# Supplementary material for: Comparative study of the digestion and metabolism related genes’ expression changes during the postnatal food change in different dietary mammals
Source: Front Genet. 2023 Jul 4;14:1198977. doi: 10.3389/fgene.2023.1198977 (PMC10352678; doi:10.3389/fgene.2023.1198977)
Supplement: Supplementary file 2 [file Table1.XLSX]

## Sheet: Table S1
Table S1 Information of eighty-one RNA-seq libraries in this study.
Scientific name	Sample ID	Organ	Developmental stage	Sex	Read length (bp)	Layout	Sequencing platform	Database, genome version	SRA accessions	% aligned reads
Ailurus fulgens	Afu_N_G_01	Liver	No feeding	Male	150	Paired	Illumina HiSeq 2000	DNA ZOO	SRR21977655	0.8661
Ailurus fulgens	Afu_N_G_02	Liver	No feeding	Female	150	Paired	Illumina HiSeq 2000	DNA ZOO	SRR21977654	0.902
Ailurus fulgens	Afu_S_G_03	Liver	Suckling	Female	150	Paired	Illumina HiSeq 2000	DNA ZOO	SRR21977643	0.9011
Ailurus fulgens	Afu_S_G_04	Liver	Suckling	Male	150	Paired	Illumina HiSeq 2000	DNA ZOO	SRR21977641	0.8818
Ailurus fulgens	Afu_A_G_05	Liver	Adult	Male	150	Paired	Illumina HiSeq 2000	DNA ZOO	SRR21977640	0.8181
Ailurus fulgens	Afu_A_G_06	Liver	Adult	Female	150	Paired	Illumina HiSeq 2000	DNA ZOO	SRR12158773	0.9056
Ailurus fulgens	Afu_A_G_07	Liver	Adult	Male	150	Paired	Illumina HiSeq 2000	DNA ZOO	SRR12158772	0.8664
Ailurus fulgens	Afu_A_G_08	Liver	Adult	Female	150	Paired	Illumina HiSeq 2000	DNA ZOO	SRR11301085	0.8954
Ailurus fulgens	Afu_N_Y_01	Pancreas	No feeding	Male	150	Paired	Illumina HiSeq 2000	DNA ZOO	SRR21977639	0.9156
Ailurus fulgens	Afu_N_Y_02	Pancreas	No feeding	Female	150	Paired	Illumina HiSeq 2000	DNA ZOO	SRR21977638	0.9153
Ailurus fulgens	Afu_S_Y_03	Pancreas	Suckling	Female	150	Paired	Illumina HiSeq 2000	DNA ZOO	SRR21977637	0.9218
Ailurus fulgens	Afu_S_Y_04	Pancreas	Suckling	Male	150	Paired	Illumina HiSeq 2000	DNA ZOO	SRR21977636	0.9047
Ailurus fulgens	Afu_A_Y_05	Pancreas	Adult	Female	150	Paired	Illumina HiSeq 2000	DNA ZOO	SRR12158771	0.9169
Ailurus fulgens	Afu_A_Y_06	Pancreas	Adult	Male	150	Paired	Illumina HiSeq 2000	DNA ZOO	SRR12158770	0.9024
Ailurus fulgens	Afu_A_Y_07	Pancreas	Adult	Female	150	Paired	Illumina HiSeq 2000	DNA ZOO	SRR11301094	0.91
Ailurus fulgens	Afu_A_Y_08	Pancreas	Adult	Female	150	Paired	Illumina HiSeq 2000	DNA ZOO	SRR11301093	0.9156
Ailuropoda melanoleuca	Aml_N_G_01	Liver	No feeding	Female	100	Paired	Illumina HiSeq 2000	NCBI, ASM200744v2	SRR11445254	0.9573
Ailuropoda melanoleuca	Aml_N_G_02	Liver	No feeding	Male	150	Paired	Illumina HiSeq 2000	NCBI, ASM200744v2	SRR11445253	0.9515
Ailuropoda melanoleuca	Aml_S_G_03	Liver	Suckling	Male	150	Paired	Illumina HiSeq 2000	NCBI, ASM200744v2	SRR11445252	0.9391
Ailuropoda melanoleuca	Aml_S_G_04	Liver	Suckling	Female	150	Paired	Illumina HiSeq 2000	NCBI, ASM200744v2	SRR11445251	0.9563
Ailuropoda melanoleuca	Aml_A_G_05	Liver	Adult	Male	150	Paired	Illumina HiSeq 2000	NCBI, ASM200744v2	SRR11301096	0.9667
Ailuropoda melanoleuca	Aml_A_G_06	Liver	Adult	Male	150	Paired	Illumina HiSeq 2000	NCBI, ASM200744v2	SRR11301095	0.9402
Ailuropoda melanoleuca	Aml_A_G_07	Liver	Adult	Male	150	Paired	Illumina HiSeq 2000	NCBI, ASM200744v2	SRR11301092	0.9598
Ailuropoda melanoleuca	Aml_A_G_08	Liver	Adult	Female	150	Paired	Illumina HiSeq 2000	NCBI, ASM200744v2	SRR11301091	0.9497
Ailuropoda melanoleuca	Aml_N_Y_01	Pancreas	No feeding	Female	100	Paired	Illumina HiSeq 2000	NCBI, ASM200744v2	ISRR11445250	0.9566
Ailuropoda melanoleuca	Aml_N_Y_02	Pancreas	No feeding	Male	150	Paired	Illumina HiSeq 2000	NCBI, ASM200744v2	SRR11445249	0.9631
Ailuropoda melanoleuca	Aml_S_Y_03	Pancreas	Suckling	Male	150	Paired	Illumina HiSeq 2000	NCBI, ASM200744v2	SRR11445248	0.9185
Ailuropoda melanoleuca	Aml_S_Y_04	Pancreas	Suckling	Female	150	Paired	Illumina HiSeq 2000	NCBI, ASM200744v2	SRR11445247	0.9585
Ailuropoda melanoleuca	Aml_A_Y_05	Pancreas	Adult	Male	150	Paired	Illumina HiSeq 2000	NCBI, ASM200744v2	SRR11301090	0.8956
Ailuropoda melanoleuca	Aml_A_Y_06	Pancreas	Adult	Male	150	Paired	Illumina HiSeq 2000	NCBI, ASM200744v2	SRR11301089	0.8536
Ailuropoda melanoleuca	Aml_A_Y_07	Pancreas	Adult	Male	150	Paired	Illumina HiSeq 2000	NCBI, ASM200744v2	SRR11301088	0.9087
Ailuropoda melanoleuca	Aml_A_Y_08	Pancreas	Adult	Female	150	Paired	Illumina HiSeq 2000	NCBI, ASM200744v2	SRR11301087	0.8769
Macaca mulatta	Mcc_N_G_01	Liver	No feeding	Male	100	Single	Illumina HiSeq 2500	Ensembl, release 98	ERR2596817	0.9005
Macaca mulatta	Mcc_N_G_02	Liver	No feeding	Male	100	Single	Illumina HiSeq 2500	Ensembl, release 98	ERR2596818	0.928
Macaca mulatta	Mcc_S_G_03	Liver	Suckling	Male	100	Single	Illumina HiSeq 2500	Ensembl, release 98	ERR2596876	0.9244
Macaca mulatta	Mcc_S_G_04	Liver	Suckling	Male	100	Single	Illumina HiSeq 2500	Ensembl, release 98	ERR2596877	0.9435
Macaca mulatta	Mcc_S_G_05	Liver	Suckling	Male	100	Single	Illumina HiSeq 2500	Ensembl, release 98	ERR2596878	0.9529
Macaca mulatta	Mcc_A_G_06	Liver	Adult	Male	100	Single	Illumina HiSeq 2500	Ensembl, release 98	ERR2596956	0.9446
Macaca mulatta	Mcc_A_G_07	Liver	Adult	Male	100	Single	Illumina HiSeq 2500	Ensembl, release 98	ERR2596957	0.9489
Macaca mulatta	Mcc_A_G_08	Liver	Adult	Male	100	Single	Illumina HiSeq 2500	Ensembl, release 98	ERR2596958	0.9617
Oryctolagus cuniculus	Ocu_N_G_01	Liver	No feeding	Female	100	Single	Illumina HiSeq 2500	Ensembl, release 98	ERR2587614	0.9028
Oryctolagus cuniculus	Ocu_N_G_02	Liver	No feeding	Female	100	Single	Illumina HiSeq 2500	Ensembl, release 98	ERR2587615	0.9051
Oryctolagus cuniculus	Ocu_N_G_03	Liver	No feeding	Male	100	Single	Illumina HiSeq 2500	Ensembl, release 98	ERR2587616	0.9021
Oryctolagus cuniculus	Ocu_N_G_04	Liver	No feeding	Male	100	Single	Illumina HiSeq 2500	Ensembl, release 98	ERR2587617	0.9302
Oryctolagus cuniculus	Ocu_S_G_05	Liver	Suckling	Male	100	Single	Illumina HiSeq 2500	Ensembl, release 98	ERR2587638	0.9414
Oryctolagus cuniculus	Ocu_S_G_06	Liver	Suckling	Female	100	Single	Illumina HiSeq 2500	Ensembl, release 98	ERR2587639	0.9434
Oryctolagus cuniculus	Ocu_S_G_07	Liver	Suckling	Male	100	Single	Illumina HiSeq 2500	Ensembl, release 98	ERR2587640	0.9498
Oryctolagus cuniculus	Ocu_A_G_08	Liver	Adult	Female	100	Single	Illumina HiSeq 2500	Ensembl, release 98	ERR2587660	0.9528
Oryctolagus cuniculus	Ocu_A_G_09	Liver	Adult	Male	100	Single	Illumina HiSeq 2500	Ensembl, release 98	ERR2587661	0.9596
Oryctolagus cuniculus	Ocu_A_G_10	Liver	Adult	Female	100	Single	Illumina HiSeq 2500	Ensembl, release 98	ERR2587663	0.9517
Oryctolagus cuniculus	Ocu_A_G_11	Liver	Adult	Male	100	Single	Illumina HiSeq 2500	Ensembl, release 98	ERR2587662	0.9535
Mustela putorius furo	Mpfu_N_G_01	Liver	No feeding	Male	150	Paired	Illumina HiSeq 2000	Ensembl, release 104	SRR21977635	0.9151
Mustela putorius furo	Mpfu_N_G_02	Liver	No feeding	Female	150	Paired	Illumina HiSeq 2000	Ensembl, release 104	SRR21977653	0.8997
Mustela putorius furo	Mpfu_N_G_03	Liver	No feeding	Female	150	Paired	Illumina HiSeq 2000	Ensembl, release 104	SRR21977652	0.9069
Mustela putorius furo	Mpfu_S_G_04	Liver	Suckling	Male	150	Paired	Illumina HiSeq 2000	Ensembl, release 104	SRR21977651	0.886
Mustela putorius furo	Mpfu_S_G_05	Liver	Suckling	Male	150	Paired	Illumina HiSeq 2000	Ensembl, release 104	SRR21977650	0.8932
Mustela putorius furo	Mpfu_S_G_06	Liver	Suckling	Female	150	Paired	Illumina HiSeq 2000	Ensembl, release 104	SRR21977649	0.8871
Mustela putorius furo	Mpfu_A_G_07	Liver	Adult	Male	150	Paired	Illumina HiSeq 2000	Ensembl, release 104	SRR18502778	0.8597
Mustela putorius furo	Mpfu_A_G_08	Liver	Adult	Female	150	Paired	Illumina HiSeq 2000	Ensembl, release 104	SRR18502777	0.8801
Mustela putorius furo	Mpfu_A_G_09	Liver	Adult	Male	150	Paired	Illumina HiSeq 2000	Ensembl, release 104	SRR18502776	0.8837
Mustela putorius furo	Mpfu_N_Y_01	Pancreas	No feeding	Male	150	Paired	Illumina HiSeq 2000	Ensembl, release 104	SRR21977648	0.8894
Mustela putorius furo	Mpfu_N_Y_02	Pancreas	No feeding	Female	150	Paired	Illumina HiSeq 2000	Ensembl, release 104	SRR21977647	0.8893
Mustela putorius furo	Mpfu_N_Y_03	Pancreas	No feeding	Female	150	Paired	Illumina HiSeq 2000	Ensembl, release 104	SRR21977646	0.8775
Mustela putorius furo	Mpfu_S_Y_04	Pancreas	Suckling	Male	150	Paired	Illumina HiSeq 2000	Ensembl, release 104	SRR21977645	0.9032
Mustela putorius furo	Mpfu_S_Y_05	Pancreas	Suckling	Male	150	Paired	Illumina HiSeq 2000	Ensembl, release 104	SRR21977644	0.9081
Mustela putorius furo	Mpfu_S_Y_06	Pancreas	Suckling	Female	150	Paired	Illumina HiSeq 2000	Ensembl, release 104	SRR21977642	0.8842
Mustela putorius furo	Mpfu_A_Y_07	Pancreas	Adult	Female	150	Paired	Illumina HiSeq 2000	Ensembl, release 104	SRR18502786	0.9264
Mustela putorius furo	Mpfu_A_Y_08	Pancreas	Adult	Male	150	Paired	Illumina HiSeq 2000	Ensembl, release 104	SRR18502785	0.9242
Mustela putorius furo	Mpfu_A_Y_09	Pancreas	Adult	Male	150	Paired	Illumina HiSeq 2000	Ensembl, release 104	SRR18502784	0.9253
Mus musculus	Mmu_N_G_01	Liver	No feeding	Female	100	Single	Illumina HiSeq 2500	Ensembl, release 98	ERR2588584	0.9693
Mus musculus	Mmu_N_G_02	Liver	No feeding	Female	100	Single	Illumina HiSeq 2500	Ensembl, release 98	ERR2588585	0.9747
Mus musculus	Mmu_N_G_03	Liver	No feeding	Male	100	Single	Illumina HiSeq 2500	Ensembl, release 98	ERR2588586	0.9713
Mus musculus	Mmu_N_G_04	Liver	No feeding	Male	100	Single	Illumina HiSeq 2500	Ensembl, release 98	ERR2588587	0.9688
Mus musculus	Mmu_S_G_05	Liver	Suckling	Male	100	Single	Illumina HiSeq 2500	Ensembl, release 98	ERR2588607	0.8476
Mus musculus	Mmu_S_G_06	Liver	Suckling	Male	100	Single	Illumina HiSeq 2500	Ensembl, release 98	ERR2588608	0.9499
Mus musculus	Mmu_S_G_07	Liver	Suckling	Female	100	Single	Illumina HiSeq 2500	Ensembl, release 98	ERR2588609	0.9663
Mus musculus	Mmu_S_G_08	Liver	Suckling	Female	100	Single	Illumina HiSeq 2500	Ensembl, release 98	ERR2588610	0.9755
Mus musculus	Mmu_A_G_09	Liver	Adult	Male	100	Single	Illumina HiSeq 2500	Ensembl, release 98	ERR2588679	0.9448
Mus musculus	Mmu_A_G_10	Liver	Adult	Female	100	Single	Illumina HiSeq 2500	Ensembl, release 98	ERR2588680	0.9483
Mus musculus	Mmu_A_G_11	Liver	Adult	Male	100	Single	Illumina HiSeq 2500	Ensembl, release 98	ERR2588681	0.9465
Mus musculus	Mmu_A_G_12	Liver	Adult	Female	100	Single	Illumina HiSeq 2500	Ensembl, release 98	ERR2588682	0.964

## Sheet: Table S2
Table S2 GO enrichment results for upregulated DEGs in suckling group of liver in giant panda compared to no feeding group
GO TERM	ID	Description	GeneRatio	BgRatio	pvalue	p.adjust	qvalue	geneID	Count
GO:0006707	GO:0006707	cholesterol catabolic process	0.166667	12/15852	0.00453414	0.0627929	0.0340305	LOC100466240	1
GO:0016127	GO:0016127	sterol catabolic process	0.166667	12/15852	0.00453414	0.0627929	0.0340305	LOC100466240	1
GO:0070513	GO:0070513	death domain binding	0.166667	12/15852	0.00453414	0.0627929	0.0340305	LOC100464289	1
GO:0006501	GO:0006501	C-terminal protein lipidation	0.166667	13/15852	0.00491121	0.0627929	0.0340305	LOC100464289	1
GO:1901096	GO:1901096	regulation of autophagosome maturation	0.166667	13/15852	0.00491121	0.0627929	0.0340305	LOC100464289	1
GO:0051400	GO:0051400	BH domain binding	0.166667	14/15852	0.00528816	0.0627929	0.0340305	LOC100464289	1
GO:0050700	GO:0050700	CARD domain binding	0.166667	15/15852	0.00566499	0.0627929	0.0340305	LOC100464289	1
GO:0061635	GO:0061635	regulation of protein complex stability	0.166667	15/15852	0.00566499	0.0627929	0.0340305	LOC100464289	1
GO:0018410	GO:0018410	C-terminal protein amino acid modification	0.166667	20/15852	0.00754737	0.0627929	0.0340305	LOC100464289	1
GO:0006699	GO:0006699	bile acid biosynthetic process	0.166667	24/15852	0.00905114	0.0627929	0.0340305	LOC100466240	1
GO:0060330	GO:0060330	regulation of response to interferon-gamma	0.166667	24/15852	0.00905114	0.0627929	0.0340305	LOC100464289	1
GO:0060334	GO:0060334	regulation of interferon-gamma-mediated signaling pathway	0.166667	24/15852	0.00905114	0.0627929	0.0340305	LOC100464289	1
GO:0010800	GO:0010800	positive regulation of peptidyl-threonine phosphorylation	0.166667	31/15852	0.0116782	0.0627929	0.0340305	LOC100464289	1
GO:0043243	GO:0043243	positive regulation of protein-containing complex disassembly	0.166667	32/15852	0.012053	0.0627929	0.0340305	LOC100464289	1
GO:0070423	GO:0070423	nucleotide-binding oligomerization domain containing signaling pathway	0.166667	32/15852	0.012053	0.0627929	0.0340305	LOC100464289	1
GO:0035872	GO:0035872	nucleotide-binding domain, leucine rich repeat containing receptor signaling pathway	0.166667	33/15852	0.0124277	0.0627929	0.0340305	LOC100464289	1
GO:0043539	GO:0043539	protein serine/threonine kinase activator activity	0.166667	34/15852	0.0128022	0.0627929	0.0340305	LOC100464289	1
GO:0008395	GO:0008395	steroid hydroxylase activity	0.166667	35/15852	0.0131767	0.0627929	0.0340305	LOC100466240	1
GO:0008206	GO:0008206	bile acid metabolic process	0.166667	36/15852	0.013551	0.0627929	0.0340305	LOC100466240	1
GO:0098586	GO:0098586	cellular response to virus	0.166667	36/15852	0.013551	0.0627929	0.0340305	LOC100464289	1
GO:0002753	GO:0002753	cytoplasmic pattern recognition receptor signaling pathway	0.166667	37/15852	0.0139253	0.0627929	0.0340305	LOC100464289	1
GO:0006706	GO:0006706	steroid catabolic process	0.166667	37/15852	0.0139253	0.0627929	0.0340305	LOC100466240	1
GO:0046164	GO:0046164	alcohol catabolic process	0.166667	38/15852	0.0142994	0.0627929	0.0340305	LOC100466240	1
GO:0010799	GO:0010799	regulation of peptidyl-threonine phosphorylation	0.166667	45/15852	0.0169148	0.0683357	0.0370345	LOC100464289	1
GO:0031648	GO:0031648	protein destabilization	0.166667	45/15852	0.0169148	0.0683357	0.0370345	LOC100464289	1
GO:0001961	GO:0001961	positive regulation of cytokine-mediated signaling pathway	0.166667	49/15852	0.0184067	0.071503	0.038751	LOC100464289	1
GO:0060760	GO:0060760	positive regulation of response to cytokine stimulus	0.166667	56/15852	0.021013	0.0744985	0.0403744	LOC100464289	1
GO:0000045	GO:0000045	autophagosome assembly	0.166667	58/15852	0.0217566	0.0744985	0.0403744	LOC100464289	1
GO:1901616	GO:1901616	organic hydroxy compound catabolic process	0.166667	58/15852	0.0217566	0.0744985	0.0403744	LOC100466240	1
GO:0016239	GO:0016239	positive regulation of macroautophagy	0.166667	59/15852	0.0221283	0.0744985	0.0403744	LOC100464289	1
GO:1905037	GO:1905037	autophagosome organization	0.166667	61/15852	0.0228712	0.0745157	0.0403837	LOC100464289	1
GO:0030295	GO:0030295	protein kinase activator activity	0.166667	74/15852	0.0276885	0.0866427	0.0469559	LOC100464289	1
GO:0006497	GO:0006497	protein lipidation	0.166667	78/15852	0.0291668	0.0866427	0.0469559	LOC100464289	1
GO:0019209	GO:0019209	kinase activator activity	0.166667	78/15852	0.0291668	0.0866427	0.0469559	LOC100464289	1
GO:0004497	GO:0004497	monooxygenase activity	0.166667	81/15852	0.0302743	0.087363	0.0473463	LOC100466240	1
GO:0042158	GO:0042158	lipoprotein biosynthetic process	0.166667	84/15852	0.0313807	0.0880404	0.0477134	LOC100464289	1
GO:0043244	GO:0043244	regulation of protein-containing complex disassembly	0.166667	88/15852	0.0328544	0.0883018	0.0478551	LOC100464289	1
GO:0050829	GO:0050829	defense response to Gram-negative bacterium	0.166667	89/15852	0.0332225	0.0883018	0.0478551	LOC100464289	1
GO:0008203	GO:0008203	cholesterol metabolic process	0.166667	100/15852	0.037264	0.0931367	0.0504753	LOC100466240	1
GO:0042157	GO:0042157	lipoprotein metabolic process	0.166667	100/15852	0.037264	0.0931367	0.0504753	LOC100464289	1
GO:0010508	GO:0010508	positive regulation of autophagy	0.166667	102/15852	0.0379973	0.0931367	0.0504753	LOC100464289	1
GO:0033138	GO:0033138	positive regulation of peptidyl-serine phosphorylation	0.166667	104/15852	0.0387301	0.0931367	0.0504753	LOC100464289	1
GO:1902652	GO:1902652	secondary alcohol metabolic process	0.166667	112/15852	0.0416568	0.0954718	0.0517409	LOC100466240	1
GO:0007586	GO:0007586	digestion	0.166667	113/15852	0.0420221	0.0954718	0.0517409	LOC100466240	1
GO:0016125	GO:0016125	sterol metabolic process	0.166667	116/15852	0.0431174	0.0954718	0.0517409	LOC100466240	1
GO:0006694	GO:0006694	steroid biosynthetic process	0.166667	117/15852	0.0434822	0.0954718	0.0517409	LOC100466240	1
GO:0002221	GO:0002221	pattern recognition receptor signaling pathway	0.166667	121/15852	0.0449405	0.0965742	0.0523383	LOC100464289	1
GO:0007033	GO:0007033	vacuole organization	0.166667	130/15852	0.0482147	0.0992856	0.0538077	LOC100464289	1
GO:0016236	GO:0016236	macroautophagy	0.166667	133/15852	0.0493041	0.0992856	0.0538077	LOC100464289	1
GO:0033135	GO:0033135	regulation of peptidyl-serine phosphorylation	0.166667	135/15852	0.0500297	0.0992856	0.0538077	LOC100464289	1
GO:0016705	GO:0016705	oxidoreductase activity, acting on paired donors, with incorporation or reduction of molecular oxygen	0.166667	137/15852	0.0507549	0.0992856	0.0538077	LOC100466240	1
GO:0019722	GO:0019722	calcium-mediated signaling	0.166667	138/15852	0.0511174	0.0992856	0.0538077	LOC100464289	1
GO:0016241	GO:0016241	regulation of macroautophagy	0.166667	145/15852	0.0536511	0.102241	0.0554093	LOC100464289	1
GO:0001959	GO:0001959	regulation of cytokine-mediated signaling pathway	0.166667	150/15852	0.0554574	0.103726	0.0562142	LOC100464289	1
GO:0002758	GO:0002758	innate immune response-activating signal transduction	0.166667	156/15852	0.0576213	0.105814	0.0573456	LOC100464289	1
GO:0060759	GO:0060759	regulation of response to cytokine stimulus	0.166667	161/15852	0.0594213	0.106565	0.0577527	LOC100464289	1
GO:1901617	GO:1901617	organic hydroxy compound biosynthetic process	0.166667	163/15852	0.0601405	0.106565	0.0577527	LOC100466240	1
GO:0050821	GO:0050821	protein stabilization	0.166667	172/15852	0.0633713	0.10902	0.0590833	LOC100464289	1
GO:0002218	GO:0002218	activation of innate immune response	0.166667	174/15852	0.064088	0.10902	0.0590833	LOC100464289	1
GO:0071222	GO:0071222	cellular response to lipopolysaccharide	0.166667	183/15852	0.0673075	0.10902	0.0590833	LOC100464289	1
GO:0030522	GO:0030522	intracellular receptor signaling pathway	0.166667	184/15852	0.0676646	0.10902	0.0590833	LOC100464289	1
GO:0006914	GO:0006914	autophagy	0.166667	189/15852	0.0694486	0.10902	0.0590833	LOC100464289	1
GO:0061919	GO:0061919	process utilizing autophagic mechanism	0.166667	189/15852	0.0694486	0.10902	0.0590833	LOC100464289	1
GO:0019887	GO:0019887	protein kinase regulator activity	0.166667	191/15852	0.0701615	0.10902	0.0590833	LOC100464289	1
GO:0071219	GO:0071219	cellular response to molecule of bacterial origin	0.166667	191/15852	0.0701615	0.10902	0.0590833	LOC100464289	1
GO:0042742	GO:0042742	defense response to bacterium	0.166667	207/15852	0.0758476	0.113524	0.0615241	LOC100464289	1
GO:0072330	GO:0072330	monocarboxylic acid biosynthetic process	0.166667	209/15852	0.0765564	0.113524	0.0615241	LOC100466240	1
GO:0009615	GO:0009615	response to virus	0.166667	212/15852	0.0776186	0.113524	0.0615241	LOC100464289	1
GO:0019207	GO:0019207	kinase regulator activity	0.166667	213/15852	0.0779725	0.113524	0.0615241	LOC100464289	1
GO:0071216	GO:0071216	cellular response to biotic stimulus	0.166667	215/15852	0.0786798	0.113524	0.0615241	LOC100464289	1
GO:0016042	GO:0016042	lipid catabolic process	0.166667	221/15852	0.0807992	0.11494	0.0622915	LOC100466240	1
GO:0008202	GO:0008202	steroid metabolic process	0.166667	228/15852	0.0832667	0.116805	0.0633022	LOC100466240	1
GO:0045089	GO:0045089	positive regulation of innate immune response	0.166667	248/15852	0.0902863	0.124917	0.0676985	LOC100464289	1
GO:0031647	GO:0031647	regulation of protein stability	0.166667	263/15852	0.0955215	0.129573	0.070222	LOC100464289	1
GO:0006066	GO:0006066	alcohol metabolic process	0.166667	265/15852	0.0962177	0.129573	0.070222	LOC100466240	1
GO:0010506	GO:0010506	regulation of autophagy	0.166667	277/15852	0.100385	0.133407	0.0722995	LOC100464289	1
GO:0019932	GO:0019932	second-messenger-mediated signaling	0.166667	284/15852	0.102809	0.134853	0.0730834	LOC100464289	1
GO:0002757	GO:0002757	immune response-activating signal transduction	0.166667	303/15852	0.10936	0.141607	0.0767436	LOC100464289	1
GO:0046394	GO:0046394	carboxylic acid biosynthetic process	0.166667	319/15852	0.114845	0.14422	0.0781599	LOC100466240	1
GO:0016053	GO:0016053	organic acid biosynthetic process	0.166667	320/15852	0.115187	0.14422	0.0781599	LOC100466240	1
GO:0098542	GO:0098542	defense response to other organism	0.166667	325/15852	0.116895	0.14422	0.0781599	LOC100464289	1
GO:0002764	GO:0002764	immune response-regulating signaling pathway	0.166667	328/15852	0.117918	0.14422	0.0781599	LOC100464289	1
GO:0044403	GO:0044403	biological process involved in symbiotic interaction	0.166667	330/15852	0.1186	0.14422	0.0781599	LOC100464289	1
GO:0032147	GO:0032147	activation of protein kinase activity	0.166667	341/15852	0.122342	0.14422	0.0781599	LOC100464289	1
GO:0002253	GO:0002253	activation of immune response	0.166667	345/15852	0.123699	0.14422	0.0781599	LOC100464289	1
GO:0045088	GO:0045088	regulation of innate immune response	0.166667	347/15852	0.124377	0.14422	0.0781599	LOC100464289	1
GO:0031331	GO:0031331	positive regulation of cellular catabolic process	0.166667	350/15852	0.125393	0.14422	0.0781599	LOC100464289	1
GO:0043687	GO:0043687	post-translational protein modification	0.166667	353/15852	0.126409	0.14422	0.0781599	LOC100464289	1
GO:0071902	GO:0071902	positive regulation of protein serine/threonine kinase activity	0.166667	355/15852	0.127085	0.14422	0.0781599	LOC100464289	1
GO:0032496	GO:0032496	response to lipopolysaccharide	0.166667	367/15852	0.131133	0.147161	0.0797536	LOC100464289	1
GO:0031349	GO:0031349	positive regulation of defense response	0.166667	372/15852	0.132816	0.147411	0.0798891	LOC100464289	1
GO:0044282	GO:0044282	small molecule catabolic process	0.166667	380/15852	0.135501	0.148249	0.0803436	LOC100466240	1
GO:0002237	GO:0002237	response to molecule of bacterial origin	0.166667	383/15852	0.136507	0.148249	0.0803436	LOC100464289	1
GO:0044419	GO:0044419	biological process involved in interspecies interaction between organisms	0.166667	389/15852	0.138515	0.14883	0.0806581	LOC100464289	1
GO:0009896	GO:0009896	positive regulation of catabolic process	0.166667	407/15852	0.144515	0.153643	0.0832664	LOC100464289	1
GO:0045087	GO:0045087	innate immune response	0.166667	415/15852	0.147171	0.15462	0.083796	LOC100464289	1
GO:1901615	GO:1901615	organic hydroxy compound metabolic process	0.166667	419/15852	0.148496	0.15462	0.083796	LOC100466240	1
GO:0043254	GO:0043254	regulation of protein-containing complex assembly	0.166667	425/15852	0.150481	0.155087	0.0840495	LOC100464289	1
GO:0008047	GO:0008047	enzyme activator activity	0.166667	441/15852	0.155754	0.158901	0.0861162	LOC100464289	1
GO:0032787	GO:0032787	monocarboxylic acid metabolic process	0.166667	472/15852	0.165894	0.167553	0.0908054	LOC100466240	1
GO:0000139	GO:0000139	Golgi membrane	0.166667	493/15852	0.172706	0.172706	0.0935976	LOC100464289	1

## Sheet: Table S3
Table S3 GO enrichment results for downregulated DEGs in suckling group of liver in giant panda compared to no feeding group
GO TERM	ID	Description	GeneRatio	BgRatio	pvalue	p.adjust	qvalue	geneID	Count
GO:0001561	GO:0001561	fatty acid alpha-oxidation	3/13	10/15852	5.15e-08	5.03e-05	2.91e-05	PHYH/LOC100470234/LOC117799227	3
GO:0006103	GO:0006103	2-oxoglutarate metabolic process	3/13	22/15852	6.58e-07	0.000319066	0.000184791	PHYH/LOC100470234/LOC117799227	3
GO:0008198	GO:0008198	ferrous iron binding	3/13	25/15852	9.81e-07	0.000319066	0.000184791	PHYH/LOC100470234/LOC117799227	3
GO:0006720	GO:0006720	isoprenoid metabolic process	4/13	117/15852	1.91e-06	0.000467119	0.000270538	PHYH/LOC100470234/LOC117799227/LOC117799489	4
GO:0016706	GO:0016706	2-oxoglutarate-dependent dioxygenase activity	3/13	46/15852	6.41e-06	0.001251	0.000724531	PHYH/LOC100470234/LOC117799227	3
GO:0005782	GO:0005782	peroxisomal matrix	3/13	52/15852	9.3e-06	0.00129722	0.000751303	PHYH/LOC100470234/LOC117799227	3
GO:0031907	GO:0031907	microbody lumen	3/13	52/15852	9.3e-06	0.00129722	0.000751303	PHYH/LOC100470234/LOC117799227	3
GO:0006625	GO:0006625	protein targeting to peroxisome	3/13	65/15852	1.83e-05	0.00164271	0.000951395	PHYH/LOC100470234/LOC117799227	3
GO:0072662	GO:0072662	protein localization to peroxisome	3/13	65/15852	1.83e-05	0.00164271	0.000951395	PHYH/LOC100470234/LOC117799227	3
GO:0072663	GO:0072663	establishment of protein localization to peroxisome	3/13	65/15852	1.83e-05	0.00164271	0.000951395	PHYH/LOC100470234/LOC117799227	3
GO:0043574	GO:0043574	peroxisomal transport	3/13	66/15852	1.91e-05	0.00164271	0.000951395	PHYH/LOC100470234/LOC117799227	3
GO:0051213	GO:0051213	dioxygenase activity	3/13	68/15852	2.09e-05	0.00164271	0.000951395	PHYH/LOC100470234/LOC117799227	3
GO:0048146	GO:0048146	positive regulation of fibroblast proliferation	3/13	69/15852	2.19e-05	0.00164271	0.000951395	PTPRZ1/PDGFRA/GAS6	3
GO:0005506	GO:0005506	iron ion binding	3/13	73/15852	2.59e-05	0.00180731	0.00104673	PHYH/LOC100470234/LOC117799227	3
GO:0007031	GO:0007031	peroxisome organization	3/13	79/15852	3.29e-05	0.00206677	0.001197	PHYH/LOC100470234/LOC117799227	3
GO:0030258	GO:0030258	lipid modification	4/13	246/15852	3.62e-05	0.00206677	0.001197	PHYH/LOC100470234/LOC117799227/PDGFRA	4
GO:0019395	GO:0019395	fatty acid oxidation	3/13	82/15852	3.68e-05	0.00206677	0.001197	PHYH/LOC100470234/LOC117799227	3
GO:0034440	GO:0034440	lipid oxidation	3/13	83/15852	3.81e-05	0.00206677	0.001197	PHYH/LOC100470234/LOC117799227	3
GO:0044438	GO:0044438	obsolete microbody part	3/13	90/15852	4.86e-05	0.00237046	0.00137288	PHYH/LOC100470234/LOC117799227	3
GO:0044439	GO:0044439	obsolete peroxisomal part	3/13	90/15852	4.86e-05	0.00237046	0.00137288	PHYH/LOC100470234/LOC117799227	3
GO:0009062	GO:0009062	fatty acid catabolic process	3/13	93/15852	5.36e-05	0.00249013	0.00144219	PHYH/LOC100470234/LOC117799227	3
GO:0043648	GO:0043648	dicarboxylic acid metabolic process	3/13	103/15852	7.27e-05	0.003174	0.00183827	PHYH/LOC100470234/LOC117799227	3
GO:0048145	GO:0048145	regulation of fibroblast proliferation	3/13	104/15852	7.48e-05	0.003174	0.00183827	PTPRZ1/PDGFRA/GAS6	3
GO:0072329	GO:0072329	monocarboxylic acid catabolic process	3/13	112/15852	9.33e-05	0.00379262	0.00219654	PHYH/LOC100470234/LOC117799227	3
GO:0048037	GO:0048037	obsolete cofactor binding	4/13	322/15852	0.000103358	0.0040351	0.00233698	PHYH/LOC100470234/LOC117799227/LOC117799489	4
GO:0005777	GO:0005777	peroxisome	3/13	137/15852	0.000169516	0.00534023	0.00309286	PHYH/LOC100470234/LOC117799227	3
GO:0016705	GO:0016705	oxidoreductase activity, acting on paired donors, with incorporation or reduction of molecular oxygen	3/13	137/15852	0.000169516	0.00534023	0.00309286	PHYH/LOC100470234/LOC117799227	3
GO:0042579	GO:0042579	microbody	3/13	137/15852	0.000169516	0.00534023	0.00309286	PHYH/LOC100470234/LOC117799227	3
GO:0003071	GO:0003071	renal system process involved in regulation of systemic arterial blood pressure	2/13	24/15852	0.000169618	0.00534023	0.00309286	REN/GAS6	2
GO:0007413	GO:0007413	axonal fasciculation	2/13	24/15852	0.000169618	0.00534023	0.00309286	PTPRZ1/SEMA5A	2
GO:0106030	GO:0106030	neuron projection fasciculation	2/13	24/15852	0.000169618	0.00534023	0.00309286	PTPRZ1/SEMA5A	2
GO:0044282	GO:0044282	small molecule catabolic process	4/13	380/15852	0.000195758	0.00597063	0.00345797	PHYH/LOC100470234/LOC117799227/LOC117799489	4
GO:0070527	GO:0070527	platelet aggregation	2/13	27/15852	0.000215411	0.00637093	0.00368981	PDGFRA/GAS6	2
GO:0051897	GO:0051897	positive regulation of protein kinase B signaling	3/13	156/15852	0.000248701	0.00713918	0.00413475	PDGFRA/SEMA5A/GAS6	3
GO:2000352	GO:2000352	negative regulation of endothelial cell apoptotic process	2/13	31/15852	0.000284845	0.00794312	0.00460036	SEMA5A/GAS6	2
GO:0044242	GO:0044242	cellular lipid catabolic process	3/13	176/15852	0.000354549	0.00961223	0.00556705	PHYH/LOC100470234/LOC117799227	3
GO:0046914	GO:0046914	transition metal ion binding	4/13	461/15852	0.000409632	0.0108054	0.0062581	PHYH/HAMP/LOC100470234/LOC117799227	4
GO:0060326	GO:0060326	cell chemotaxis	3/13	187/15852	0.000423481	0.0108768	0.00629943	PDGFRA/SEMA5A/GAS6	3
GO:0031406	GO:0031406	carboxylic acid binding	3/13	190/15852	0.000443673	0.0110346	0.00639084	PHYH/LOC100470234/LOC117799227	3
GO:0008038	GO:0008038	neuron recognition	2/13	39/15852	0.000452238	0.0110346	0.00639084	PTPRZ1/SEMA5A	2
GO:0043177	GO:0043177	organic acid binding	3/13	195/15852	0.000478687	0.0112913	0.00653951	PHYH/LOC100470234/LOC117799227	3
GO:0050731	GO:0050731	positive regulation of peptidyl-tyrosine phosphorylation	3/13	196/15852	0.000485897	0.0112913	0.00653951	PTPRZ1/PDGFRA/GAS6	3
GO:0048675	GO:0048675	axon extension	2/13	41/15852	0.00049999	0.0113486	0.00657269	SEMA5A/AUTS2	2
GO:0050920	GO:0050920	regulation of chemotaxis	3/13	200/15852	0.000515436	0.0114333	0.00662175	PDGFRA/SEMA5A/GAS6	3
GO:0051896	GO:0051896	regulation of protein kinase B signaling	3/13	207/15852	0.000569867	0.0122216	0.00707829	PDGFRA/SEMA5A/GAS6	3
GO:0034109	GO:0034109	homotypic cell-cell adhesion	2/13	44/15852	0.000576017	0.0122216	0.00707829	PDGFRA/GAS6	2
GO:1904036	GO:1904036	negative regulation of epithelial cell apoptotic process	2/13	45/15852	0.00060253	0.0125121	0.00724656	SEMA5A/GAS6	2
GO:0016042	GO:0016042	lipid catabolic process	3/13	221/15852	0.000689529	0.0140204	0.00812011	PHYH/LOC100470234/LOC117799227	3
GO:2000351	GO:2000351	regulation of endothelial cell apoptotic process	2/13	51/15852	0.000773835	0.015196	0.00880098	SEMA5A/GAS6	2
GO:0016054	GO:0016054	organic acid catabolic process	3/13	232/15852	0.000794055	0.015196	0.00880098	PHYH/LOC100470234/LOC117799227	3
GO:0046395	GO:0046395	carboxylic acid catabolic process	3/13	232/15852	0.000794055	0.015196	0.00880098	PHYH/LOC100470234/LOC117799227	3
GO:2000107	GO:2000107	negative regulation of leukocyte apoptotic process	2/13	61/15852	0.00110556	0.0207504	0.0120179	GAS6/RORC	2
GO:0050730	GO:0050730	regulation of peptidyl-tyrosine phosphorylation	3/13	267/15852	0.00119243	0.0219588	0.0127177	PTPRZ1/PDGFRA/GAS6	3
GO:1990138	GO:1990138	neuron projection extension	2/13	69/15852	0.00141205	0.0255215	0.0147811	SEMA5A/AUTS2	2
GO:0006631	GO:0006631	fatty acid metabolic process	3/13	286/15852	0.00145345	0.0257921	0.0149379	PHYH/LOC100470234/LOC117799227	3
GO:0032102	GO:0032102	negative regulation of response to external stimulus	3/13	302/15852	0.00169926	0.0296157	0.0171523	HAMP/PDGFRA/SEMA5A	3
GO:1904035	GO:1904035	regulation of epithelial cell apoptotic process	2/13	83/15852	0.00203504	0.0348456	0.0201813	SEMA5A/GAS6	2
GO:0006605	GO:0006605	protein targeting	3/13	335/15852	0.00228548	0.0384592	0.0222742	PHYH/LOC100470234/LOC117799227	3
GO:0007409	GO:0007409	axonogenesis	3/13	360/15852	0.00280448	0.0459162	0.026593	PTPRZ1/SEMA5A/AUTS2	3
GO:0048588	GO:0048588	developmental cell growth	2/13	98/15852	0.00282272	0.0459162	0.026593	SEMA5A/AUTS2	2
GO:0002244	GO:0002244	hematopoietic progenitor cell differentiation	2/13	100/15852	0.002937	0.0469919	0.027216	PTPRZ1/PDGFRA	2
GO:0030168	GO:0030168	platelet activation	2/13	105/15852	0.00323212	0.0502144	0.0290823	PDGFRA/GAS6	2
GO:0003073	GO:0003073	regulation of systemic arterial blood pressure	2/13	106/15852	0.00329275	0.0502144	0.0290823	REN/GAS6	2
GO:2000106	GO:2000106	regulation of leukocyte apoptotic process	2/13	106/15852	0.00329275	0.0502144	0.0290823	GAS6/RORC	2
GO:0061564	GO:0061564	axon development	3/13	392/15852	0.00356844	0.0535815	0.0310324	PTPRZ1/SEMA5A/AUTS2	3
GO:0016049	GO:0016049	cell growth	2/13	112/15852	0.00366775	0.0542383	0.0314128	SEMA5A/AUTS2	2
GO:0048589	GO:0048589	developmental growth	3/13	401/15852	0.00380422	0.0554166	0.0320953	PDGFRA/SEMA5A/AUTS2	3
GO:0072594	GO:0072594	establishment of protein localization to organelle	3/13	409/15852	0.0040217	0.0577232	0.0334312	PHYH/LOC100470234/LOC117799227	3
GO:0019838	GO:0019838	growth factor binding	2/13	121/15852	0.00426598	0.0599218	0.0347045	PTPRZ1/PDGFRA	2
GO:0040007	GO:0040007	growth	3/13	420/15852	0.00433305	0.0599218	0.0347045	PDGFRA/SEMA5A/AUTS2	3
GO:0003014	GO:0003014	renal system process	2/13	123/15852	0.0044047	0.0599218	0.0347045	REN/GAS6	2
GO:0031346	GO:0031346	positive regulation of cell projection organization	3/13	423/15852	0.00442046	0.0599218	0.0347045	PTPRZ1/SEMA5A/AUTS2	3
GO:0048667	GO:0048667	cell morphogenesis involved in neuron differentiation	3/13	435/15852	0.00478095	0.0639207	0.0370205	PTPRZ1/SEMA5A/AUTS2	3
GO:0060560	GO:0060560	developmental growth involved in morphogenesis	2/13	130/15852	0.00490659	0.0647139	0.0374799	SEMA5A/AUTS2	2
GO:0033273	GO:0033273	response to vitamin	2/13	137/15852	0.00543377	0.0707114	0.0409535	HAMP/GAS6	2
GO:0006935	GO:0006935	chemotaxis	3/13	466/15852	0.00579405	0.0741764	0.0429602	PDGFRA/SEMA5A/GAS6	3
GO:0042330	GO:0042330	taxis	3/13	468/15852	0.00586354	0.0741764	0.0429602	PDGFRA/SEMA5A/GAS6	3
GO:0048812	GO:0048812	neuron projection morphogenesis	3/13	471/15852	0.00596872	0.0741764	0.0429602	PTPRZ1/SEMA5A/AUTS2	3
GO:0032787	GO:0032787	monocarboxylic acid metabolic process	3/13	472/15852	0.00600403	0.0741764	0.0429602	PHYH/LOC100470234/LOC117799227	3
GO:0120039	GO:0120039	plasma membrane bounded cell projection morphogenesis	3/13	476/15852	0.00614656	0.074988	0.0434303	PTPRZ1/SEMA5A/AUTS2	3
GO:0048858	GO:0048858	cell projection morphogenesis	3/13	481/15852	0.00632759	0.0752062	0.0435566	PTPRZ1/SEMA5A/AUTS2	3
GO:0008037	GO:0008037	cell recognition	2/13	149/15852	0.00639561	0.0752062	0.0435566	PTPRZ1/SEMA5A	2
GO:0050921	GO:0050921	positive regulation of chemotaxis	2/13	149/15852	0.00639561	0.0752062	0.0435566	SEMA5A/GAS6	2
GO:0009314	GO:0009314	response to radiation	3/13	495/15852	0.00685163	0.0789784	0.0457414	HAMP/PTPRZ1/SEMA5A	3
GO:0051186	GO:0051186	obsolete cofactor metabolic process	3/13	499/15852	0.00700602	0.0789784	0.0457414	PHYH/LOC100470234/LOC117799227	3
GO:0008584	GO:0008584	male gonad development	2/13	159/15852	0.0072524	0.0789784	0.0457414	REN/PDGFRA	2
GO:0010977	GO:0010977	negative regulation of neuron projection development	2/13	159/15852	0.0072524	0.0789784	0.0457414	PTPRZ1/SEMA5A	2
GO:0046546	GO:0046546	development of primary male sexual characteristics	2/13	160/15852	0.00734081	0.0789784	0.0457414	REN/PDGFRA	2
GO:0045807	GO:0045807	positive regulation of endocytosis	2/13	167/15852	0.00797347	0.0789784	0.0457414	HAMP/GAS6	2
GO:0001758	GO:0001758	retinal dehydrogenase activity	1/13	10/15852	0.00817297	0.0789784	0.0457414	LOC117799489	1
GO:0003093	GO:0003093	regulation of glomerular filtration	1/13	10/15852	0.00817297	0.0789784	0.0457414	GAS6	1
GO:0006069	GO:0006069	ethanol oxidation	1/13	10/15852	0.00817297	0.0789784	0.0457414	LOC117799489	1
GO:0034350	GO:0034350	regulation of glial cell apoptotic process	1/13	10/15852	0.00817297	0.0789784	0.0457414	GAS6	1
GO:0045179	GO:0045179	apical cortex	1/13	10/15852	0.00817297	0.0789784	0.0457414	HAMP	1
GO:0045586	GO:0045586	regulation of gamma-delta T cell differentiation	1/13	10/15852	0.00817297	0.0789784	0.0457414	RORC	1
GO:0070244	GO:0070244	negative regulation of thymocyte apoptotic process	1/13	10/15852	0.00817297	0.0789784	0.0457414	RORC	1
GO:0070445	GO:0070445	regulation of oligodendrocyte progenitor proliferation	1/13	10/15852	0.00817297	0.0789784	0.0457414	PTPRZ1	1
GO:0071481	GO:0071481	cellular response to X-ray	1/13	10/15852	0.00817297	0.0789784	0.0457414	HAMP	1
GO:0072538	GO:0072538	T-helper 17 type immune response	1/13	10/15852	0.00817297	0.0789784	0.0457414	RORC	1
GO:0072539	GO:0072539	T-helper 17 cell differentiation	1/13	10/15852	0.00817297	0.0789784	0.0457414	RORC	1
GO:0097484	GO:0097484	dendrite extension	1/13	10/15852	0.00817297	0.0789784	0.0457414	AUTS2	1
GO:0030426	GO:0030426	growth cone	2/13	174/15852	0.00863006	0.0799957	0.0463306	PTPRZ1/AUTS2	2
GO:0002016	GO:0002016	regulation of blood volume by renin-angiotensin	1/13	11/15852	0.00898687	0.0799957	0.0463306	REN	1
GO:0046643	GO:0046643	regulation of gamma-delta T cell activation	1/13	11/15852	0.00898687	0.0799957	0.0463306	RORC	1
GO:0072224	GO:0072224	metanephric glomerulus development	1/13	11/15852	0.00898687	0.0799957	0.0463306	PDGFRA	1
GO:0090239	GO:0090239	regulation of histone H4 acetylation	1/13	11/15852	0.00898687	0.0799957	0.0463306	AUTS2	1
GO:1902668	GO:1902668	negative regulation of axon guidance	1/13	11/15852	0.00898687	0.0799957	0.0463306	SEMA5A	1
GO:2000510	GO:2000510	positive regulation of dendritic cell chemotaxis	1/13	11/15852	0.00898687	0.0799957	0.0463306	GAS6	1
GO:2000644	GO:2000644	regulation of receptor catabolic process	1/13	11/15852	0.00898687	0.0799957	0.0463306	HAMP	1
GO:0030427	GO:0030427	site of polarized growth	2/13	178/15852	0.00901591	0.0799957	0.0463306	PTPRZ1/AUTS2	2
GO:0042445	GO:0042445	hormone metabolic process	2/13	184/15852	0.00960908	0.0804636	0.0466015	REN/PDGFRA	2
GO:0046661	GO:0046661	male sex differentiation	2/13	184/15852	0.00960908	0.0804636	0.0466015	REN/PDGFRA	2
GO:0002003	GO:0002003	angiotensin maturation	1/13	12/15852	0.00980015	0.0804636	0.0466015	REN	1
GO:0006067	GO:0006067	ethanol metabolic process	1/13	12/15852	0.00980015	0.0804636	0.0466015	LOC117799489	1
GO:0030215	GO:0030215	semaphorin receptor binding	1/13	12/15852	0.00980015	0.0804636	0.0466015	SEMA5A	1
GO:0050711	GO:0050711	NA	1/13	12/15852	0.00980015	0.0804636	0.0466015	GAS6	1
GO:1902916	GO:1902916	positive regulation of protein polyubiquitination	1/13	12/15852	0.00980015	0.0804636	0.0466015	HAMP	1
GO:1904478	GO:1904478	regulation of intestinal absorption	1/13	12/15852	0.00980015	0.0804636	0.0466015	HAMP	1
GO:0045619	GO:0045619	regulation of lymphocyte differentiation	2/13	186/15852	0.00981062	0.0804636	0.0466015	GAS6/RORC	2
GO:0098858	GO:0098858	actin-based cell projection	2/13	187/15852	0.0099121	0.0806184	0.0466912	PTPRZ1/PDGFRA	2
GO:0030307	GO:0030307	positive regulation of cell growth	2/13	191/15852	0.0103228	0.082538	0.047803	HAMP/SEMA5A	2
GO:0031345	GO:0031345	negative regulation of cell projection organization	2/13	191/15852	0.0103228	0.082538	0.047803	PTPRZ1/SEMA5A	2
GO:2000508	GO:2000508	regulation of dendritic cell chemotaxis	1/13	13/15852	0.0106128	0.082538	0.047803	GAS6	1
GO:0008217	GO:0008217	regulation of blood pressure	2/13	197/15852	0.0109529	0.082538	0.047803	REN/GAS6	2
GO:0002002	GO:0002002	regulation of angiotensin levels in blood	1/13	14/15852	0.0114249	0.082538	0.047803	REN	1
GO:0030836	GO:0030836	positive regulation of actin filament depolymerization	1/13	14/15852	0.0114249	0.082538	0.047803	SEMA5A	1
GO:0032823	GO:0032823	regulation of natural killer cell differentiation	1/13	14/15852	0.0114249	0.082538	0.047803	GAS6	1
GO:0038191	GO:0038191	neuropilin binding	1/13	14/15852	0.0114249	0.082538	0.047803	SEMA5A	1
GO:0048639	GO:0048639	positive regulation of developmental growth	2/13	202/15852	0.0114908	0.082538	0.047803	HAMP/SEMA5A	2
GO:0070374	GO:0070374	positive regulation of ERK1 and ERK2 cascade	2/13	205/15852	0.0118191	0.082538	0.047803	PDGFRA/GAS6	2
GO:0005159	GO:0005159	insulin-like growth factor receptor binding	1/13	15/15852	0.0122363	0.082538	0.047803	REN	1
GO:0005161	GO:0005161	platelet-derived growth factor receptor binding	1/13	15/15852	0.0122363	0.082538	0.047803	PDGFRA	1
GO:0035457	GO:0035457	cellular response to interferon-alpha	1/13	15/15852	0.0122363	0.082538	0.047803	GAS6	1
GO:0042308	GO:0042308	negative regulation of protein import into nucleus	1/13	15/15852	0.0122363	0.082538	0.047803	GAS6	1
GO:0050435	GO:0050435	amyloid-beta metabolic process	1/13	15/15852	0.0122363	0.082538	0.047803	REN	1
GO:0055003	GO:0055003	cardiac myofibril assembly	1/13	15/15852	0.0122363	0.082538	0.047803	PDGFRA	1
GO:0085029	GO:0085029	extracellular matrix assembly	1/13	15/15852	0.0122363	0.082538	0.047803	GAS6	1
GO:1903975	GO:1903975	regulation of glial cell migration	1/13	15/15852	0.0122363	0.082538	0.047803	PTPRZ1	1
GO:1904590	GO:1904590	negative regulation of protein import	1/13	15/15852	0.0122363	0.082538	0.047803	GAS6	1
GO:0005001	GO:0005001	transmembrane receptor protein tyrosine phosphatase activity	1/13	16/15852	0.0130471	0.082538	0.047803	PTPRZ1	1
GO:0019198	GO:0019198	transmembrane receptor protein phosphatase activity	1/13	16/15852	0.0130471	0.082538	0.047803	PTPRZ1	1
GO:0030296	GO:0030296	protein tyrosine kinase activator activity	1/13	16/15852	0.0130471	0.082538	0.047803	GAS6	1
GO:0033327	GO:0033327	Leydig cell differentiation	1/13	16/15852	0.0130471	0.082538	0.047803	PDGFRA	1
GO:0035020	GO:0035020	regulation of Rac protein signal transduction	1/13	16/15852	0.0130471	0.082538	0.047803	AUTS2	1
GO:0038084	GO:0038084	vascular endothelial growth factor signaling pathway	1/13	16/15852	0.0130471	0.082538	0.047803	PDGFRA	1
GO:0042756	GO:0042756	drinking behavior	1/13	16/15852	0.0130471	0.082538	0.047803	REN	1
GO:0048841	GO:0048841	regulation of axon extension involved in axon guidance	1/13	16/15852	0.0130471	0.082538	0.047803	SEMA5A	1
GO:0051571	GO:0051571	positive regulation of histone H3-K4 methylation	1/13	16/15852	0.0130471	0.082538	0.047803	AUTS2	1
GO:0061051	GO:0061051	positive regulation of cell growth involved in cardiac muscle cell development	1/13	16/15852	0.0130471	0.082538	0.047803	HAMP	1
GO:0061298	GO:0061298	retina vasculature development in camera-type eye	1/13	16/15852	0.0130471	0.082538	0.047803	PDGFRA	1
GO:0071625	GO:0071625	vocalization behavior	1/13	16/15852	0.0130471	0.082538	0.047803	AUTS2	1
GO:0072012	GO:0072012	glomerulus vasculature development	1/13	16/15852	0.0130471	0.082538	0.047803	PDGFRA	1
GO:0001553	GO:0001553	luteinization	1/13	17/15852	0.0138573	0.082538	0.047803	PDGFRA	1
GO:0001977	GO:0001977	renal system process involved in regulation of blood volume	1/13	17/15852	0.0138573	0.082538	0.047803	GAS6	1
GO:0015299	GO:0015299	solute:proton antiporter activity	1/13	17/15852	0.0138573	0.082538	0.047803	LOC100484616	1
GO:0036315	GO:0036315	cellular response to sterol	1/13	17/15852	0.0138573	0.082538	0.047803	RORC	1
GO:0060850	GO:0060850	obsolete regulation of transcription involved in cell fate commitment	1/13	17/15852	0.0138573	0.082538	0.047803	RORC	1
GO:2001224	GO:2001224	positive regulation of neuron migration	1/13	17/15852	0.0138573	0.082538	0.047803	PTPRZ1	1
GO:0007596	GO:0007596	blood coagulation	2/13	227/15852	0.0143524	0.082538	0.047803	PDGFRA/GAS6	2
GO:0050817	GO:0050817	coagulation	2/13	227/15852	0.0143524	0.082538	0.047803	PDGFRA/GAS6	2
GO:0071229	GO:0071229	cellular response to acid chemical	2/13	229/15852	0.0145936	0.082538	0.047803	HAMP/PDGFRA	2
GO:0001223	GO:0001223	transcription coactivator binding	1/13	18/15852	0.0146669	0.082538	0.047803	RORC	1
GO:0006000	GO:0006000	fructose metabolic process	1/13	18/15852	0.0146669	0.082538	0.047803	LOC117799489	1
GO:0010715	GO:0010715	regulation of extracellular matrix disassembly	1/13	18/15852	0.0146669	0.082538	0.047803	SEMA5A	1
GO:0010804	GO:0010804	negative regulation of tumor necrosis factor-mediated signaling pathway	1/13	18/15852	0.0146669	0.082538	0.047803	GAS6	1
GO:0048557	GO:0048557	embryonic digestive tract morphogenesis	1/13	18/15852	0.0146669	0.082538	0.047803	PDGFRA	1
GO:0061437	GO:0061437	renal system vasculature development	1/13	18/15852	0.0146669	0.082538	0.047803	PDGFRA	1
GO:0061440	GO:0061440	kidney vasculature development	1/13	18/15852	0.0146669	0.082538	0.047803	PDGFRA	1
GO:0070243	GO:0070243	regulation of thymocyte apoptotic process	1/13	18/15852	0.0146669	0.082538	0.047803	RORC	1
GO:2000269	GO:2000269	regulation of fibroblast apoptotic process	1/13	18/15852	0.0146669	0.082538	0.047803	GAS6	1
GO:0007599	GO:0007599	hemostasis	2/13	232/15852	0.0149585	0.082538	0.047803	PDGFRA/GAS6	2
GO:0045665	GO:0045665	negative regulation of neuron differentiation	2/13	236/15852	0.0154514	0.082538	0.047803	PTPRZ1/SEMA5A	2
GO:0001991	GO:0001991	regulation of systemic arterial blood pressure by circulatory renin-angiotensin	1/13	19/15852	0.0154759	0.082538	0.047803	REN	1
GO:0004029	GO:0004029	aldehyde dehydrogenase (NAD+) activity	1/13	19/15852	0.0154759	0.082538	0.047803	LOC117799489	1
GO:0043395	GO:0043395	heparan sulfate proteoglycan binding	1/13	19/15852	0.0154759	0.082538	0.047803	SEMA5A	1
GO:0048537	GO:0048537	mucosa-associated lymphoid tissue development	1/13	19/15852	0.0154759	0.082538	0.047803	RORC	1
GO:0048541	GO:0048541	Peyer's patch development	1/13	19/15852	0.0154759	0.082538	0.047803	RORC	1
GO:0060457	GO:0060457	negative regulation of digestive system process	1/13	19/15852	0.0154759	0.082538	0.047803	HAMP	1
GO:1901881	GO:1901881	positive regulation of protein depolymerization	1/13	19/15852	0.0154759	0.082538	0.047803	SEMA5A	1
GO:1902914	GO:1902914	regulation of protein polyubiquitination	1/13	19/15852	0.0154759	0.082538	0.047803	HAMP	1
GO:1903055	GO:1903055	positive regulation of extracellular matrix organization	1/13	19/15852	0.0154759	0.082538	0.047803	SEMA5A	1
GO:2000846	GO:2000846	regulation of corticosteroid hormone secretion	1/13	19/15852	0.0154759	0.082538	0.047803	REN	1
GO:2001028	GO:2001028	positive regulation of endothelial cell chemotaxis	1/13	19/15852	0.0154759	0.082538	0.047803	SEMA5A	1
GO:0001525	GO:0001525	angiogenesis	2/13	241/15852	0.0160773	0.0845395	0.0489621	PDGFRA/SEMA5A	2
GO:0010592	GO:0010592	positive regulation of lamellipodium assembly	1/13	20/15852	0.0162842	0.0845395	0.0489621	AUTS2	1
GO:0045779	GO:0045779	negative regulation of bone resorption	1/13	20/15852	0.0162842	0.0845395	0.0489621	HAMP	1
GO:0050908	GO:0050908	detection of light stimulus involved in visual perception	1/13	20/15852	0.0162842	0.0845395	0.0489621	SEMA5A	1
GO:0050962	GO:0050962	detection of light stimulus involved in sensory perception	1/13	20/15852	0.0162842	0.0845395	0.0489621	SEMA5A	1
GO:0001935	GO:0001935	endothelial cell proliferation	1/13	21/15852	0.017092	0.0873392	0.0505836	SEMA5A	1
GO:0032816	GO:0032816	positive regulation of natural killer cell activation	1/13	21/15852	0.017092	0.0873392	0.0505836	GAS6	1
GO:0060004	GO:0060004	reflex	1/13	21/15852	0.017092	0.0873392	0.0505836	AUTS2	1
GO:0008406	GO:0008406	gonad development	2/13	253/15852	0.0176239	0.0886779	0.051359	REN/PDGFRA	2
GO:0004190	GO:0004190	aspartic-type endopeptidase activity	1/13	22/15852	0.0178991	0.0886779	0.051359	REN	1
GO:0008210	GO:0008210	estrogen metabolic process	1/13	22/15852	0.0178991	0.0886779	0.051359	PDGFRA	1
GO:0010544	GO:0010544	negative regulation of platelet activation	1/13	22/15852	0.0178991	0.0886779	0.051359	PDGFRA	1
GO:0043032	GO:0043032	positive regulation of macrophage activation	1/13	22/15852	0.0178991	0.0886779	0.051359	HAMP	1
GO:0071526	GO:0071526	semaphorin-plexin signaling pathway	1/13	22/15852	0.0178991	0.0886779	0.051359	SEMA5A	1
GO:0045137	GO:0045137	development of primary sexual characteristics	2/13	258/15852	0.0182866	0.0901399	0.0522057	REN/PDGFRA	2
GO:0035455	GO:0035455	response to interferon-alpha	1/13	23/15852	0.0187057	0.0908295	0.0526051	GAS6	1
GO:0046851	GO:0046851	negative regulation of bone remodeling	1/13	23/15852	0.0187057	0.0908295	0.0526051	HAMP	1
GO:0070001	GO:0070001	aspartic-type peptidase activity	1/13	23/15852	0.0187057	0.0908295	0.0526051	REN	1
GO:0017134	GO:0017134	fibroblast growth factor binding	1/13	24/15852	0.0195116	0.0916207	0.0530633	PTPRZ1	1
GO:1902667	GO:1902667	regulation of axon guidance	1/13	24/15852	0.0195116	0.0916207	0.0530633	SEMA5A	1
GO:2001026	GO:2001026	regulation of endothelial cell chemotaxis	1/13	24/15852	0.0195116	0.0916207	0.0530633	SEMA5A	1
GO:0048511	GO:0048511	rhythmic process	2/13	270/15852	0.0199201	0.0916207	0.0530633	PDGFRA/RORC	2
GO:0007162	GO:0007162	negative regulation of cell adhesion	2/13	271/15852	0.020059	0.0916207	0.0530633	PTPRZ1/SEMA5A	2
GO:0019079	GO:0019079	viral genome replication	1/13	25/15852	0.0203169	0.0916207	0.0530633	GAS6	1
GO:0019682	GO:0019682	glyceraldehyde-3-phosphate metabolic process	1/13	25/15852	0.0203169	0.0916207	0.0530633	LOC117799489	1
GO:0023019	GO:0023019	signal transduction involved in regulation of gene expression	1/13	25/15852	0.0203169	0.0916207	0.0530633	PDGFRA	1
GO:0033158	GO:0033158	obsolete regulation of protein import into nucleus, translocation	1/13	25/15852	0.0203169	0.0916207	0.0530633	GAS6	1
GO:0043027	GO:0043027	cysteine-type endopeptidase inhibitor activity involved in apoptotic process	1/13	25/15852	0.0203169	0.0916207	0.0530633	GAS6	1
GO:0046823	GO:0046823	negative regulation of nucleocytoplasmic transport	1/13	25/15852	0.0203169	0.0916207	0.0530633	GAS6	1
GO:0046827	GO:0046827	positive regulation of protein export from nucleus	1/13	25/15852	0.0203169	0.0916207	0.0530633	GAS6	1
GO:0070168	GO:0070168	negative regulation of biomineral tissue development	1/13	25/15852	0.0203169	0.0916207	0.0530633	GAS6	1
GO:0031668	GO:0031668	cellular response to extracellular stimulus	2/13	274/15852	0.020478	0.0916207	0.0530633	HAMP/GAS6	2
GO:0030100	GO:0030100	regulation of endocytosis	2/13	275/15852	0.0206185	0.0916207	0.0530633	HAMP/GAS6	2
GO:0030198	GO:0030198	extracellular matrix organization	2/13	276/15852	0.0207594	0.0916207	0.0530633	PDGFRA/GAS6	2
GO:0009897	GO:0009897	external side of plasma membrane	2/13	278/15852	0.0210425	0.0916207	0.0530633	PDGFRA/RORC	2
GO:0030539	GO:0030539	male genitalia development	1/13	26/15852	0.0211216	0.0916207	0.0530633	PDGFRA	1
GO:0051569	GO:0051569	regulation of histone H3-K4 methylation	1/13	26/15852	0.0211216	0.0916207	0.0530633	AUTS2	1
GO:0061050	GO:0061050	regulation of cell growth involved in cardiac muscle cell development	1/13	26/15852	0.0211216	0.0916207	0.0530633	HAMP	1
GO:0070233	GO:0070233	negative regulation of T cell apoptotic process	1/13	26/15852	0.0211216	0.0916207	0.0530633	RORC	1
GO:1902745	GO:1902745	positive regulation of lamellipodium organization	1/13	26/15852	0.0211216	0.0916207	0.0530633	AUTS2	1
GO:2000727	GO:2000727	positive regulation of cardiac muscle cell differentiation	1/13	26/15852	0.0211216	0.0916207	0.0530633	HAMP	1
GO:2000831	GO:2000831	regulation of steroid hormone secretion	1/13	26/15852	0.0211216	0.0916207	0.0530633	REN	1
GO:0030517	GO:0030517	negative regulation of axon extension	1/13	27/15852	0.0219257	0.0946878	0.0548397	SEMA5A	1
GO:0001822	GO:0001822	kidney development	2/13	285/15852	0.0220462	0.0947891	0.0548983	REN/PDGFRA	2
GO:0070372	GO:0070372	regulation of ERK1 and ERK2 cascade	2/13	289/15852	0.0226287	0.0952087	0.0551414	PDGFRA/GAS6	2
GO:0002294	GO:0002294	CD4-positive, alpha-beta T cell differentiation involved in immune response	1/13	28/15852	0.0227291	0.0952087	0.0551414	RORC	1
GO:0032148	GO:0032148	activation of protein kinase B activity	1/13	28/15852	0.0227291	0.0952087	0.0551414	GAS6	1
GO:0036314	GO:0036314	response to sterol	1/13	28/15852	0.0227291	0.0952087	0.0551414	RORC	1
GO:0042093	GO:0042093	T-helper cell differentiation	1/13	28/15852	0.0227291	0.0952087	0.0551414	RORC	1
GO:0043277	GO:0043277	apoptotic cell clearance	1/13	28/15852	0.0227291	0.0952087	0.0551414	GAS6	1
GO:0002092	GO:0002092	positive regulation of receptor internalization	1/13	29/15852	0.023532	0.0960972	0.0556559	HAMP	1
GO:0003081	GO:0003081	regulation of systemic arterial blood pressure by renin-angiotensin	1/13	29/15852	0.023532	0.0960972	0.0556559	REN	1
GO:0034104	GO:0034104	negative regulation of tissue remodeling	1/13	29/15852	0.023532	0.0960972	0.0556559	HAMP	1
GO:0035066	GO:0035066	positive regulation of histone acetylation	1/13	29/15852	0.023532	0.0960972	0.0556559	AUTS2	1
GO:0036120	GO:0036120	cellular response to platelet-derived growth factor stimulus	1/13	29/15852	0.023532	0.0960972	0.0556559	PDGFRA	1
GO:0044764	GO:0044764	multi-organism cellular process	1/13	29/15852	0.023532	0.0960972	0.0556559	GAS6	1
GO:0050768	GO:0050768	negative regulation of neurogenesis	2/13	297/15852	0.0238131	0.0962064	0.0557192	PTPRZ1/SEMA5A	2
GO:0045927	GO:0045927	positive regulation of growth	2/13	298/15852	0.023963	0.0962064	0.0557192	HAMP/SEMA5A	2
GO:0007548	GO:0007548	sex differentiation	2/13	299/15852	0.0241132	0.0962064	0.0557192	REN/PDGFRA	2
GO:0032956	GO:0032956	regulation of actin cytoskeleton organization	2/13	299/15852	0.0241132	0.0962064	0.0557192	PDGFRA/SEMA5A	2
GO:0016486	GO:0016486	peptide hormone processing	1/13	30/15852	0.0243342	0.0962064	0.0557192	REN	1
GO:0036119	GO:0036119	response to platelet-derived growth factor	1/13	30/15852	0.0243342	0.0962064	0.0557192	PDGFRA	1
GO:0071295	GO:0071295	cellular response to vitamin	1/13	30/15852	0.0243342	0.0962064	0.0557192	GAS6	1
GO:1902105	GO:1902105	regulation of leukocyte differentiation	2/13	303/15852	0.0247182	0.0962064	0.0557192	GAS6/RORC	2
GO:0072001	GO:0072001	renal system development	2/13	304/15852	0.0248704	0.0962064	0.0557192	REN/PDGFRA	2
GO:0002287	GO:0002287	alpha-beta T cell activation involved in immune response	1/13	31/15852	0.0251359	0.0962064	0.0557192	RORC	1
GO:0002293	GO:0002293	alpha-beta T cell differentiation involved in immune response	1/13	31/15852	0.0251359	0.0962064	0.0557192	RORC	1
GO:0010591	GO:0010591	regulation of lamellipodium assembly	1/13	31/15852	0.0251359	0.0962064	0.0557192	AUTS2	1
GO:0033189	GO:0033189	response to vitamin A	1/13	31/15852	0.0251359	0.0962064	0.0557192	HAMP	1
GO:0048535	GO:0048535	lymph node development	1/13	31/15852	0.0251359	0.0962064	0.0557192	RORC	1
GO:0099738	GO:0099738	cell cortex region	1/13	31/15852	0.0251359	0.0962064	0.0557192	HAMP	1
GO:1900181	GO:1900181	negative regulation of protein localization to nucleus	1/13	31/15852	0.0251359	0.0962064	0.0557192	GAS6	1
GO:0015298	GO:0015298	solute:cation antiporter activity	1/13	32/15852	0.0259369	0.0970279	0.056195	LOC100484616	1
GO:0032692	GO:0032692	negative regulation of interleukin-1 production	1/13	32/15852	0.0259369	0.0970279	0.056195	GAS6	1
GO:0043243	GO:0043243	positive regulation of protein-containing complex disassembly	1/13	32/15852	0.0259369	0.0970279	0.056195	SEMA5A	1
GO:1905209	GO:1905209	positive regulation of cardiocyte differentiation	1/13	32/15852	0.0259369	0.0970279	0.056195	HAMP	1
GO:2000758	GO:2000758	positive regulation of peptidyl-lysine acetylation	1/13	32/15852	0.0259369	0.0970279	0.056195	AUTS2	1
GO:0010769	GO:0010769	regulation of cell morphogenesis involved in differentiation	2/13	311/15852	0.025947	0.0970279	0.056195	PTPRZ1/SEMA5A	2
GO:0007584	GO:0007584	response to nutrient	2/13	316/15852	0.0267277	0.0970398	0.0562018	HAMP/GAS6	2
GO:0032008	GO:0032008	positive regulation of TOR signaling	1/13	33/15852	0.0267374	0.0970398	0.0562018	GAS6	1
GO:0032814	GO:0032814	regulation of natural killer cell activation	1/13	33/15852	0.0267374	0.0970398	0.0562018	GAS6	1
GO:0042753	GO:0042753	positive regulation of circadian rhythm	1/13	33/15852	0.0267374	0.0970398	0.0562018	RORC	1
GO:0043548	GO:0043548	phosphatidylinositol 3-kinase binding	1/13	33/15852	0.0267374	0.0970398	0.0562018	PDGFRA	1
GO:0043552	GO:0043552	positive regulation of phosphatidylinositol 3-kinase activity	1/13	33/15852	0.0267374	0.0970398	0.0562018	PDGFRA	1
GO:0097028	GO:0097028	dendritic cell differentiation	1/13	33/15852	0.0267374	0.0970398	0.0562018	GAS6	1
GO:0032103	GO:0032103	positive regulation of response to external stimulus	2/13	317/15852	0.026885	0.0970398	0.0562018	SEMA5A/GAS6	2
GO:0051961	GO:0051961	negative regulation of nervous system development	2/13	319/15852	0.0272008	0.0970398	0.0562018	PTPRZ1/SEMA5A	2
GO:0030834	GO:0030834	regulation of actin filament depolymerization	1/13	34/15852	0.0275372	0.0970398	0.0562018	SEMA5A	1
GO:0048566	GO:0048566	embryonic digestive tract development	1/13	34/15852	0.0275372	0.0970398	0.0562018	PDGFRA	1
GO:0050919	GO:0050919	negative chemotaxis	1/13	34/15852	0.0275372	0.0970398	0.0562018	SEMA5A	1
GO:0060325	GO:0060325	face morphogenesis	1/13	34/15852	0.0275372	0.0970398	0.0562018	PDGFRA	1
GO:0072210	GO:0072210	metanephric nephron development	1/13	34/15852	0.0275372	0.0970398	0.0562018	PDGFRA	1
GO:1905332	GO:1905332	positive regulation of morphogenesis of an epithelium	1/13	34/15852	0.0275372	0.0970398	0.0562018	PDGFRA	1
GO:0043062	GO:0043062	extracellular structure organization	2/13	322/15852	0.0276773	0.0970398	0.0562018	PDGFRA/GAS6	2
GO:0009416	GO:0009416	response to light stimulus	2/13	325/15852	0.0281573	0.0970398	0.0562018	PTPRZ1/SEMA5A	2
GO:0002292	GO:0002292	T cell differentiation involved in immune response	1/13	35/15852	0.0283364	0.0970398	0.0562018	RORC	1
GO:0005245	GO:0005245	voltage-gated calcium channel activity	1/13	35/15852	0.0283364	0.0970398	0.0562018	GAS6	1
GO:0010165	GO:0010165	response to X-ray	1/13	35/15852	0.0283364	0.0970398	0.0562018	HAMP	1
GO:0043394	GO:0043394	proteoglycan binding	1/13	35/15852	0.0283364	0.0970398	0.0562018	SEMA5A	1
GO:0043491	GO:0043491	protein kinase B signaling	1/13	35/15852	0.0283364	0.0970398	0.0562018	GAS6	1
GO:2000171	GO:2000171	negative regulation of dendrite development	1/13	35/15852	0.0283364	0.0970398	0.0562018	PTPRZ1	1
GO:2000249	GO:2000249	regulation of actin cytoskeleton reorganization	1/13	35/15852	0.0283364	0.0970398	0.0562018	PDGFRA	1
GO:0002696	GO:0002696	positive regulation of leukocyte activation	2/13	330/15852	0.0289649	0.0977174	0.0565943	HAMP/GAS6	2
GO:0010976	GO:0010976	positive regulation of neuron projection development	2/13	331/15852	0.0291275	0.0977174	0.0565943	PTPRZ1/SEMA5A	2
GO:0010543	GO:0010543	regulation of platelet activation	1/13	36/15852	0.029135	0.0977174	0.0565943	PDGFRA	1
GO:0016620	GO:0016620	oxidoreductase activity, acting on the aldehyde or oxo group of donors, NAD or NADP as acceptor	1/13	36/15852	0.029135	0.0977174	0.0565943	LOC117799489	1
GO:0035924	GO:0035924	cellular response to vascular endothelial growth factor stimulus	1/13	36/15852	0.029135	0.0977174	0.0565943	PDGFRA	1
GO:0060612	GO:0060612	adipose tissue development	1/13	36/15852	0.029135	0.0977174	0.0565943	RORC	1
GO:0150034	GO:0150034	distal axon	2/13	334/15852	0.0296178	0.0983658	0.0569698	PTPRZ1/AUTS2	2
GO:0006953	GO:0006953	acute-phase response	1/13	37/15852	0.029933	0.0983658	0.0569698	HAMP	1
GO:0030325	GO:0030325	adrenal gland development	1/13	37/15852	0.029933	0.0983658	0.0569698	PDGFRA	1
GO:0032689	GO:0032689	negative regulation of interferon-gamma production	1/13	37/15852	0.029933	0.0983658	0.0569698	GAS6	1
GO:0048008	GO:0048008	platelet-derived growth factor receptor signaling pathway	1/13	37/15852	0.029933	0.0983658	0.0569698	PDGFRA	1
GO:0090218	GO:0090218	positive regulation of lipid kinase activity	1/13	37/15852	0.029933	0.0983658	0.0569698	PDGFRA	1
GO:0098609	GO:0098609	cell-cell adhesion	2/13	338/15852	0.0302766	0.0985864	0.0570976	PDGFRA/GAS6	2
GO:0001569	GO:0001569	branching involved in blood vessel morphogenesis	1/13	38/15852	0.0307304	0.0985864	0.0570976	SEMA5A	1
GO:0031062	GO:0031062	positive regulation of histone methylation	1/13	38/15852	0.0307304	0.0985864	0.0570976	AUTS2	1
GO:0043367	GO:0043367	CD4-positive, alpha-beta T cell differentiation	1/13	38/15852	0.0307304	0.0985864	0.0570976	RORC	1
GO:0032970	GO:0032970	regulation of actin filament-based process	2/13	342/15852	0.0309415	0.0985864	0.0570976	PDGFRA/SEMA5A	2
GO:0048018	GO:0048018	receptor ligand activity	2/13	342/15852	0.0309415	0.0985864	0.0570976	HAMP/GAS6	2
GO:0001655	GO:0001655	urogenital system development	2/13	343/15852	0.0311086	0.0985864	0.0570976	REN/PDGFRA	2
GO:0050867	GO:0050867	positive regulation of cell activation	2/13	343/15852	0.0311086	0.0985864	0.0570976	HAMP/GAS6	2
GO:0010721	GO:0010721	negative regulation of cell development	2/13	344/15852	0.0312761	0.0985864	0.0570976	PTPRZ1/SEMA5A	2
GO:0048514	GO:0048514	blood vessel morphogenesis	2/13	345/15852	0.031444	0.0985864	0.0570976	PDGFRA/SEMA5A	2
GO:0010613	GO:0010613	positive regulation of cardiac muscle hypertrophy	1/13	39/15852	0.0315272	0.0985864	0.0570976	HAMP	1
GO:0014742	GO:0014742	positive regulation of muscle hypertrophy	1/13	39/15852	0.0315272	0.0985864	0.0570976	HAMP	1
GO:1901985	GO:1901985	positive regulation of protein acetylation	1/13	39/15852	0.0315272	0.0985864	0.0570976	AUTS2	1
GO:2001222	GO:2001222	regulation of neuron migration	1/13	39/15852	0.0315272	0.0985864	0.0570976	PTPRZ1	1
GO:0048638	GO:0048638	regulation of developmental growth	2/13	346/15852	0.0316122	0.0985864	0.0570976	HAMP/SEMA5A	2
GO:0008200	GO:0008200	ion channel inhibitor activity	1/13	40/15852	0.0323234	0.0985864	0.0570976	HAMP	1
GO:0035710	GO:0035710	CD4-positive, alpha-beta T cell activation	1/13	40/15852	0.0323234	0.0985864	0.0570976	RORC	1
GO:0050922	GO:0050922	negative regulation of chemotaxis	1/13	40/15852	0.0323234	0.0985864	0.0570976	SEMA5A	1
GO:0051287	GO:0051287	NAD binding	1/13	40/15852	0.0323234	0.0985864	0.0570976	LOC117799489	1
GO:0055023	GO:0055023	positive regulation of cardiac muscle tissue growth	1/13	40/15852	0.0323234	0.0985864	0.0570976	HAMP	1
GO:0060323	GO:0060323	head morphogenesis	1/13	40/15852	0.0323234	0.0985864	0.0570976	PDGFRA	1
GO:1902743	GO:1902743	regulation of lamellipodium organization	1/13	40/15852	0.0323234	0.0985864	0.0570976	AUTS2	1
GO:1903053	GO:1903053	regulation of extracellular matrix organization	1/13	40/15852	0.0323234	0.0985864	0.0570976	SEMA5A	1
GO:0001221	GO:0001221	transcription cofactor binding	1/13	41/15852	0.033119	0.0989221	0.057292	RORC	1
GO:0044420	GO:0044420	obsolete extracellular matrix component	1/13	41/15852	0.033119	0.0989221	0.057292	PTPRZ1	1
GO:0048247	GO:0048247	lymphocyte chemotaxis	1/13	41/15852	0.033119	0.0989221	0.057292	GAS6	1
GO:0050832	GO:0050832	defense response to fungus	1/13	41/15852	0.033119	0.0989221	0.057292	HAMP	1
GO:0070229	GO:0070229	negative regulation of lymphocyte apoptotic process	1/13	41/15852	0.033119	0.0989221	0.057292	RORC	1
GO:0098801	GO:0098801	regulation of renal system process	1/13	41/15852	0.033119	0.0989221	0.057292	GAS6	1
GO:0002521	GO:0002521	leukocyte differentiation	2/13	355/15852	0.0331429	0.0989221	0.057292	GAS6/RORC	2
GO:0001990	GO:0001990	regulation of systemic arterial blood pressure by hormone	1/13	42/15852	0.033914	0.1	0.0579164	REN	1
GO:0016248	GO:0016248	channel inhibitor activity	1/13	42/15852	0.033914	0.1	0.0579164	HAMP	1
GO:0032715	GO:0032715	negative regulation of interleukin-6 production	1/13	42/15852	0.033914	0.1	0.0579164	GAS6	1
GO:0050704	GO:0050704	NA	1/13	42/15852	0.033914	0.1	0.0579164	GAS6	1
GO:0071496	GO:0071496	cellular response to external stimulus	2/13	362/15852	0.0343538	0.100992	0.0584908	HAMP/GAS6	2
GO:0043030	GO:0043030	regulation of macrophage activation	1/13	43/15852	0.0347083	0.10112	0.0585652	HAMP	1
GO:0060421	GO:0060421	positive regulation of heart growth	1/13	43/15852	0.0347083	0.10112	0.0585652	HAMP	1
GO:2000725	GO:2000725	regulation of cardiac muscle cell differentiation	1/13	43/15852	0.0347083	0.10112	0.0585652	HAMP	1
GO:0030545	GO:0030545	receptor regulator activity	2/13	367/15852	0.0352295	0.10203	0.0590918	HAMP/GAS6	2
GO:0032496	GO:0032496	response to lipopolysaccharide	2/13	367/15852	0.0352295	0.10203	0.0590918	REN/HAMP	2
GO:0071354	GO:0071354	cellular response to interleukin-6	1/13	44/15852	0.0355021	0.102515	0.0593729	HAMP	1
GO:0010863	GO:0010863	positive regulation of phospholipase C activity	1/13	45/15852	0.0362953	0.102679	0.0594678	PDGFRA	1
GO:0035902	GO:0035902	response to immobilization stress	1/13	45/15852	0.0362953	0.102679	0.0594678	REN	1
GO:0043028	GO:0043028	cysteine-type endopeptidase regulator activity involved in apoptotic process	1/13	45/15852	0.0362953	0.102679	0.0594678	GAS6	1
GO:0046825	GO:0046825	regulation of protein export from nucleus	1/13	45/15852	0.0362953	0.102679	0.0594678	GAS6	1
GO:0050663	GO:0050663	NA	1/13	45/15852	0.0362953	0.102679	0.0594678	RORC	1
GO:0050918	GO:0050918	positive chemotaxis	1/13	45/15852	0.0362953	0.102679	0.0594678	SEMA5A	1
GO:0055093	GO:0055093	response to hyperoxia	1/13	45/15852	0.0362953	0.102679	0.0594678	PDGFRA	1
GO:0043551	GO:0043551	regulation of phosphatidylinositol 3-kinase activity	1/13	46/15852	0.0370879	0.103719	0.0600699	PDGFRA	1
GO:0046718	GO:0046718	viral entry into host cell	1/13	46/15852	0.0370879	0.103719	0.0600699	GAS6	1
GO:0048701	GO:0048701	embryonic cranial skeleton morphogenesis	1/13	46/15852	0.0370879	0.103719	0.0600699	PDGFRA	1
GO:1903727	GO:1903727	positive regulation of phospholipid metabolic process	1/13	46/15852	0.0370879	0.103719	0.0600699	PDGFRA	1
GO:0007568	GO:0007568	aging	2/13	380/15852	0.0375476	0.10385	0.0601463	HAMP/PDGFRA	2
GO:0004879	GO:0004879	nuclear receptor activity	1/13	47/15852	0.0378798	0.10385	0.0601463	RORC	1
GO:0007259	GO:0007259	receptor signaling pathway via JAK-STAT	1/13	47/15852	0.0378798	0.10385	0.0601463	HAMP	1
GO:0009584	GO:0009584	detection of visible light	1/13	47/15852	0.0378798	0.10385	0.0601463	SEMA5A	1
GO:0010039	GO:0010039	response to iron ion	1/13	47/15852	0.0378798	0.10385	0.0601463	HAMP	1
GO:0090317	GO:0090317	negative regulation of intracellular protein transport	1/13	47/15852	0.0378798	0.10385	0.0601463	GAS6	1
GO:0097696	GO:0097696	receptor signaling pathway via STAT	1/13	47/15852	0.0378798	0.10385	0.0601463	HAMP	1
GO:0002237	GO:0002237	response to molecule of bacterial origin	2/13	383/15852	0.0380909	0.104136	0.060312	REN/HAMP	2
GO:0002090	GO:0002090	regulation of receptor internalization	1/13	48/15852	0.0386712	0.104263	0.0603851	HAMP	1
GO:0016903	GO:0016903	oxidoreductase activity, acting on the aldehyde or oxo group of donors	1/13	48/15852	0.0386712	0.104263	0.0603851	LOC117799489	1
GO:0032835	GO:0032835	glomerulus development	1/13	48/15852	0.0386712	0.104263	0.0603851	PDGFRA	1
GO:0044058	GO:0044058	regulation of digestive system process	1/13	48/15852	0.0386712	0.104263	0.0603851	HAMP	1
GO:0098531	GO:0098531	ligand-activated transcription factor activity	1/13	48/15852	0.0386712	0.104263	0.0603851	RORC	1
GO:0035690	GO:0035690	cellular response to drug	2/13	387/15852	0.0388202	0.104376	0.0604507	REN/GAS6	2
GO:0044419	GO:0044419	biological process involved in interspecies interaction between organisms	2/13	389/15852	0.0391869	0.104376	0.0604509	HAMP/GAS6	2
GO:0001961	GO:0001961	positive regulation of cytokine-mediated signaling pathway	1/13	49/15852	0.039462	0.104376	0.0604509	GAS6	1
GO:0010171	GO:0010171	body morphogenesis	1/13	49/15852	0.039462	0.104376	0.0604509	PDGFRA	1
GO:0032934	GO:0032934	sterol binding	1/13	49/15852	0.039462	0.104376	0.0604509	RORC	1
GO:0045773	GO:0045773	positive regulation of axon extension	1/13	49/15852	0.039462	0.104376	0.0604509	SEMA5A	1
GO:1900274	GO:1900274	regulation of phospholipase C activity	1/13	49/15852	0.039462	0.104376	0.0604509	PDGFRA	1
GO:0002040	GO:0002040	sprouting angiogenesis	1/13	50/15852	0.0402521	0.105325	0.0610001	SEMA5A	1
GO:0004869	GO:0004869	cysteine-type endopeptidase inhibitor activity	1/13	50/15852	0.0402521	0.105325	0.0610001	GAS6	1
GO:0048806	GO:0048806	genitalia development	1/13	50/15852	0.0402521	0.105325	0.0610001	PDGFRA	1
GO:0070232	GO:0070232	regulation of T cell apoptotic process	1/13	50/15852	0.0402521	0.105325	0.0610001	RORC	1
GO:0055025	GO:0055025	positive regulation of cardiac muscle tissue development	1/13	51/15852	0.0410417	0.106657	0.0617717	HAMP	1
GO:0033267	GO:0033267	obsolete axon part	2/13	401/15852	0.0414156	0.106657	0.0617717	PTPRZ1/AUTS2	2
GO:0005507	GO:0005507	copper ion binding	1/13	52/15852	0.0418307	0.106657	0.0617717	HAMP	1
GO:0030195	GO:0030195	negative regulation of blood coagulation	1/13	52/15852	0.0418307	0.106657	0.0617717	PDGFRA	1
GO:0070741	GO:0070741	response to interleukin-6	1/13	52/15852	0.0418307	0.106657	0.0617717	HAMP	1
GO:1900047	GO:1900047	negative regulation of hemostasis	1/13	52/15852	0.0418307	0.106657	0.0617717	PDGFRA	1
GO:2001258	GO:2001258	negative regulation of cation channel activity	1/13	52/15852	0.0418307	0.106657	0.0617717	HAMP	1
GO:0045177	GO:0045177	apical part of cell	2/13	404/15852	0.0419804	0.106657	0.0617717	REN/HAMP	2
GO:0001786	GO:0001786	phosphatidylserine binding	1/13	53/15852	0.042619	0.106657	0.0617717	GAS6	1
GO:0003044	GO:0003044	regulation of systemic arterial blood pressure mediated by a chemical signal	1/13	53/15852	0.042619	0.106657	0.0617717	REN	1
GO:0030260	GO:0030260	NA	1/13	53/15852	0.042619	0.106657	0.0617717	GAS6	1
GO:0032720	GO:0032720	negative regulation of tumor necrosis factor production	1/13	53/15852	0.042619	0.106657	0.0617717	GAS6	1
GO:0036296	GO:0036296	response to increased oxygen levels	1/13	53/15852	0.042619	0.106657	0.0617717	PDGFRA	1
GO:0044409	GO:0044409	entry into host	1/13	53/15852	0.042619	0.106657	0.0617717	GAS6	1
GO:0051806	GO:0051806	NA	1/13	53/15852	0.042619	0.106657	0.0617717	GAS6	1
GO:0051828	GO:0051828	NA	1/13	53/15852	0.042619	0.106657	0.0617717	GAS6	1
GO:0097421	GO:0097421	liver regeneration	1/13	53/15852	0.042619	0.106657	0.0617717	HAMP	1
GO:0001960	GO:0001960	negative regulation of cytokine-mediated signaling pathway	1/13	54/15852	0.0434068	0.106766	0.0618347	GAS6	1
GO:0033077	GO:0033077	T cell differentiation in thymus	1/13	54/15852	0.0434068	0.106766	0.0618347	RORC	1
GO:0046579	GO:0046579	positive regulation of Ras protein signal transduction	1/13	54/15852	0.0434068	0.106766	0.0618347	AUTS2	1
GO:0046622	GO:0046622	positive regulation of organ growth	1/13	54/15852	0.0434068	0.106766	0.0618347	HAMP	1
GO:0060324	GO:0060324	face development	1/13	54/15852	0.0434068	0.106766	0.0618347	PDGFRA	1
GO:0061098	GO:0061098	positive regulation of protein tyrosine kinase activity	1/13	54/15852	0.0434068	0.106766	0.0618347	GAS6	1
GO:0008015	GO:0008015	blood circulation	2/13	412/15852	0.0435011	0.106766	0.0618347	REN/GAS6	2
GO:0019216	GO:0019216	regulation of lipid metabolic process	2/13	415/15852	0.0440768	0.106766	0.0618347	PDGFRA/RORC	2
GO:0010803	GO:0010803	regulation of tumor necrosis factor-mediated signaling pathway	1/13	55/15852	0.044194	0.106766	0.0618347	GAS6	1
GO:0043550	GO:0043550	regulation of lipid kinase activity	1/13	55/15852	0.044194	0.106766	0.0618347	PDGFRA	1
GO:0050819	GO:0050819	negative regulation of coagulation	1/13	55/15852	0.044194	0.106766	0.0618347	PDGFRA	1
GO:0050886	GO:0050886	endocrine process	1/13	55/15852	0.044194	0.106766	0.0618347	REN	1
GO:0072676	GO:0072676	lymphocyte migration	1/13	55/15852	0.044194	0.106766	0.0618347	GAS6	1
GO:1903556	GO:1903556	negative regulation of tumor necrosis factor superfamily cytokine production	1/13	55/15852	0.044194	0.106766	0.0618347	GAS6	1
GO:0003013	GO:0003013	circulatory system process	2/13	419/15852	0.044849	0.106815	0.0618634	REN/GAS6	2
GO:0010812	GO:0010812	negative regulation of cell-substrate adhesion	1/13	56/15852	0.0449805	0.106815	0.0618634	PTPRZ1	1
GO:0035065	GO:0035065	regulation of histone acetylation	1/13	56/15852	0.0449805	0.106815	0.0618634	AUTS2	1
GO:0045124	GO:0045124	regulation of bone resorption	1/13	56/15852	0.0449805	0.106815	0.0618634	HAMP	1
GO:0050771	GO:0050771	negative regulation of axonogenesis	1/13	56/15852	0.0449805	0.106815	0.0618634	SEMA5A	1
GO:0055013	GO:0055013	cardiac muscle cell development	1/13	56/15852	0.0449805	0.106815	0.0618634	PDGFRA	1
GO:0060760	GO:0060760	positive regulation of response to cytokine stimulus	1/13	56/15852	0.0449805	0.106815	0.0618634	GAS6	1
GO:0046677	GO:0046677	response to antibiotic	2/13	423/15852	0.0456263	0.107894	0.0624882	HAMP/PDGFRA	2
GO:0048260	GO:0048260	positive regulation of receptor-mediated endocytosis	1/13	57/15852	0.0457665	0.107894	0.0624882	HAMP	1
GO:0060761	GO:0060761	negative regulation of response to cytokine stimulus	1/13	57/15852	0.0457665	0.107894	0.0624882	GAS6	1
GO:0030036	GO:0030036	actin cytoskeleton organization	2/13	426/15852	0.0462128	0.108178	0.0626526	PDGFRA/AUTS2	2
GO:0051249	GO:0051249	regulation of lymphocyte activation	2/13	427/15852	0.0464089	0.108178	0.0626526	GAS6/RORC	2
GO:0002286	GO:0002286	T cell activation involved in immune response	1/13	58/15852	0.0465519	0.108178	0.0626526	RORC	1
GO:0014704	GO:0014704	intercalated disc	1/13	58/15852	0.0465519	0.108178	0.0626526	HAMP	1
GO:0032922	GO:0032922	circadian regulation of gene expression	1/13	58/15852	0.0465519	0.108178	0.0626526	RORC	1
GO:1905207	GO:1905207	regulation of cardiocyte differentiation	1/13	58/15852	0.0465519	0.108178	0.0626526	HAMP	1
GO:0045666	GO:0045666	positive regulation of neuron differentiation	2/13	429/15852	0.0468021	0.108501	0.0628396	PTPRZ1/SEMA5A	2
GO:0008542	GO:0008542	visual learning	1/13	59/15852	0.0473367	0.108964	0.0631077	PTPRZ1	1
GO:0019320	GO:0019320	hexose catabolic process	1/13	59/15852	0.0473367	0.108964	0.0631077	LOC117799489	1
GO:0034308	GO:0034308	primary alcohol metabolic process	1/13	59/15852	0.0473367	0.108964	0.0631077	LOC117799489	1
GO:0001568	GO:0001568	blood vessel development	2/13	434/15852	0.0477906	0.109478	0.0634055	PDGFRA/SEMA5A	2
GO:0042060	GO:0042060	wound healing	2/13	434/15852	0.0477906	0.109478	0.0634055	PDGFRA/GAS6	2
GO:0009620	GO:0009620	response to fungus	1/13	60/15852	0.0481209	0.109478	0.0634055	HAMP	1
GO:0022602	GO:0022602	ovulation cycle process	1/13	60/15852	0.0481209	0.109478	0.0634055	PDGFRA	1
GO:0060688	GO:0060688	regulation of morphogenesis of a branching structure	1/13	60/15852	0.0481209	0.109478	0.0634055	PDGFRA	1
GO:0030900	GO:0030900	forebrain development	2/13	437/15852	0.0483875	0.109828	0.0636086	PTPRZ1/SEMA5A	2
GO:1903706	GO:1903706	regulation of hemopoiesis	2/13	439/15852	0.048787	0.109979	0.0636956	GAS6/RORC	2
GO:0031060	GO:0031060	regulation of histone methylation	1/13	61/15852	0.0489045	0.109979	0.0636956	AUTS2	1
GO:0048546	GO:0048546	digestive tract morphogenesis	1/13	61/15852	0.0489045	0.109979	0.0636956	PDGFRA	1
GO:0051057	GO:0051057	positive regulation of small GTPase mediated signal transduction	1/13	61/15852	0.0489045	0.109979	0.0636956	AUTS2	1
GO:0008047	GO:0008047	enzyme activator activity	2/13	441/15852	0.0491878	0.110198	0.0638227	LOC117799489/GAS6	2
GO:0001558	GO:0001558	regulation of cell growth	2/13	442/15852	0.0493887	0.110198	0.0638227	HAMP/SEMA5A	2
GO:0006879	GO:0006879	cellular iron ion homeostasis	1/13	62/15852	0.0496874	0.110198	0.0638227	HAMP	1
GO:0031532	GO:0031532	actin cytoskeleton reorganization	1/13	62/15852	0.0496874	0.110198	0.0638227	AUTS2	1
GO:0046632	GO:0046632	alpha-beta T cell differentiation	1/13	62/15852	0.0496874	0.110198	0.0638227	RORC	1
GO:0004714	GO:0004714	transmembrane receptor protein tyrosine kinase activity	1/13	63/15852	0.0504698	0.110198	0.0638227	PDGFRA	1
GO:0010043	GO:0010043	response to zinc ion	1/13	63/15852	0.0504698	0.110198	0.0638227	HAMP	1
GO:0044060	GO:0044060	regulation of endocrine process	1/13	63/15852	0.0504698	0.110198	0.0638227	REN	1
GO:0048015	GO:0048015	phosphatidylinositol-mediated signaling	1/13	63/15852	0.0504698	0.110198	0.0638227	PDGFRA	1
GO:0055006	GO:0055006	cardiac cell development	1/13	63/15852	0.0504698	0.110198	0.0638227	PDGFRA	1
GO:0071479	GO:0071479	cellular response to ionizing radiation	1/13	63/15852	0.0504698	0.110198	0.0638227	HAMP	1
GO:1901879	GO:1901879	regulation of protein depolymerization	1/13	63/15852	0.0504698	0.110198	0.0638227	SEMA5A	1
GO:2000756	GO:2000756	regulation of peptidyl-lysine acetylation	1/13	63/15852	0.0504698	0.110198	0.0638227	AUTS2	1
GO:0001101	GO:0001101	response to acid chemical	2/13	448/15852	0.0506003	0.110236	0.0638449	HAMP/PDGFRA	2
GO:0007632	GO:0007632	visual behavior	1/13	64/15852	0.0512516	0.110667	0.0640944	PTPRZ1	1
GO:0009583	GO:0009583	detection of light stimulus	1/13	64/15852	0.0512516	0.110667	0.0640944	SEMA5A	1
GO:0010518	GO:0010518	positive regulation of phospholipase activity	1/13	64/15852	0.0512516	0.110667	0.0640944	PDGFRA	1
GO:1904888	GO:1904888	cranial skeletal system development	1/13	64/15852	0.0512516	0.110667	0.0640944	PDGFRA	1
GO:0014068	GO:0014068	positive regulation of phosphatidylinositol 3-kinase signaling	1/13	65/15852	0.0520329	0.111369	0.0645006	PDGFRA	1
GO:0046850	GO:0046850	regulation of bone remodeling	1/13	65/15852	0.0520329	0.111369	0.0645006	HAMP	1
GO:0048017	GO:0048017	inositol lipid-mediated signaling	1/13	65/15852	0.0520329	0.111369	0.0645006	PDGFRA	1
GO:0055021	GO:0055021	regulation of cardiac muscle tissue growth	1/13	65/15852	0.0520329	0.111369	0.0645006	HAMP	1
GO:0010469	GO:0010469	regulation of signaling receptor activity	2/13	457/15852	0.0524386	0.111991	0.0648613	HAMP/GAS6	2
GO:0050878	GO:0050878	regulation of body fluid levels	2/13	458/15852	0.0526444	0.112056	0.0648989	PDGFRA/GAS6	2
GO:0046934	GO:0046934	phosphatidylinositol-4,5-bisphosphate 3-kinase activity	1/13	66/15852	0.0528135	0.112056	0.0648989	PDGFRA	1
GO:0050766	GO:0050766	positive regulation of phagocytosis	1/13	66/15852	0.0528135	0.112056	0.0648989	GAS6	1
GO:0001944	GO:0001944	vasculature development	2/13	461/15852	0.0532636	0.112766	0.06531	PDGFRA/SEMA5A	2
GO:0014015	GO:0014015	positive regulation of gliogenesis	1/13	67/15852	0.0535935	0.112975	0.0654307	PTPRZ1	1
GO:0046365	GO:0046365	monosaccharide catabolic process	1/13	67/15852	0.0535935	0.112975	0.0654307	LOC117799489	1
GO:0010611	GO:0010611	regulation of cardiac muscle hypertrophy	1/13	68/15852	0.0543729	0.114125	0.0660968	HAMP	1
GO:2000736	GO:2000736	regulation of stem cell differentiation	1/13	68/15852	0.0543729	0.114125	0.0660968	PDGFRA	1
GO:0031093	GO:0031093	platelet alpha granule lumen	1/13	69/15852	0.0551518	0.114772	0.0664718	GAS6	1
GO:0032387	GO:0032387	negative regulation of intracellular transport	1/13	69/15852	0.0551518	0.114772	0.0664718	GAS6	1
GO:0048709	GO:0048709	oligodendrocyte differentiation	1/13	69/15852	0.0551518	0.114772	0.0664718	PTPRZ1	1
GO:0052813	GO:0052813	phosphatidylinositol bisphosphate kinase activity	1/13	69/15852	0.0551518	0.114772	0.0664718	PDGFRA	1
GO:0014743	GO:0014743	regulation of muscle hypertrophy	1/13	70/15852	0.05593	0.115306	0.0667807	HAMP	1
GO:0030239	GO:0030239	myofibril assembly	1/13	70/15852	0.05593	0.115306	0.0667807	PDGFRA	1
GO:0061045	GO:0061045	negative regulation of wound healing	1/13	70/15852	0.05593	0.115306	0.0667807	PDGFRA	1
GO:0072358	GO:0072358	NA	2/13	474/15852	0.0559777	0.115306	0.0667807	PDGFRA/SEMA5A	2
GO:0022604	GO:0022604	regulation of cell morphogenesis	2/13	476/15852	0.0563997	0.115306	0.0667807	PTPRZ1/SEMA5A	2
GO:0006081	GO:0006081	cellular aldehyde metabolic process	1/13	71/15852	0.0567077	0.115306	0.0667807	LOC117799489	1
GO:0031640	GO:0031640	killing of cells of other organism	1/13	71/15852	0.0567077	0.115306	0.0667807	HAMP	1
GO:0044364	GO:0044364	disruption of cells of other organism	1/13	71/15852	0.0567077	0.115306	0.0667807	HAMP	1
GO:0046631	GO:0046631	alpha-beta T cell activation	1/13	71/15852	0.0567077	0.115306	0.0667807	RORC	1
GO:0050710	GO:0050710	NA	1/13	71/15852	0.0567077	0.115306	0.0667807	GAS6	1
GO:0060420	GO:0060420	regulation of heart growth	1/13	71/15852	0.0567077	0.115306	0.0667807	HAMP	1
GO:0048608	GO:0048608	reproductive structure development	2/13	480/15852	0.0572472	0.11592	0.0671363	REN/PDGFRA	2
GO:0004725	GO:0004725	protein tyrosine phosphatase activity	1/13	72/15852	0.0574847	0.11592	0.0671363	PTPRZ1	1
GO:0032587	GO:0032587	ruffle membrane	1/13	72/15852	0.0574847	0.11592	0.0671363	PTPRZ1	1
GO:0035004	GO:0035004	phosphatidylinositol 3-kinase activity	1/13	72/15852	0.0574847	0.11592	0.0671363	PDGFRA	1
GO:0051493	GO:0051493	regulation of cytoskeleton organization	2/13	484/15852	0.0580994	0.116284	0.0673474	PDGFRA/SEMA5A	2
GO:0061458	GO:0061458	reproductive system development	2/13	484/15852	0.0580994	0.116284	0.0673474	REN/PDGFRA	2
GO:0044291	GO:0044291	cell-cell contact zone	1/13	73/15852	0.0582612	0.116284	0.0673474	HAMP	1
GO:0051155	GO:0051155	positive regulation of striated muscle cell differentiation	1/13	73/15852	0.0582612	0.116284	0.0673474	HAMP	1
GO:1901983	GO:1901983	regulation of protein acetylation	1/13	73/15852	0.0582612	0.116284	0.0673474	AUTS2	1
GO:0030295	GO:0030295	protein kinase activator activity	1/13	74/15852	0.0590371	0.116404	0.0674171	GAS6	1
GO:0030971	GO:0030971	receptor tyrosine kinase binding	1/13	74/15852	0.0590371	0.116404	0.0674171	GAS6	1
GO:0035335	GO:0035335	peptidyl-tyrosine dephosphorylation	1/13	74/15852	0.0590371	0.116404	0.0674171	PTPRZ1	1
GO:0042306	GO:0042306	regulation of protein import into nucleus	1/13	74/15852	0.0590371	0.116404	0.0674171	GAS6	1
GO:0070228	GO:0070228	regulation of lymphocyte apoptotic process	1/13	74/15852	0.0590371	0.116404	0.0674171	RORC	1
GO:1903725	GO:1903725	regulation of phospholipid metabolic process	1/13	74/15852	0.0590371	0.116404	0.0674171	PDGFRA	1
GO:0015297	GO:0015297	antiporter activity	1/13	75/15852	0.0598124	0.117695	0.0681648	LOC100484616	1
GO:0046824	GO:0046824	positive regulation of nucleocytoplasmic transport	1/13	76/15852	0.0605871	0.11898	0.0689087	GAS6	1
GO:0032413	GO:0032413	negative regulation of ion transmembrane transporter activity	1/13	77/15852	0.0613612	0.119612	0.069275	HAMP	1
GO:0071230	GO:0071230	cellular response to amino acid stimulus	1/13	77/15852	0.0613612	0.119612	0.069275	PDGFRA	1
GO:0030029	GO:0030029	actin filament-based process	2/13	500/15852	0.0615539	0.119612	0.069275	PDGFRA/AUTS2	2
GO:0005902	GO:0005902	microvillus	1/13	78/15852	0.0621347	0.119612	0.069275	PDGFRA	1
GO:0010517	GO:0010517	regulation of phospholipase activity	1/13	78/15852	0.0621347	0.119612	0.069275	PDGFRA	1
GO:0019199	GO:0019199	transmembrane receptor protein kinase activity	1/13	78/15852	0.0621347	0.119612	0.069275	PDGFRA	1
GO:0019209	GO:0019209	kinase activator activity	1/13	78/15852	0.0621347	0.119612	0.069275	GAS6	1
GO:0042475	GO:0042475	odontogenesis of dentin-containing tooth	1/13	78/15852	0.0621347	0.119612	0.069275	PDGFRA	1
GO:0045844	GO:0045844	positive regulation of striated muscle tissue development	1/13	78/15852	0.0621347	0.119612	0.069275	HAMP	1
GO:0048636	GO:0048636	positive regulation of muscle organ development	1/13	78/15852	0.0621347	0.119612	0.069275	HAMP	1
GO:0001523	GO:0001523	retinoid metabolic process	1/13	79/15852	0.0629076	0.119918	0.0694519	LOC117799489	1
GO:0031670	GO:0031670	cellular response to nutrient	1/13	79/15852	0.0629076	0.119918	0.0694519	GAS6	1
GO:0060193	GO:0060193	positive regulation of lipase activity	1/13	79/15852	0.0629076	0.119918	0.0694519	PDGFRA	1
GO:0061844	GO:0061844	antimicrobial humoral immune response mediated by antimicrobial peptide	1/13	79/15852	0.0629076	0.119918	0.0694519	HAMP	1
GO:1901863	GO:1901863	positive regulation of muscle tissue development	1/13	79/15852	0.0629076	0.119918	0.0694519	HAMP	1
GO:0002526	GO:0002526	acute inflammatory response	1/13	80/15852	0.06368	0.121153	0.0701675	HAMP	1
GO:0055072	GO:0055072	iron ion homeostasis	1/13	81/15852	0.0644517	0.122383	0.0708797	HAMP	1
GO:0030193	GO:0030193	regulation of blood coagulation	1/13	82/15852	0.0652229	0.123367	0.0714498	PDGFRA	1
GO:1900046	GO:1900046	regulation of hemostasis	1/13	82/15852	0.0652229	0.123367	0.0714498	PDGFRA	1
GO:0032652	GO:0032652	regulation of interleukin-1 production	1/13	83/15852	0.0659935	0.123627	0.0716002	GAS6	1
GO:0035265	GO:0035265	organ growth	1/13	83/15852	0.0659935	0.123627	0.0716002	PDGFRA	1
GO:0060021	GO:0060021	roof of mouth development	1/13	83/15852	0.0659935	0.123627	0.0716002	PDGFRA	1
GO:1903035	GO:1903035	negative regulation of response to wounding	1/13	83/15852	0.0659935	0.123627	0.0716002	PDGFRA	1
GO:1904589	GO:1904589	regulation of protein import	1/13	83/15852	0.0659935	0.123627	0.0716002	GAS6	1
GO:0005796	GO:0005796	Golgi lumen	1/13	84/15852	0.0667635	0.12483	0.0722968	GAS6	1
GO:0016101	GO:0016101	diterpenoid metabolic process	1/13	85/15852	0.0675329	0.126027	0.0729902	LOC117799489	1
GO:0005179	GO:0005179	hormone activity	1/13	86/15852	0.0683017	0.126255	0.073122	HAMP	1
GO:0021536	GO:0021536	diencephalon development	1/13	86/15852	0.0683017	0.126255	0.073122	SEMA5A	1
GO:0032410	GO:0032410	negative regulation of transporter activity	1/13	86/15852	0.0683017	0.126255	0.073122	HAMP	1
GO:0055024	GO:0055024	regulation of cardiac muscle tissue development	1/13	86/15852	0.0683017	0.126255	0.073122	HAMP	1
GO:0070167	GO:0070167	regulation of biomineral tissue development	1/13	86/15852	0.0683017	0.126255	0.073122	GAS6	1
GO:0050818	GO:0050818	regulation of coagulation	1/13	87/15852	0.06907	0.127193	0.0736655	PDGFRA	1
GO:0061097	GO:0061097	regulation of protein tyrosine kinase activity	1/13	87/15852	0.06907	0.127193	0.0736655	GAS6	1
GO:0001656	GO:0001656	metanephros development	1/13	88/15852	0.0698376	0.127643	0.0739263	PDGFRA	1
GO:0010771	GO:0010771	negative regulation of cell morphogenesis involved in differentiation	1/13	88/15852	0.0698376	0.127643	0.0739263	SEMA5A	1
GO:0030516	GO:0030516	regulation of axon extension	1/13	88/15852	0.0698376	0.127643	0.0739263	SEMA5A	1
GO:0043244	GO:0043244	regulation of protein-containing complex disassembly	1/13	88/15852	0.0698376	0.127643	0.0739263	SEMA5A	1
GO:0050829	GO:0050829	defense response to Gram-negative bacterium	1/13	89/15852	0.0706047	0.128564	0.0744594	HAMP	1
GO:0050830	GO:0050830	defense response to Gram-positive bacterium	1/13	89/15852	0.0706047	0.128564	0.0744594	HAMP	1
GO:0031058	GO:0031058	positive regulation of histone modification	1/13	90/15852	0.0713712	0.129236	0.0748488	AUTS2	1
GO:0032006	GO:0032006	regulation of TOR signaling	1/13	90/15852	0.0713712	0.129236	0.0748488	GAS6	1
GO:1904063	GO:1904063	negative regulation of cation transmembrane transport	1/13	90/15852	0.0713712	0.129236	0.0748488	HAMP	1
GO:0048259	GO:0048259	regulation of receptor-mediated endocytosis	1/13	91/15852	0.0721371	0.129661	0.0750947	HAMP	1
GO:0050673	GO:0050673	epithelial cell proliferation	1/13	91/15852	0.0721371	0.129661	0.0750947	SEMA5A	1
GO:0050772	GO:0050772	positive regulation of axonogenesis	1/13	91/15852	0.0721371	0.129661	0.0750947	SEMA5A	1
GO:0071333	GO:0071333	cellular response to glucose stimulus	1/13	91/15852	0.0721371	0.129661	0.0750947	GAS6	1
GO:0001938	GO:0001938	positive regulation of endothelial cell proliferation	1/13	92/15852	0.0729024	0.130078	0.0753364	SEMA5A	1
GO:0030175	GO:0030175	filopodium	1/13	92/15852	0.0729024	0.130078	0.0753364	PTPRZ1	1
GO:0050764	GO:0050764	regulation of phagocytosis	1/13	92/15852	0.0729024	0.130078	0.0753364	GAS6	1
GO:0072341	GO:0072341	modified amino acid binding	1/13	92/15852	0.0729024	0.130078	0.0753364	GAS6	1
GO:0031091	GO:0031091	platelet alpha granule	1/13	93/15852	0.0736671	0.130488	0.0755741	GAS6	1
GO:0046854	GO:0046854	phosphatidylinositol phosphorylation	1/13	93/15852	0.0736671	0.130488	0.0755741	PDGFRA	1
GO:0090263	GO:0090263	positive regulation of canonical Wnt signaling pathway	1/13	93/15852	0.0736671	0.130488	0.0755741	SEMA5A	1
GO:1990782	GO:1990782	protein tyrosine kinase binding	1/13	93/15852	0.0736671	0.130488	0.0755741	GAS6	1
GO:0005496	GO:0005496	steroid binding	1/13	94/15852	0.0744313	0.130656	0.0756713	RORC	1
GO:0034103	GO:0034103	regulation of tissue remodeling	1/13	94/15852	0.0744313	0.130656	0.0756713	HAMP	1
GO:0055007	GO:0055007	cardiac muscle cell differentiation	1/13	94/15852	0.0744313	0.130656	0.0756713	PDGFRA	1
GO:0071331	GO:0071331	cellular response to hexose stimulus	1/13	94/15852	0.0744313	0.130656	0.0756713	GAS6	1
GO:0120034	GO:0120034	positive regulation of plasma membrane bounded cell projection assembly	1/13	94/15852	0.0744313	0.130656	0.0756713	AUTS2	1
GO:0048640	GO:0048640	negative regulation of developmental growth	1/13	95/15852	0.0751949	0.13176	0.0763104	SEMA5A	1
GO:0002690	GO:0002690	positive regulation of leukocyte chemotaxis	1/13	96/15852	0.0759578	0.132384	0.0766717	GAS6	1
GO:0048704	GO:0048704	embryonic skeletal system morphogenesis	1/13	96/15852	0.0759578	0.132384	0.0766717	PDGFRA	1
GO:1900006	GO:1900006	positive regulation of dendrite development	1/13	96/15852	0.0759578	0.132384	0.0766717	PTPRZ1	1
GO:0008306	GO:0008306	associative learning	1/13	97/15852	0.0767203	0.132529	0.076756	PTPRZ1	1
GO:0015238	GO:0015238	NA	1/13	97/15852	0.0767203	0.132529	0.076756	LOC100484616	1
GO:0043502	GO:0043502	regulation of muscle adaptation	1/13	97/15852	0.0767203	0.132529	0.076756	HAMP	1
GO:0071326	GO:0071326	cellular response to monosaccharide stimulus	1/13	97/15852	0.0767203	0.132529	0.076756	GAS6	1
GO:0099106	GO:0099106	ion channel regulator activity	1/13	97/15852	0.0767203	0.132529	0.076756	HAMP	1
GO:0001823	GO:0001823	mesonephros development	1/13	98/15852	0.0774821	0.133138	0.0771088	REN	1
GO:0006721	GO:0006721	terpenoid metabolic process	1/13	98/15852	0.0774821	0.133138	0.0771088	LOC117799489	1
GO:1905269	GO:1905269	positive regulation of chromatin organization	1/13	98/15852	0.0774821	0.133138	0.0771088	AUTS2	1
GO:0032649	GO:0032649	regulation of interferon-gamma production	1/13	99/15852	0.0782433	0.133975	0.0775931	GAS6	1
GO:0043154	GO:0043154	negative regulation of cysteine-type endopeptidase activity involved in apoptotic process	1/13	99/15852	0.0782433	0.133975	0.0775931	GAS6	1
GO:0046916	GO:0046916	cellular transition metal ion homeostasis	1/13	100/15852	0.079004	0.134804	0.0780735	HAMP	1
GO:2000177	GO:2000177	regulation of neural precursor cell proliferation	1/13	100/15852	0.079004	0.134804	0.0780735	PTPRZ1	1
GO:0001906	GO:0001906	cell killing	1/13	101/15852	0.0797641	0.135627	0.07855	HAMP	1
GO:0021766	GO:0021766	hippocampus development	1/13	101/15852	0.0797641	0.135627	0.07855	PTPRZ1	1
GO:0031032	GO:0031032	actomyosin structure organization	1/13	102/15852	0.0805236	0.136309	0.0789451	PDGFRA	1
GO:0042698	GO:0042698	ovulation cycle	1/13	102/15852	0.0805236	0.136309	0.0789451	PDGFRA	1
GO:0006805	GO:0006805	xenobiotic metabolic process	1/13	103/15852	0.0812825	0.136309	0.0789451	RORC	1
GO:0034754	GO:0034754	cellular hormone metabolic process	1/13	103/15852	0.0812825	0.136309	0.0789451	PDGFRA	1
GO:0034766	GO:0034766	negative regulation of ion transmembrane transport	1/13	103/15852	0.0812825	0.136309	0.0789451	HAMP	1
GO:0043627	GO:0043627	response to estrogen	1/13	103/15852	0.0812825	0.136309	0.0789451	PDGFRA	1
GO:0060191	GO:0060191	regulation of lipase activity	1/13	103/15852	0.0812825	0.136309	0.0789451	PDGFRA	1
GO:0061387	GO:0061387	regulation of extent of cell growth	1/13	103/15852	0.0812825	0.136309	0.0789451	SEMA5A	1
GO:0015078	GO:0015078	proton transmembrane transporter activity	1/13	104/15852	0.0820409	0.136641	0.0791377	LOC100484616	1
GO:0033138	GO:0033138	positive regulation of peptidyl-serine phosphorylation	1/13	104/15852	0.0820409	0.136641	0.0791377	GAS6	1
GO:0046834	GO:0046834	lipid phosphorylation	1/13	104/15852	0.0820409	0.136641	0.0791377	PDGFRA	1
GO:0048814	GO:0048814	regulation of dendrite morphogenesis	1/13	104/15852	0.0820409	0.136641	0.0791377	PTPRZ1	1
GO:0014066	GO:0014066	regulation of phosphatidylinositol 3-kinase signaling	1/13	105/15852	0.0827987	0.137435	0.079597	PDGFRA	1
GO:0046620	GO:0046620	regulation of organ growth	1/13	105/15852	0.0827987	0.137435	0.079597	HAMP	1
GO:0002285	GO:0002285	lymphocyte activation involved in immune response	1/13	106/15852	0.0835559	0.138221	0.0800526	RORC	1
GO:0010927	GO:0010927	cellular component assembly involved in morphogenesis	1/13	106/15852	0.0835559	0.138221	0.0800526	PDGFRA	1
GO:0005262	GO:0005262	calcium channel activity	1/13	107/15852	0.0843125	0.139002	0.0805046	GAS6	1
GO:0010595	GO:0010595	positive regulation of endothelial cell migration	1/13	107/15852	0.0843125	0.139002	0.0805046	SEMA5A	1
GO:0044344	GO:0044344	cellular response to fibroblast growth factor stimulus	1/13	108/15852	0.0850685	0.139541	0.080817	PDGFRA	1
GO:0051149	GO:0051149	positive regulation of muscle cell differentiation	1/13	108/15852	0.0850685	0.139541	0.080817	HAMP	1
GO:0051701	GO:0051701	biological process involved in interaction with host	1/13	108/15852	0.0850685	0.139541	0.080817	GAS6	1
GO:0001678	GO:0001678	cellular glucose homeostasis	1/13	109/15852	0.085824	0.13984	0.0809902	GAS6	1
GO:0019730	GO:0019730	antimicrobial humoral response	1/13	109/15852	0.085824	0.13984	0.0809902	HAMP	1
GO:0045621	GO:0045621	positive regulation of lymphocyte differentiation	1/13	109/15852	0.085824	0.13984	0.0809902	GAS6	1
GO:0071322	GO:0071322	cellular response to carbohydrate stimulus	1/13	109/15852	0.085824	0.13984	0.0809902	GAS6	1
GO:0006855	GO:0006855	drug transmembrane transport	1/13	111/15852	0.0873332	0.14159	0.0820037	LOC100484616	1
GO:0016052	GO:0016052	carbohydrate catabolic process	1/13	111/15852	0.0873332	0.14159	0.0820037	LOC117799489	1
GO:1901216	GO:1901216	positive regulation of neuron death	1/13	111/15852	0.0873332	0.14159	0.0820037	PTPRZ1	1
GO:0002460	GO:0002460	adaptive immune response based on somatic recombination of immune receptors built from immunoglobulin superfamily domains	1/13	114/15852	0.0895927	0.144295	0.0835701	RORC	1
GO:0031398	GO:0031398	positive regulation of protein ubiquitination	1/13	114/15852	0.0895927	0.144295	0.0835701	HAMP	1
GO:0071774	GO:0071774	response to fibroblast growth factor	1/13	114/15852	0.0895927	0.144295	0.0835701	PDGFRA	1
GO:1903828	GO:1903828	negative regulation of cellular protein localization	1/13	114/15852	0.0895927	0.144295	0.0835701	GAS6	1
GO:0031100	GO:0031100	animal organ regeneration	1/13	115/15852	0.0903447	0.145027	0.0839943	HAMP	1
GO:0042476	GO:0042476	odontogenesis	1/13	115/15852	0.0903447	0.145027	0.0839943	PDGFRA	1
GO:0010906	GO:0010906	regulation of glucose metabolic process	1/13	116/15852	0.0910962	0.145993	0.0845539	RORC	1
GO:0002688	GO:0002688	regulation of leukocyte chemotaxis	1/13	117/15852	0.0918471	0.146236	0.0846946	GAS6	1
GO:0007631	GO:0007631	feeding behavior	1/13	117/15852	0.0918471	0.146236	0.0846946	REN	1
GO:0008585	GO:0008585	female gonad development	1/13	117/15852	0.0918471	0.146236	0.0846946	PDGFRA	1
GO:2000117	GO:2000117	negative regulation of cysteine-type endopeptidase activity	1/13	117/15852	0.0918471	0.146236	0.0846946	GAS6	1
GO:0019058	GO:0019058	viral life cycle	1/13	118/15852	0.0925974	0.146951	0.0851088	GAS6	1
GO:0042562	GO:0042562	hormone binding	1/13	118/15852	0.0925974	0.146951	0.0851088	LOC117799489	1
GO:0046545	GO:0046545	development of primary female sexual characteristics	1/13	121/15852	0.0948448	0.15003	0.0868919	PDGFRA	1
GO:0072006	GO:0072006	nephron development	1/13	121/15852	0.0948448	0.15003	0.0868919	PDGFRA	1
GO:0014013	GO:0014013	regulation of gliogenesis	1/13	122/15852	0.0955929	0.150482	0.0871534	PTPRZ1	1
GO:0016999	GO:0016999	antibiotic metabolic process	1/13	122/15852	0.0955929	0.150482	0.0871534	LOC117799489	1
GO:0048706	GO:0048706	embryonic skeletal system development	1/13	122/15852	0.0955929	0.150482	0.0871534	PDGFRA	1
GO:0007050	GO:0007050	cell cycle arrest	1/13	123/15852	0.0963403	0.150928	0.0874119	GAS6	1
GO:0035051	GO:0035051	cardiocyte differentiation	1/13	123/15852	0.0963403	0.150928	0.0874119	PDGFRA	1
GO:0051153	GO:0051153	regulation of striated muscle cell differentiation	1/13	123/15852	0.0963403	0.150928	0.0874119	HAMP	1
GO:0002262	GO:0002262	myeloid cell homeostasis	1/13	124/15852	0.0970872	0.151324	0.0876413	HAMP	1
GO:0032368	GO:0032368	regulation of lipid transport	1/13	124/15852	0.0970872	0.151324	0.0876413	REN	1
GO:0022843	GO:0022843	voltage-gated cation channel activity	1/13	125/15852	0.0978335	0.151324	0.0876413	GAS6	1
GO:0030177	GO:0030177	positive regulation of Wnt signaling pathway	1/13	125/15852	0.0978335	0.151324	0.0876413	SEMA5A	1
GO:0032675	GO:0032675	regulation of interleukin-6 production	1/13	125/15852	0.0978335	0.151324	0.0876413	GAS6	1
GO:0046822	GO:0046822	regulation of nucleocytoplasmic transport	1/13	125/15852	0.0978335	0.151324	0.0876413	GAS6	1
GO:0055076	GO:0055076	transition metal ion homeostasis	1/13	125/15852	0.0978335	0.151324	0.0876413	HAMP	1
GO:1902600	GO:1902600	proton transmembrane transport	1/13	125/15852	0.0978335	0.151324	0.0876413	LOC100484616	1
GO:0004866	GO:0004866	endopeptidase inhibitor activity	1/13	126/15852	0.0985792	0.152236	0.0881696	GAS6	1
GO:0001936	GO:0001936	regulation of endothelial cell proliferation	1/13	128/15852	0.100069	0.153565	0.0889392	SEMA5A	1
GO:0002576	GO:0002576	platelet degranulation	1/13	128/15852	0.100069	0.153565	0.0889392	GAS6	1
GO:0015085	GO:0015085	calcium ion transmembrane transporter activity	1/13	128/15852	0.100069	0.153565	0.0889392	GAS6	1
GO:1900180	GO:1900180	regulation of protein localization to nucleus	1/13	128/15852	0.100069	0.153565	0.0889392	GAS6	1
GO:0009581	GO:0009581	detection of external stimulus	1/13	129/15852	0.100813	0.15398	0.0891798	SEMA5A	1
GO:0032680	GO:0032680	regulation of tumor necrosis factor production	1/13	129/15852	0.100813	0.15398	0.0891798	GAS6	1
GO:0045598	GO:0045598	regulation of fat cell differentiation	1/13	129/15852	0.100813	0.15398	0.0891798	RORC	1
GO:0030414	GO:0030414	peptidase inhibitor activity	1/13	130/15852	0.101556	0.154391	0.0894176	GAS6	1
GO:0042752	GO:0042752	regulation of circadian rhythm	1/13	130/15852	0.101556	0.154391	0.0894176	RORC	1
GO:1905330	GO:1905330	regulation of morphogenesis of an epithelium	1/13	130/15852	0.101556	0.154391	0.0894176	PDGFRA	1
GO:0016247	GO:0016247	channel regulator activity	1/13	131/15852	0.102299	0.154797	0.0896528	HAMP	1
GO:0021761	GO:0021761	limbic system development	1/13	131/15852	0.102299	0.154797	0.0896528	PTPRZ1	1
GO:0051591	GO:0051591	response to cAMP	1/13	131/15852	0.102299	0.154797	0.0896528	REN	1
GO:0009582	GO:0009582	detection of abiotic stimulus	1/13	132/15852	0.103042	0.154959	0.0897468	SEMA5A	1
GO:0044448	GO:0044448	obsolete cell cortex part	1/13	132/15852	0.103042	0.154959	0.0897468	HAMP	1
GO:0061041	GO:0061041	regulation of wound healing	1/13	132/15852	0.103042	0.154959	0.0897468	PDGFRA	1
GO:1903555	GO:1903555	regulation of tumor necrosis factor superfamily cytokine production	1/13	132/15852	0.103042	0.154959	0.0897468	GAS6	1
GO:0034763	GO:0034763	negative regulation of transmembrane transport	1/13	133/15852	0.103783	0.155595	0.0901151	HAMP	1
GO:0061135	GO:0061135	endopeptidase regulator activity	1/13	133/15852	0.103783	0.155595	0.0901151	GAS6	1
GO:0001764	GO:0001764	neuron migration	1/13	134/15852	0.104525	0.156466	0.0906195	AUTS2	1
GO:0033135	GO:0033135	regulation of peptidyl-serine phosphorylation	1/13	135/15852	0.105265	0.156853	0.0908436	GAS6	1
GO:0050728	GO:0050728	negative regulation of inflammatory response	1/13	135/15852	0.105265	0.156853	0.0908436	HAMP	1
GO:1903322	GO:1903322	positive regulation of protein modification by small protein conjugation or removal	1/13	135/15852	0.105265	0.156853	0.0908436	HAMP	1
GO:0019218	GO:0019218	regulation of steroid metabolic process	1/13	136/15852	0.106005	0.157475	0.0912038	RORC	1
GO:0031256	GO:0031256	leading edge membrane	1/13	136/15852	0.106005	0.157475	0.0912038	PTPRZ1	1
GO:0006367	GO:0006367	transcription initiation from RNA polymerase II promoter	1/13	137/15852	0.106745	0.157853	0.0914226	RORC	1
GO:0046660	GO:0046660	female sex differentiation	1/13	137/15852	0.106745	0.157853	0.0914226	PDGFRA	1
GO:0050709	GO:0050709	negative regulation of protein secretion	1/13	137/15852	0.106745	0.157853	0.0914226	GAS6	1
GO:0070851	GO:0070851	growth factor receptor binding	1/13	138/15852	0.107484	0.158705	0.0919162	PDGFRA	1
GO:0046578	GO:0046578	regulation of Ras protein signal transduction	1/13	139/15852	0.108222	0.159554	0.0924078	AUTS2	1
GO:0002250	GO:0002250	adaptive immune response	1/13	140/15852	0.10896	0.159677	0.092479	RORC	1
GO:0008064	GO:0008064	regulation of actin polymerization or depolymerization	1/13	140/15852	0.10896	0.159677	0.092479	SEMA5A	1
GO:0030595	GO:0030595	leukocyte chemotaxis	1/13	140/15852	0.10896	0.159677	0.092479	GAS6	1
GO:0055002	GO:0055002	striated muscle cell development	1/13	140/15852	0.10896	0.159677	0.092479	PDGFRA	1
GO:0001078	GO:0001078	NA	1/13	141/15852	0.109697	0.160276	0.092826	RORC	1
GO:0031056	GO:0031056	regulation of histone modification	1/13	141/15852	0.109697	0.160276	0.092826	AUTS2	1
GO:0005244	GO:0005244	voltage-gated ion channel activity	1/13	142/15852	0.110434	0.160392	0.0928931	GAS6	1
GO:0022832	GO:0022832	voltage-gated channel activity	1/13	142/15852	0.110434	0.160392	0.0928931	GAS6	1
GO:0030832	GO:0030832	regulation of actin filament length	1/13	142/15852	0.110434	0.160392	0.0928931	SEMA5A	1
GO:0048469	GO:0048469	cell maturation	1/13	142/15852	0.110434	0.160392	0.0928931	REN	1
GO:0001816	GO:0001816	cytokine production	1/13	143/15852	0.11117	0.161221	0.0933734	RORC	1
GO:0010634	GO:0010634	positive regulation of epithelial cell migration	1/13	144/15852	0.111906	0.162047	0.0938517	SEMA5A	1
GO:0002687	GO:0002687	positive regulation of leukocyte migration	1/13	145/15852	0.112641	0.162389	0.0940495	GAS6	1
GO:0009755	GO:0009755	hormone-mediated signaling pathway	1/13	145/15852	0.112641	0.162389	0.0940495	REN	1
GO:0090316	GO:0090316	positive regulation of intracellular protein transport	1/13	145/15852	0.112641	0.162389	0.0940495	GAS6	1
GO:0034614	GO:0034614	cellular response to reactive oxygen species	1/13	146/15852	0.113375	0.162966	0.0943839	PDGFRA	1
GO:0048754	GO:0048754	branching morphogenesis of an epithelial tube	1/13	146/15852	0.113375	0.162966	0.0943839	SEMA5A	1
GO:0004721	GO:0004721	phosphoprotein phosphatase activity	1/13	147/15852	0.114109	0.16378	0.0948551	PTPRZ1	1
GO:0002792	GO:0002792	negative regulation of peptide secretion	1/13	149/15852	0.115575	0.165397	0.0957921	GAS6	1
GO:0071347	GO:0071347	cellular response to interleukin-1	1/13	149/15852	0.115575	0.165397	0.0957921	PDGFRA	1
GO:0001959	GO:0001959	regulation of cytokine-mediated signaling pathway	1/13	150/15852	0.116307	0.166202	0.0962578	GAS6	1
GO:0010675	GO:0010675	regulation of cellular carbohydrate metabolic process	1/13	151/15852	0.117039	0.166516	0.0964397	RORC	1
GO:0016202	GO:0016202	regulation of striated muscle tissue development	1/13	151/15852	0.117039	0.166516	0.0964397	HAMP	1
GO:0043200	GO:0043200	response to amino acid	1/13	151/15852	0.117039	0.166516	0.0964397	PDGFRA	1
GO:0009306	GO:0009306	protein secretion	1/13	152/15852	0.11777	0.167312	0.0969009	RORC	1
GO:0045211	GO:0045211	postsynaptic membrane	1/13	153/15852	0.1185	0.16792	0.0972532	PTPRZ1	1
GO:0043433	GO:0043433	negative regulation of DNA-binding transcription factor activity	1/13	154/15852	0.11923	0.16792	0.0972532	GAS6	1
GO:0071478	GO:0071478	cellular response to radiation	1/13	154/15852	0.11923	0.16792	0.0972532	HAMP	1
GO:1901861	GO:1901861	regulation of muscle tissue development	1/13	154/15852	0.11923	0.16792	0.0972532	HAMP	1
GO:1903364	GO:1903364	positive regulation of cellular protein catabolic process	1/13	154/15852	0.11923	0.16792	0.0972532	HAMP	1
GO:1905952	GO:1905952	regulation of lipid localization	1/13	154/15852	0.11923	0.16792	0.0972532	REN	1
GO:0016485	GO:0016485	protein processing	1/13	155/15852	0.11996	0.168219	0.0974263	REN	1
GO:0045580	GO:0045580	regulation of T cell differentiation	1/13	155/15852	0.11996	0.168219	0.0974263	RORC	1
GO:0055001	GO:0055001	muscle cell development	1/13	155/15852	0.11996	0.168219	0.0974263	PDGFRA	1
GO:0035270	GO:0035270	endocrine system development	1/13	156/15852	0.120688	0.168756	0.0977374	PDGFRA	1
GO:0048634	GO:0048634	regulation of muscle organ development	1/13	156/15852	0.120688	0.168756	0.0977374	HAMP	1
GO:0001726	GO:0001726	ruffle	1/13	157/15852	0.121417	0.16929	0.0980463	PTPRZ1	1
GO:0004713	GO:0004713	protein tyrosine kinase activity	1/13	157/15852	0.121417	0.16929	0.0980463	PDGFRA	1
GO:0007601	GO:0007601	visual perception	1/13	158/15852	0.122144	0.169819	0.0983529	SEMA5A	1
GO:0048565	GO:0048565	digestive tract development	1/13	158/15852	0.122144	0.169819	0.0983529	PDGFRA	1
GO:0019318	GO:0019318	hexose metabolic process	1/13	159/15852	0.122872	0.170587	0.0987977	LOC117799489	1
GO:0030217	GO:0030217	T cell differentiation	1/13	160/15852	0.123598	0.171352	0.0992408	RORC	1
GO:0060041	GO:0060041	retina development in camera-type eye	1/13	161/15852	0.124324	0.17187	0.099541	PDGFRA	1
GO:0060759	GO:0060759	regulation of response to cytokine stimulus	1/13	161/15852	0.124324	0.17187	0.099541	GAS6	1
GO:0045834	GO:0045834	positive regulation of lipid metabolic process	1/13	162/15852	0.12505	0.172385	0.099839	PDGFRA	1
GO:0120032	GO:0120032	regulation of plasma membrane bounded cell projection assembly	1/13	162/15852	0.12505	0.172385	0.099839	AUTS2	1
GO:1903034	GO:1903034	regulation of response to wounding	1/13	163/15852	0.125775	0.17314	0.100276	PDGFRA	1
GO:0010594	GO:0010594	regulation of endothelial cell migration	1/13	164/15852	0.126499	0.17316	0.100288	SEMA5A	1
GO:0050953	GO:0050953	sensory perception of light stimulus	1/13	164/15852	0.126499	0.17316	0.100288	SEMA5A	1
GO:0060491	GO:0060491	regulation of cell projection assembly	1/13	164/15852	0.126499	0.17316	0.100288	AUTS2	1
GO:0072659	GO:0072659	protein localization to plasma membrane	1/13	164/15852	0.126499	0.17316	0.100288	GAS6	1
GO:0006909	GO:0006909	phagocytosis	1/13	165/15852	0.127223	0.173907	0.10072	GAS6	1
GO:0043271	GO:0043271	negative regulation of ion transport	1/13	166/15852	0.127946	0.174407	0.10101	HAMP	1
GO:1902107	GO:1902107	positive regulation of leukocyte differentiation	1/13	166/15852	0.127946	0.174407	0.10101	GAS6	1
GO:0006470	GO:0006470	protein dephosphorylation	1/13	167/15852	0.128669	0.17466	0.101157	PTPRZ1	1
GO:0007623	GO:0007623	circadian rhythm	1/13	167/15852	0.128669	0.17466	0.101157	RORC	1
GO:2001257	GO:2001257	regulation of cation channel activity	1/13	167/15852	0.128669	0.17466	0.101157	HAMP	1
GO:0050773	GO:0050773	regulation of dendrite development	1/13	168/15852	0.129391	0.175397	0.101583	PTPRZ1	1
GO:0006888	GO:0006888	endoplasmic reticulum to Golgi vesicle-mediated transport	1/13	169/15852	0.130113	0.175643	0.101726	GAS6	1
GO:0007612	GO:0007612	learning	1/13	169/15852	0.130113	0.175643	0.101726	PTPRZ1	1
GO:0015893	GO:0015893	drug transport	1/13	169/15852	0.130113	0.175643	0.101726	LOC100484616	1
GO:0010770	GO:0010770	positive regulation of cell morphogenesis involved in differentiation	1/13	170/15852	0.130834	0.175887	0.101867	SEMA5A	1
GO:0035821	GO:0035821	modulation of process of other organism	1/13	170/15852	0.130834	0.175887	0.101867	HAMP	1
GO:2001252	GO:2001252	positive regulation of chromosome organization	1/13	170/15852	0.130834	0.175887	0.101867	AUTS2	1
GO:0010001	GO:0010001	glial cell differentiation	1/13	172/15852	0.132274	0.176849	0.102424	PTPRZ1	1
GO:0018105	GO:0018105	peptidyl-serine phosphorylation	1/13	172/15852	0.132274	0.176849	0.102424	GAS6	1
GO:0061134	GO:0061134	peptidase regulator activity	1/13	172/15852	0.132274	0.176849	0.102424	GAS6	1
GO:1902275	GO:1902275	regulation of chromatin organization	1/13	172/15852	0.132274	0.176849	0.102424	AUTS2	1
GO:0010212	GO:0010212	response to ionizing radiation	1/13	173/15852	0.132994	0.177074	0.102555	HAMP	1
GO:0045766	GO:0045766	positive regulation of angiogenesis	1/13	173/15852	0.132994	0.177074	0.102555	SEMA5A	1
GO:0055123	GO:0055123	digestive system development	1/13	173/15852	0.132994	0.177074	0.102555	PDGFRA	1
GO:0002790	GO:0002790	peptide secretion	1/13	174/15852	0.133713	0.177074	0.102555	RORC	1
GO:0006352	GO:0006352	DNA-templated transcription, initiation	1/13	174/15852	0.133713	0.177074	0.102555	RORC	1
GO:0008361	GO:0008361	regulation of cell size	1/13	174/15852	0.133713	0.177074	0.102555	SEMA5A	1
GO:0048738	GO:0048738	cardiac muscle tissue development	1/13	174/15852	0.133713	0.177074	0.102555	PDGFRA	1
GO:0046683	GO:0046683	response to organophosphorus	1/13	176/15852	0.135149	0.178733	0.103516	REN	1
GO:0006109	GO:0006109	regulation of carbohydrate metabolic process	1/13	178/15852	0.136583	0.180112	0.104314	RORC	1
GO:0030027	GO:0030027	lamellipodium	1/13	178/15852	0.136583	0.180112	0.104314	PTPRZ1	1
GO:0043197	GO:0043197	dendritic spine	1/13	179/15852	0.137299	0.180112	0.104314	PTPRZ1	1
GO:0061025	GO:0061025	membrane fusion	1/13	179/15852	0.137299	0.180112	0.104314	GAS6	1
GO:0061138	GO:0061138	morphogenesis of a branching epithelium	1/13	179/15852	0.137299	0.180112	0.104314	SEMA5A	1
GO:0071466	GO:0071466	cellular response to xenobiotic stimulus	1/13	179/15852	0.137299	0.180112	0.104314	RORC	1
GO:0005539	GO:0005539	glycosaminoglycan binding	1/13	180/15852	0.138014	0.180533	0.104558	SEMA5A	1
GO:0018108	GO:0018108	peptidyl-tyrosine phosphorylation	1/13	180/15852	0.138014	0.180533	0.104558	PDGFRA	1
GO:0009749	GO:0009749	response to glucose	1/13	181/15852	0.138729	0.180533	0.104558	GAS6	1
GO:0044309	GO:0044309	neuron spine	1/13	181/15852	0.138729	0.180533	0.104558	PTPRZ1	1
GO:0050770	GO:0050770	regulation of axonogenesis	1/13	181/15852	0.138729	0.180533	0.104558	SEMA5A	1
GO:1902905	GO:1902905	positive regulation of supramolecular fiber organization	1/13	181/15852	0.138729	0.180533	0.104558	SEMA5A	1
GO:0070555	GO:0070555	response to interleukin-1	1/13	182/15852	0.139444	0.181221	0.104957	PDGFRA	1
GO:0018212	GO:0018212	peptidyl-tyrosine modification	1/13	183/15852	0.140158	0.181424	0.105074	PDGFRA	1
GO:0030308	GO:0030308	negative regulation of cell growth	1/13	183/15852	0.140158	0.181424	0.105074	SEMA5A	1
GO:0071222	GO:0071222	cellular response to lipopolysaccharide	1/13	183/15852	0.140158	0.181424	0.105074	HAMP	1
GO:0001889	GO:0001889	liver development	1/13	184/15852	0.140871	0.181865	0.10533	HAMP	1
GO:0030522	GO:0030522	intracellular receptor signaling pathway	1/13	184/15852	0.140871	0.181865	0.10533	RORC	1
GO:0051147	GO:0051147	regulation of muscle cell differentiation	1/13	185/15852	0.141584	0.182544	0.105723	HAMP	1
GO:0061008	GO:0061008	hepaticobiliary system development	1/13	186/15852	0.142296	0.18322	0.106114	HAMP	1
GO:0001763	GO:0001763	morphogenesis of a branching structure	1/13	187/15852	0.143008	0.183411	0.106225	SEMA5A	1
GO:0005996	GO:0005996	monosaccharide metabolic process	1/13	187/15852	0.143008	0.183411	0.106225	LOC117799489	1
GO:0006959	GO:0006959	humoral immune response	1/13	187/15852	0.143008	0.183411	0.106225	HAMP	1
GO:0060090	GO:0060090	molecular adaptor activity	1/13	188/15852	0.143719	0.184081	0.106613	GAS6	1
GO:0009746	GO:0009746	response to hexose	1/13	190/15852	0.14514	0.185414	0.107385	GAS6	1
GO:0070588	GO:0070588	calcium ion transmembrane transport	1/13	190/15852	0.14514	0.185414	0.107385	GAS6	1
GO:0019887	GO:0019887	protein kinase regulator activity	1/13	191/15852	0.145849	0.185834	0.107628	GAS6	1
GO:0071219	GO:0071219	cellular response to molecule of bacterial origin	1/13	191/15852	0.145849	0.185834	0.107628	HAMP	1
GO:0018209	GO:0018209	peptidyl-serine modification	1/13	192/15852	0.146558	0.186251	0.10787	GAS6	1
GO:1990778	GO:1990778	protein localization to cell periphery	1/13	192/15852	0.146558	0.186251	0.10787	GAS6	1
GO:0050679	GO:0050679	positive regulation of epithelial cell proliferation	1/13	193/15852	0.147267	0.186594	0.108068	SEMA5A	1
GO:0051224	GO:0051224	negative regulation of protein transport	1/13	193/15852	0.147267	0.186594	0.108068	GAS6	1
GO:0002685	GO:0002685	regulation of leukocyte migration	1/13	194/15852	0.147975	0.186594	0.108068	GAS6	1
GO:0014074	GO:0014074	response to purine-containing compound	1/13	194/15852	0.147975	0.186594	0.108068	REN	1
GO:0050707	GO:0050707	NA	1/13	194/15852	0.147975	0.186594	0.108068	GAS6	1
GO:0061448	GO:0061448	connective tissue development	1/13	194/15852	0.147975	0.186594	0.108068	RORC	1
GO:0010810	GO:0010810	regulation of cell-substrate adhesion	1/13	197/15852	0.150095	0.188453	0.109145	PTPRZ1	1
GO:0071356	GO:0071356	cellular response to tumor necrosis factor	1/13	197/15852	0.150095	0.188453	0.109145	HAMP	1
GO:1904018	GO:1904018	positive regulation of vasculature development	1/13	197/15852	0.150095	0.188453	0.109145	SEMA5A	1
GO:0021543	GO:0021543	pallium development	1/13	198/15852	0.150801	0.188453	0.109145	PTPRZ1	1
GO:0048839	GO:0048839	inner ear development	1/13	198/15852	0.150801	0.188453	0.109145	PDGFRA	1
GO:0050866	GO:0050866	negative regulation of cell activation	1/13	198/15852	0.150801	0.188453	0.109145	PDGFRA	1
GO:1904950	GO:1904950	negative regulation of establishment of protein localization	1/13	198/15852	0.150801	0.188453	0.109145	GAS6	1
GO:0042594	GO:0042594	response to starvation	1/13	199/15852	0.151506	0.18861	0.109236	HAMP	1
GO:0045471	GO:0045471	response to ethanol	1/13	199/15852	0.151506	0.18861	0.109236	HAMP	1
GO:0050662	GO:0050662	obsolete coenzyme binding	1/13	199/15852	0.151506	0.18861	0.109236	LOC117799489	1
GO:0015291	GO:0015291	secondary active transmembrane transporter activity	1/13	200/15852	0.152211	0.188765	0.109326	LOC100484616	1
GO:0031348	GO:0031348	negative regulation of defense response	1/13	200/15852	0.152211	0.188765	0.109326	HAMP	1
GO:0031396	GO:0031396	regulation of protein ubiquitination	1/13	200/15852	0.152211	0.188765	0.109326	HAMP	1
GO:0046488	GO:0046488	phosphatidylinositol metabolic process	1/13	202/15852	0.153619	0.190269	0.110197	PDGFRA	1
GO:0031099	GO:0031099	regeneration	1/13	203/15852	0.154322	0.190656	0.110421	HAMP	1
GO:0051495	GO:0051495	positive regulation of cytoskeleton organization	1/13	203/15852	0.154322	0.190656	0.110421	SEMA5A	1
GO:0060828	GO:0060828	regulation of canonical Wnt signaling pathway	1/13	206/15852	0.156428	0.193013	0.111786	SEMA5A	1
GO:0034284	GO:0034284	response to monosaccharide	1/13	207/15852	0.157129	0.193146	0.111863	GAS6	1
GO:0042742	GO:0042742	defense response to bacterium	1/13	207/15852	0.157129	0.193146	0.111863	HAMP	1
GO:0046777	GO:0046777	protein autophosphorylation	1/13	207/15852	0.157129	0.193146	0.111863	PDGFRA	1
GO:0010951	GO:0010951	negative regulation of endopeptidase activity	1/13	208/15852	0.157829	0.193519	0.112079	GAS6	1
GO:1903708	GO:1903708	positive regulation of hemopoiesis	1/13	208/15852	0.157829	0.193519	0.112079	GAS6	1
GO:0030324	GO:0030324	lung development	1/13	210/15852	0.159228	0.194745	0.112789	PDGFRA	1
GO:0032388	GO:0032388	positive regulation of intracellular transport	1/13	210/15852	0.159228	0.194745	0.112789	GAS6	1
GO:0005088	GO:0005088	NA	1/13	211/15852	0.159927	0.195111	0.113001	PDGFRA	1
GO:1901681	GO:1901681	sulfur compound binding	1/13	211/15852	0.159927	0.195111	0.113001	SEMA5A	1
GO:0021700	GO:0021700	developmental maturation	1/13	212/15852	0.160625	0.195474	0.113211	REN	1
GO:0051604	GO:0051604	protein maturation	1/13	212/15852	0.160625	0.195474	0.113211	REN	1
GO:0019207	GO:0019207	kinase regulator activity	1/13	213/15852	0.161323	0.195835	0.11342	GAS6	1
GO:0030323	GO:0030323	respiratory tube development	1/13	213/15852	0.161323	0.195835	0.11342	PDGFRA	1
GO:0051146	GO:0051146	striated muscle cell differentiation	1/13	215/15852	0.162717	0.197037	0.114116	PDGFRA	1
GO:0071216	GO:0071216	cellular response to biotic stimulus	1/13	215/15852	0.162717	0.197037	0.114116	HAMP	1
GO:0010466	GO:0010466	negative regulation of peptidase activity	1/13	216/15852	0.163413	0.197634	0.114462	GAS6	1
GO:0005096	GO:0005096	GTPase activator activity	1/13	217/15852	0.164108	0.197985	0.114665	LOC117799489	1
GO:0042063	GO:0042063	gliogenesis	1/13	217/15852	0.164108	0.197985	0.114665	PTPRZ1	1
GO:0010632	GO:0010632	regulation of epithelial cell migration	1/13	219/15852	0.165498	0.199169	0.115351	SEMA5A	1
GO:0042593	GO:0042593	glucose homeostasis	1/13	219/15852	0.165498	0.199169	0.115351	GAS6	1
GO:0033157	GO:0033157	regulation of intracellular protein transport	1/13	220/15852	0.166192	0.199512	0.11555	GAS6	1
GO:0097060	GO:0097060	synaptic membrane	1/13	220/15852	0.166192	0.199512	0.11555	PTPRZ1	1
GO:0033500	GO:0033500	carbohydrate homeostasis	1/13	221/15852	0.166885	0.199853	0.115747	GAS6	1
GO:0034612	GO:0034612	response to tumor necrosis factor	1/13	221/15852	0.166885	0.199853	0.115747	HAMP	1
GO:0032355	GO:0032355	response to estradiol	1/13	222/15852	0.167578	0.200437	0.116085	PDGFRA	1
GO:0048705	GO:0048705	skeletal system morphogenesis	1/13	223/15852	0.16827	0.201018	0.116422	PDGFRA	1
GO:0007411	GO:0007411	axon guidance	1/13	224/15852	0.168962	0.201106	0.116473	SEMA5A	1
GO:0016032	GO:0016032	viral process	1/13	224/15852	0.168962	0.201106	0.116473	GAS6	1
GO:0045732	GO:0045732	positive regulation of protein catabolic process	1/13	224/15852	0.168962	0.201106	0.116473	HAMP	1
GO:0097485	GO:0097485	neuron projection guidance	1/13	225/15852	0.169654	0.201683	0.116807	SEMA5A	1
GO:2000027	GO:2000027	regulation of animal organ morphogenesis	1/13	226/15852	0.170344	0.202258	0.11714	PDGFRA	1
GO:0008202	GO:0008202	steroid metabolic process	1/13	228/15852	0.171724	0.203401	0.117803	PDGFRA	1
GO:0043583	GO:0043583	ear development	1/13	228/15852	0.171724	0.203401	0.117803	PDGFRA	1
GO:0005938	GO:0005938	cell cortex	1/13	229/15852	0.172413	0.203477	0.117846	HAMP	1
GO:0043281	GO:0043281	regulation of cysteine-type endopeptidase activity involved in apoptotic process	1/13	229/15852	0.172413	0.203477	0.117846	GAS6	1
GO:0110053	GO:0110053	regulation of actin filament organization	1/13	229/15852	0.172413	0.203477	0.117846	SEMA5A	1
GO:1903320	GO:1903320	regulation of protein modification by small protein conjugation or removal	1/13	232/15852	0.174478	0.205665	0.119113	HAMP	1
GO:1903531	GO:1903531	negative regulation of secretion by cell	1/13	233/15852	0.175165	0.206225	0.119438	GAS6	1
GO:0016791	GO:0016791	phosphatase activity	1/13	235/15852	0.176537	0.207591	0.120229	PTPRZ1	1
GO:0000302	GO:0000302	response to reactive oxygen species	1/13	237/15852	0.177908	0.208951	0.121016	PDGFRA	1
GO:0009743	GO:0009743	response to carbohydrate	1/13	238/15852	0.178592	0.209	0.121045	GAS6	1
GO:0048872	GO:0048872	homeostasis of number of cells	1/13	238/15852	0.178592	0.209	0.121045	HAMP	1
GO:0060541	GO:0060541	respiratory system development	1/13	238/15852	0.178592	0.209	0.121045	PDGFRA	1
GO:0031669	GO:0031669	cellular response to nutrient levels	1/13	239/15852	0.179276	0.209549	0.121363	GAS6	1
GO:0090257	GO:0090257	regulation of muscle system process	1/13	241/15852	0.180642	0.210893	0.122142	HAMP	1
GO:1903362	GO:1903362	regulation of cellular protein catabolic process	1/13	243/15852	0.182006	0.212232	0.122917	HAMP	1
GO:0006816	GO:0006816	calcium ion transport	1/13	245/15852	0.183368	0.213311	0.123542	GAS6	1
GO:0032412	GO:0032412	regulation of ion transmembrane transporter activity	1/13	245/15852	0.183368	0.213311	0.123542	HAMP	1
GO:0042110	GO:0042110	T cell activation	1/13	248/15852	0.185407	0.215426	0.124767	RORC	1
GO:0045165	GO:0045165	cell fate commitment	1/13	250/15852	0.186764	0.216744	0.12553	RORC	1
GO:0030098	GO:0030098	lymphocyte differentiation	1/13	251/15852	0.187442	0.217015	0.125687	RORC	1
GO:0034599	GO:0034599	cellular response to oxidative stress	1/13	251/15852	0.187442	0.217015	0.125687	PDGFRA	1
GO:0030695	GO:0030695	GTPase regulator activity	1/13	253/15852	0.188796	0.218323	0.126444	LOC117799489	1
GO:0005085	GO:0005085	guanyl-nucleotide exchange factor activity	1/13	256/15852	0.190822	0.219625	0.127199	PDGFRA	1
GO:0016311	GO:0016311	dephosphorylation	1/13	256/15852	0.190822	0.219625	0.127199	PTPRZ1	1
GO:0022839	GO:0022839	ion gated channel activity	1/13	256/15852	0.190822	0.219625	0.127199	GAS6	1
GO:0045926	GO:0045926	negative regulation of growth	1/13	256/15852	0.190822	0.219625	0.127199	SEMA5A	1
GO:0022898	GO:0022898	regulation of transmembrane transporter activity	1/13	257/15852	0.191497	0.220139	0.127496	HAMP	1
GO:0001227	GO:0001227	DNA-binding transcription repressor activity, RNA polymerase II-specific	1/13	258/15852	0.192171	0.220139	0.127496	RORC	1
GO:0022836	GO:0022836	gated channel activity	1/13	258/15852	0.192171	0.220139	0.127496	GAS6	1
GO:0051056	GO:0051056	regulation of small GTPase mediated signal transduction	1/13	258/15852	0.192171	0.220139	0.127496	AUTS2	1
GO:2000116	GO:2000116	regulation of cysteine-type endopeptidase activity	1/13	263/15852	0.195533	0.223728	0.129575	GAS6	1
GO:0051048	GO:0051048	negative regulation of secretion	1/13	264/15852	0.196203	0.224233	0.129867	GAS6	1
GO:0001818	GO:0001818	negative regulation of cytokine production	1/13	265/15852	0.196874	0.224473	0.130006	GAS6	1
GO:0006066	GO:0006066	alcohol metabolic process	1/13	265/15852	0.196874	0.224473	0.130006	LOC117799489	1
GO:0042692	GO:0042692	muscle cell differentiation	1/13	266/15852	0.197544	0.224974	0.130297	PDGFRA	1
GO:0032409	GO:0032409	regulation of transporter activity	1/13	270/15852	0.200218	0.227754	0.131906	HAMP	1
GO:0051271	GO:0051271	negative regulation of cellular component movement	1/13	272/15852	0.201552	0.229004	0.132631	SEMA5A	1
GO:0030111	GO:0030111	regulation of Wnt signaling pathway	1/13	281/15852	0.207529	0.235522	0.136406	SEMA5A	1
GO:0051251	GO:0051251	positive regulation of lymphocyte activation	1/13	282/15852	0.208191	0.235998	0.136681	GAS6	1
GO:0021537	GO:0021537	telencephalon development	1/13	284/15852	0.209513	0.236946	0.13723	PTPRZ1	1
GO:0031012	GO:0031012	extracellular matrix	1/13	284/15852	0.209513	0.236946	0.13723	PTPRZ1	1
GO:0005788	GO:0005788	endoplasmic reticulum lumen	1/13	288/15852	0.21215	0.239374	0.138637	GAS6	1
GO:0070838	GO:0070838	divalent metal ion transport	1/13	288/15852	0.21215	0.239374	0.138637	GAS6	1
GO:0004175	GO:0004175	endopeptidase activity	1/13	289/15852	0.212808	0.239563	0.138746	REN	1
GO:0072511	GO:0072511	divalent inorganic cation transport	1/13	289/15852	0.212808	0.239563	0.138746	GAS6	1
GO:0040013	GO:0040013	negative regulation of locomotion	1/13	290/15852	0.213466	0.23975	0.138854	SEMA5A	1
GO:0060589	GO:0060589	nucleoside-triphosphatase regulator activity	1/13	290/15852	0.213466	0.23975	0.138854	LOC117799489	1
GO:0050900	GO:0050900	leukocyte migration	1/13	293/15852	0.215435	0.241684	0.139974	GAS6	1
GO:0005261	GO:0005261	cation channel activity	1/13	299/15852	0.219361	0.245523	0.142198	GAS6	1
GO:0048871	GO:0048871	multicellular organismal homeostasis	1/13	299/15852	0.219361	0.245523	0.142198	HAMP	1
GO:0007204	GO:0007204	positive regulation of cytosolic calcium ion concentration	1/13	300/15852	0.220013	0.24569	0.142295	PDGFRA	1
GO:0007611	GO:0007611	learning or memory	1/13	300/15852	0.220013	0.24569	0.142295	PTPRZ1	1
GO:0014706	GO:0014706	striated muscle tissue development	1/13	304/15852	0.222618	0.247749	0.143487	PDGFRA	1
GO:0045765	GO:0045765	regulation of angiogenesis	1/13	304/15852	0.222618	0.247749	0.143487	SEMA5A	1
GO:0048562	GO:0048562	embryonic organ morphogenesis	1/13	304/15852	0.222618	0.247749	0.143487	PDGFRA	1
GO:0031253	GO:0031253	cell projection membrane	1/13	306/15852	0.223918	0.248911	0.14416	PTPRZ1	1
GO:0071214	GO:0071214	cellular response to abiotic stimulus	1/13	307/15852	0.224567	0.249065	0.144249	HAMP	1
GO:0104004	GO:0104004	cellular response to environmental stimulus	1/13	307/15852	0.224567	0.249065	0.144249	HAMP	1
GO:0046883	GO:0046883	regulation of hormone secretion	1/13	311/15852	0.227158	0.251653	0.145748	REN	1
GO:0097305	GO:0097305	response to alcohol	1/13	313/15852	0.22845	0.252797	0.146411	HAMP	1
GO:0042578	GO:0042578	phosphoric ester hydrolase activity	1/13	314/15852	0.229096	0.253225	0.146658	PTPRZ1	1
GO:0034774	GO:0034774	secretory granule lumen	1/13	315/15852	0.229741	0.253364	0.146739	GAS6	1
GO:0048193	GO:0048193	Golgi vesicle transport	1/13	315/15852	0.229741	0.253364	0.146739	GAS6	1
GO:0060537	GO:0060537	muscle tissue development	1/13	317/15852	0.231029	0.254497	0.147395	PDGFRA	1
GO:0022804	GO:0022804	active transmembrane transporter activity	1/13	319/15852	0.232316	0.255626	0.148049	LOC100484616	1
GO:0045861	GO:0045861	negative regulation of proteolysis	1/13	321/15852	0.2336	0.256461	0.148533	GAS6	1
GO:0050863	GO:0050863	regulation of T cell activation	1/13	321/15852	0.2336	0.256461	0.148533	RORC	1
GO:0000165	GO:0000165	MAPK cascade	1/13	322/15852	0.234242	0.256588	0.148606	PDGFRA	1
GO:1903829	GO:1903829	positive regulation of cellular protein localization	1/13	322/15852	0.234242	0.256588	0.148606	GAS6	1
GO:0098542	GO:0098542	defense response to other organism	1/13	325/15852	0.236163	0.258403	0.149657	HAMP	1
GO:1902903	GO:1902903	regulation of supramolecular fiber organization	1/13	327/15852	0.237442	0.259511	0.150299	SEMA5A	1
GO:0033044	GO:0033044	regulation of chromosome organization	1/13	328/15852	0.23808	0.259627	0.150366	AUTS2	1
GO:0043010	GO:0043010	camera-type eye development	1/13	328/15852	0.23808	0.259627	0.150366	PDGFRA	1
GO:0006650	GO:0006650	glycerophospholipid metabolic process	1/13	330/15852	0.239356	0.260146	0.150667	PDGFRA	1
GO:0044403	GO:0044403	biological process involved in symbiotic interaction	1/13	330/15852	0.239356	0.260146	0.150667	GAS6	1
GO:1904062	GO:1904062	regulation of cation transmembrane transport	1/13	330/15852	0.239356	0.260146	0.150667	HAMP	1
GO:0032535	GO:0032535	regulation of cellular component size	1/13	332/15852	0.240629	0.260949	0.151132	SEMA5A	1
GO:0060205	GO:0060205	cytoplasmic vesicle lumen	1/13	332/15852	0.240629	0.260949	0.151132	GAS6	1
GO:0004857	GO:0004857	enzyme inhibitor activity	1/13	334/15852	0.241901	0.262037	0.151762	GAS6	1
GO:0043547	GO:0043547	positive regulation of GTPase activity	1/13	335/15852	0.242536	0.262063	0.151777	LOC117799489	1
GO:0060562	GO:0060562	epithelial tube morphogenesis	1/13	336/15852	0.243171	0.262063	0.151777	SEMA5A	1
GO:1901214	GO:1901214	regulation of neuron death	1/13	336/15852	0.243171	0.262063	0.151777	PTPRZ1	1
GO:0009410	GO:0009410	response to xenobiotic stimulus	1/13	337/15852	0.243805	0.262063	0.151777	RORC	1
GO:0050678	GO:0050678	regulation of epithelial cell proliferation	1/13	337/15852	0.243805	0.262063	0.151777	SEMA5A	1
GO:0050890	GO:0050890	cognition	1/13	337/15852	0.243805	0.262063	0.151777	PTPRZ1	1
GO:1901342	GO:1901342	regulation of vasculature development	1/13	337/15852	0.243805	0.262063	0.151777	SEMA5A	1
GO:0023014	GO:0023014	signal transduction by protein phosphorylation	1/13	340/15852	0.245704	0.263525	0.152624	PDGFRA	1
GO:0031983	GO:0031983	vesicle lumen	1/13	340/15852	0.245704	0.263525	0.152624	GAS6	1
GO:0032147	GO:0032147	activation of protein kinase activity	1/13	341/15852	0.246336	0.263913	0.152848	GAS6	1
GO:0051480	GO:0051480	regulation of cytosolic calcium ion concentration	1/13	343/15852	0.247599	0.264975	0.153464	PDGFRA	1
GO:0031331	GO:0031331	positive regulation of cellular catabolic process	1/13	350/15852	0.252004	0.269393	0.156022	HAMP	1
GO:0043687	GO:0043687	post-translational protein modification	1/13	353/15852	0.253884	0.271106	0.157015	GAS6	1
GO:0015077	GO:0015077	monovalent inorganic cation transmembrane transporter activity	1/13	356/15852	0.25576	0.272811	0.158002	LOC100484616	1
GO:0031252	GO:0031252	cell leading edge	1/13	365/15852	0.261362	0.278482	0.161286	PTPRZ1	1
GO:0005543	GO:0005543	phospholipid binding	1/13	366/15852	0.261982	0.278838	0.161493	GAS6	1
GO:0099568	GO:0099568	cytoplasmic region	1/13	368/15852	0.263221	0.279851	0.162079	HAMP	1
GO:0034765	GO:0034765	regulation of ion transmembrane transport	1/13	369/15852	0.263839	0.280204	0.162284	HAMP	1
GO:0052548	GO:0052548	regulation of endopeptidase activity	1/13	370/15852	0.264457	0.280555	0.162487	GAS6	1
GO:0032386	GO:0032386	regulation of intracellular transport	1/13	373/15852	0.266309	0.282212	0.163447	GAS6	1
GO:0050727	GO:0050727	regulation of inflammatory response	1/13	375/15852	0.267541	0.28321	0.164025	HAMP	1
GO:0001654	GO:0001654	eye development	1/13	376/15852	0.268156	0.283247	0.164046	PDGFRA	1
GO:0097435	GO:0097435	supramolecular fiber organization	1/13	376/15852	0.268156	0.283247	0.164046	PDGFRA	1
GO:0005975	GO:0005975	carbohydrate metabolic process	1/13	378/15852	0.269385	0.284237	0.16462	LOC117799489	1
GO:0006091	GO:0006091	generation of precursor metabolites and energy	1/13	381/15852	0.271225	0.285561	0.165387	LOC117799489	1
GO:0042176	GO:0042176	regulation of protein catabolic process	1/13	381/15852	0.271225	0.285561	0.165387	HAMP	1
GO:0006954	GO:0006954	inflammatory response	1/13	382/15852	0.271837	0.28559	0.165403	HAMP	1
GO:0062012	GO:0062012	regulation of small molecule metabolic process	1/13	382/15852	0.271837	0.28559	0.165403	RORC	1
GO:0005216	GO:0005216	ion channel activity	1/13	383/15852	0.272449	0.285925	0.165597	GAS6	1
GO:0046649	GO:0046649	lymphocyte activation	1/13	386/15852	0.274282	0.287539	0.166532	RORC	1
GO:0005911	GO:0005911	cell-cell junction	1/13	388/15852	0.275502	0.288508	0.167093	HAMP	1
GO:0070482	GO:0070482	response to oxygen levels	1/13	391/15852	0.277327	0.290109	0.16802	PDGFRA	1
GO:0015672	GO:0015672	monovalent inorganic cation transport	1/13	392/15852	0.277935	0.290433	0.168208	LOC100484616	1
GO:0006644	GO:0006644	phospholipid metabolic process	1/13	393/15852	0.278542	0.290756	0.168395	PDGFRA	1
GO:0001701	GO:0001701	in utero embryonic development	1/13	394/15852	0.279149	0.290768	0.168402	PDGFRA	1
GO:0022838	GO:0022838	NA	1/13	394/15852	0.279149	0.290768	0.168402	GAS6	1
GO:0052547	GO:0052547	regulation of peptidase activity	1/13	397/15852	0.280966	0.292349	0.169317	GAS6	1
GO:0051090	GO:0051090	regulation of DNA-binding transcription factor activity	1/13	399/15852	0.282175	0.293294	0.169865	GAS6	1
GO:0043087	GO:0043087	regulation of GTPase activity	1/13	401/15852	0.283383	0.294235	0.17041	LOC117799489	1
GO:0051346	GO:0051346	negative regulation of hydrolase activity	1/13	405/15852	0.285791	0.296421	0.171676	GAS6	1
GO:0046486	GO:0046486	glycerolipid metabolic process	1/13	406/15852	0.286393	0.296729	0.171855	PDGFRA	1
GO:0009896	GO:0009896	positive regulation of catabolic process	1/13	407/15852	0.286993	0.297036	0.172033	HAMP	1
GO:0015267	GO:0015267	channel activity	1/13	415/15852	0.291781	0.301353	0.174532	GAS6	1
GO:0022803	GO:0022803	passive transmembrane transporter activity	1/13	415/15852	0.291781	0.301353	0.174532	GAS6	1
GO:0006979	GO:0006979	response to oxidative stress	1/13	418/15852	0.293569	0.302879	0.175416	PDGFRA	1
GO:1901615	GO:1901615	organic hydroxy compound metabolic process	1/13	419/15852	0.294164	0.303172	0.175586	LOC117799489	1
GO:0046873	GO:0046873	metal ion transmembrane transporter activity	1/13	422/15852	0.295946	0.304687	0.176464	GAS6	1
GO:0000982	GO:0000982	NA	1/13	423/15852	0.29654	0.304976	0.176631	RORC	1
GO:0010959	GO:0010959	regulation of metal ion transport	1/13	424/15852	0.297132	0.305264	0.176798	HAMP	1
GO:0051222	GO:0051222	positive regulation of protein transport	1/13	432/15852	0.301857	0.309793	0.17942	GAS6	1
GO:0017016	GO:0017016	NA	1/13	435/15852	0.303622	0.311276	0.18028	PDGFRA	1
GO:0072657	GO:0072657	protein localization to membrane	1/13	441/15852	0.307138	0.314551	0.182176	GAS6	1
GO:0098794	GO:0098794	postsynapse	1/13	443/15852	0.308307	0.315416	0.182678	PTPRZ1	1
GO:0006897	GO:0006897	endocytosis	1/13	448/15852	0.31122	0.318063	0.184211	GAS6	1
GO:0070011	GO:0070011	NA	1/13	450/15852	0.312382	0.318917	0.184705	REN	1
GO:0031267	GO:0031267	small GTPase binding	1/13	452/15852	0.313542	0.319767	0.185197	PDGFRA	1
GO:0010038	GO:0010038	response to metal ion	1/13	455/15852	0.315279	0.321203	0.186029	HAMP	1
GO:0006874	GO:0006874	cellular calcium ion homeostasis	1/13	461/15852	0.318741	0.324392	0.187876	PDGFRA	1
GO:0007169	GO:0007169	transmembrane receptor protein tyrosine kinase signaling pathway	1/13	465/15852	0.32104	0.326051	0.188837	PDGFRA	1
GO:1904951	GO:1904951	positive regulation of establishment of protein localization	1/13	465/15852	0.32104	0.326051	0.188837	GAS6	1
GO:0048568	GO:0048568	embryonic organ development	1/13	467/15852	0.322187	0.326876	0.189314	PDGFRA	1
GO:0000978	GO:0000978	RNA polymerase II cis-regulatory region sequence-specific DNA binding	1/13	469/15852	0.323332	0.327697	0.18979	RORC	1
GO:0008233	GO:0008233	peptidase activity	1/13	470/15852	0.323904	0.327936	0.189928	REN	1
GO:0050708	GO:0050708	regulation of protein secretion	1/13	471/15852	0.324475	0.328174	0.190066	GAS6	1
GO:0034762	GO:0034762	regulation of transmembrane transport	1/13	474/15852	0.326187	0.329564	0.190871	HAMP	1
GO:0050906	GO:0050906	detection of stimulus involved in sensory perception	1/13	476/15852	0.327326	0.330372	0.191339	SEMA5A	1
GO:0072503	GO:0072503	cellular divalent inorganic cation homeostasis	1/13	481/15852	0.330165	0.332777	0.192732	PDGFRA	1
GO:0000987	GO:0000987	cis-regulatory region sequence-specific DNA binding	1/13	482/15852	0.330731	0.332777	0.192732	RORC	1
GO:0002009	GO:0002009	morphogenesis of an epithelium	1/13	482/15852	0.330731	0.332777	0.192732	SEMA5A	1
GO:0055074	GO:0055074	calcium ion homeostasis	1/13	483/15852	0.331298	0.333004	0.192863	PDGFRA	1
GO:0061061	GO:0061061	muscle structure development	1/13	486/15852	0.332993	0.334363	0.193651	PDGFRA	1
GO:0001501	GO:0001501	skeletal system development	1/13	487/15852	0.333557	0.334586	0.19378	PDGFRA	1
GO:0045786	GO:0045786	negative regulation of cell cycle	1/13	493/15852	0.336934	0.33728	0.19534	GAS6	1
GO:0090066	GO:0090066	regulation of anatomical structure size	1/13	493/15852	0.336934	0.33728	0.19534	SEMA5A	1
GO:0003682	GO:0003682	chromatin binding	1/13	500/15852	0.340853	0.340853	0.19741	AUTS2	1

## Sheet: Table S4
Table S4 GO enrichment results for upregulated DEGs in adult group of liver in giant panda compared to suckling group
GO TERM	ID	Description	GeneRatio	BgRatio	pvalue	p.adjust	qvalue	geneID	Count
GO:0006805	GO:0006805	xenobiotic metabolic process	38/1055	103/15852	3.46837e-19	2.24993e-15	1.86599e-15	GSTM3/LOC100465091/AOC1/LOC105235077/SLCO1A2/FMO3/LPO/LOC100472774/LOC100483428/LOC100472647/LOC100483181/SULT1B1/AHR/LOC100481237/FMO1/CCL5/LOC100477414/LOC117795758/LOC100479867/GHR/LOC100472056/LOC117801028/ACSL1/LOC117797980/LOC109488752/LOC100465345/RORA/LOC100466967/AOX1/LOC100472452/CDO1/LOC100464347/LOC117799027/RORC/FMO2/LOC100467660/LOC100482335/NQO1	38
GO:0071466	GO:0071466	cellular response to xenobiotic stimulus	50/1055	179/15852	8.56479e-19	2.77799e-15	2.30393e-15	GSTM3/LOC100465091/AOC1/GJB2/LOC105235077/SLCO1A2/FMO3/LPO/LOC100472774/LOC100483428/L1CAM/LOC100472647/LOC100483181/SULT1B1/AHR/LOC100481237/FMO1/CCL5/LOC100477414/LOC117795758/LOC100479867/GHR/LOC100472056/LOC117801028/ACSL1/LOC117797980/ARG1/PLAT/LOC109488752/LOC100465345/RORA/PDE2A/LOC100484974/LOC100466967/AOX1/LOC100472452/LOC100474348/CDO1/ASL/LOC100464347/LOC117799027/METTL21C/RORC/BMP4/F…	50
GO:0032787	GO:0032787	monocarboxylic acid metabolic process	83/1055	472/15852	1.82532e-16	3.94694e-13	3.2734e-13	PON1/LOC100466240/LOC100468607/LOC100465091/LOC105235077/SLCO1A2/LOC100472774/CD74/LOC100483428/ACMSD/SLC27A2/PECR/LOC100471407/LOC100472647/LOC100483181/ACSBG1/PTGS2/ELOVL5/HPGD/PTGIS/LOC100481237/SDS/ACOT12/LOC100477414/HAO2/LOC117795758/FABP4/LOC100480153/ATP8B1/CH25H/ENO2/NR5A2/DSE/GHR/LOC100472056/BCO2/LOC117801028/ACOT6/ACSL1/KHK/DCN/LOC117797980/CREM/PAM/IDO1/BGN/LOC109488752/LOC100465345/…	83
GO:0004497	GO:0004497	monooxygenase activity	29/1055	81/15852	1.45635e-14	1.90807e-11	1.58246e-11	LOC100466240/LOC100468607/LOC100465091/LOC105235077/FMO3/LOC100472774/LOC100471407/LOC100472647/LOC100481237/FMO1/LOC100480153/CH25H/LOC100472056/LOC117797980/PAM/LOC109488752/LOC100465345/PAH/LOC100470213/LOC100466967/LOC100472452/LOC100464347/LOC117799027/FMO5/NOS2/FMO2/TH/LOC100468534/LOC100482335	29
GO:0009410	GO:0009410	response to xenobiotic stimulus	64/1055	337/15852	1.47069e-14	1.90807e-11	1.58246e-11	GSTM3/LOC100465091/AOC1/GJB2/LOC105235077/SLCO1A2/FMO3/LPO/LOC100472774/LOC100483428/L1CAM/LOC100472647/LOC100483181/SULT1B1/AHR/NCAM1/LOC100481237/FMO1/CCL5/EDNRA/LOC100477414/LOC117795758/LOC100479867/GHR/LOC100472056/LOC117801028/ACSL1/LOC117797980/RGS2/ARG1/PLAT/LOC109488752/LOC100465345/RORA/PDE2A/LOC100471490/NR4A2/LOC100484974/LOC100466967/AOX1/LOC100472452/LOC100474348/CDO1/ASL/LOC1004643…	64
GO:0001676	GO:0001676	long-chain fatty acid metabolic process	31/1055	105/15852	7.19357e-13	7.77745e-10	6.45024e-10	LOC100465091/LOC105235077/LOC100483428/SLC27A2/LOC100471407/LOC100472647/LOC100483181/ACSBG1/PTGS2/ELOVL5/HPGD/PTGIS/LOC117795758/LOC100472056/LOC117801028/ACSL1/LOC117797980/PAM/LOC109488752/LOC100465345/LOC100470213/LOC100466967/LOC100472452/LOC100464347/PTGDS/ACOT4/LOC117799027/SLC27A3/SLC27A6/LOC100468534/LOC100482335	31
GO:0051384	GO:0051384	response to glucocorticoid	51/1055	255/15852	9.44235e-13	8.75036e-10	7.25712e-10	LOC100482523/AVPR1A/GJB2/LOC105235077/SLIT2/AREG/MGP/L1CAM/LOC100472647/ACSBG1/PTGS2/SOCS3/AHR/SI/SERPINA3/SSTR3/CCL5/ZFP36/FABP4/LOC100479867/GHR/SGK1/LOC117797980/PAM/ARG1/PLAT/LOC109488752/LOC100471490/LOC100484974/LOC100466967/LOC100474871/KLF9/LOC100474348/STC1/CDO1/LOC100469973/ASL/PTGDS/LOC117799027/METTL21C/LOC100463732/NOS2/HTR7/BMP4/CAV1/TH/AGXT/SERPINE1/DPYD/NTRK3/CTSV	51
GO:0006631	GO:0006631	fatty acid metabolic process	54/1055	286/15852	2.23889e-12	1.81546e-09	1.50565e-09	PON1/LOC100468607/LOC100465091/LOC105235077/CD74/LOC100483428/SLC27A2/PECR/LOC100471407/LOC100472647/LOC100483181/ACSBG1/PTGS2/ELOVL5/HPGD/PTGIS/ACOT12/LOC100477414/HAO2/LOC117795758/FABP4/GHR/LOC100472056/LOC117801028/ACOT6/ACSL1/LOC117797980/CREM/PAM/LOC109488752/LOC100465345/ELOVL7/LOC100470213/LPIN1/LOC100466967/LOC100472452/LOC100464347/PTGDS/ACOT4/LOC117799027/SLC27A3/ALKBH7/PHYH/ACSS1/LOC1…	54
GO:0032496	GO:0032496	response to lipopolysaccharide	62/1055	367/15852	8.20331e-12	5.91276e-09	4.90375e-09	LOC100482523/HAMP/TG/GJB2/EPHA3/CD14/LOC100472774/CXCL16/LOC100471407/TLR2/PTGS2/CD6/SOCS3/LOC100479420/HPGD/SERPINA3/FMO1/NGFR/CCL5/EDNRA/ZFP36/ABCC3/TNFRSF6B/DCN/IDO1/PAWR/ARG1/REN/PDE2A/LOC100471490/TFAP2A/LOC100472839/LOC100474871/NFKBIA/F2R/F3/LOC100474348/LITAF/ASL/IGFBP3/KCNJ8/IRAK2/SOD2/LOC100463732/NOS2/COMT/PLSCR4/AXL/TH/NR1D1/SERPINE1/EPAS1/SGMS1/PDE4B/ARID5A/PLAU/TRIB1/LOC100481923/TN…	62
GO:0016705	GO:0016705	oxidoreductase activity, acting on paired donors, with incorporation or reduction of molecular oxygen	34/1055	137/15852	1.2806e-11	8.30722e-09	6.8896e-09	LOC100466240/LOC100465091/LOC105235077/FMO3/LOC100472774/LOC100471407/LOC100472647/PTGS2/LOC100481237/FMO1/CH25H/LOC100472056/DEGS2/LOC117797980/PAM/LOC109488752/LOC100465345/HMOX2/PAH/LOC100470213/LOC100466967/LOC100472452/LOC100464347/LOC117799027/FMO5/PHYH/NOS2/P3H2/FMO2/LOC100470234/TH/SC5D/LOC100468534/LOC100482335	34
GO:0002237	GO:0002237	response to molecule of bacterial origin	63/1055	383/15852	1.81061e-11	1.06777e-08	8.85553e-09	LOC100482523/HAMP/TG/GJB2/EPHA3/CD14/LOC100472774/CXCL16/LOC100471407/TLR2/PTGS2/CD6/SOCS3/LOC100479420/HPGD/NCAM1/SERPINA3/FMO1/NGFR/CCL5/EDNRA/ZFP36/ABCC3/TNFRSF6B/DCN/IDO1/PAWR/ARG1/REN/PDE2A/LOC100471490/TFAP2A/LOC100472839/LOC100474871/NFKBIA/F2R/F3/LOC100474348/LITAF/ASL/IGFBP3/KCNJ8/IRAK2/SOD2/LOC100463732/NOS2/COMT/PLSCR4/AXL/TH/NR1D1/SERPINE1/EPAS1/SGMS1/PDE4B/ARID5A/PLAU/TRIB1/LOC100481…	63
GO:0031960	GO:0031960	response to corticosteroid	51/1055	276/15852	2.12383e-11	1.14811e-08	9.52186e-09	LOC100482523/AVPR1A/GJB2/LOC105235077/SLIT2/AREG/MGP/L1CAM/LOC100472647/ACSBG1/PTGS2/SOCS3/AHR/SI/SERPINA3/SSTR3/CCL5/ZFP36/FABP4/LOC100479867/GHR/SGK1/LOC117797980/PAM/ARG1/PLAT/LOC109488752/LOC100471490/LOC100484974/LOC100466967/LOC100474871/KLF9/LOC100474348/STC1/CDO1/LOC100469973/ASL/PTGDS/LOC117799027/METTL21C/LOC100463732/NOS2/HTR7/BMP4/CAV1/TH/AGXT/SERPINE1/DPYD/NTRK3/CTSV	51
GO:0031012	GO:0031012	extracellular matrix	51/1055	284/15852	6.3004e-11	3.1439e-08	2.6074e-08	ADAMTSL2/PRELP/FGF1/LUM/MGP/HTRA1/COL14A1/LAMA2/LAMC2/EFEMP1/LAMA3/WNT2/COL28A1/LAMB1/COL5A3/TIMP2/SOD3/LOC105235353/GPC1/DMBT1/DCN/LTBP3/BGN/ADAMTS1/HMCN2/F3/NTN1/LAMC1/CCBE1/TIMP3/LTBP4/LOC117802809/PTPRZ1/SERPINF1/P3H2/MAMDC2/PTN/RPSA/SERPINE1/CCN3/MEGF9/PI3/FBLN1/DPT/UCMA/TIMP1/TNFRSF11B/ITGB4/CLEC3B/LOC117797734/MFAP4	51
GO:0048037	GO:0048037	obsolete cofactor binding	55/1055	322/15852	8.23071e-11	3.70789e-08	3.07514e-08	GSTM3/LOC100465091/AOC1/ALDH1A1/LOC117799489/ALDH1B1/FMO3/LOC100472774/LOC100483428/GPT/GNMT/LOC100483181/PTGS2/TDO2/LOC105235263/HPGD/PTGIS/LOC100481237/HRG/SDS/HAO2/LOC117795758/LOC100472056/LOC117801028/SGK1/HMOX2/PAH/LOC100466967/AOX1/LOC100472452/COQ10B/DMGDH/HDC/GUCY1B1/LOC100464347/LOC100479522/LOC100470434/SHMT1/CD320/PHYH/FDX1/PDXK/NOS2/CTH/LOC100470234/TH/NR1D1/PYGM/CRY2/AGXT/DPYD/TPMT/…	55
GO:0006720	GO:0006720	isoprenoid metabolic process	30/1055	117/15852	8.57381e-11	3.70789e-08	3.07514e-08	LOC100468607/ALDH1A1/LOC117799489/LOC105235077/LOC100472774/PECR/LOC100472647/LOC105235263/LOC100481237/GPC1/LOC100472056/BCO2/LOC117797980/LOC109488752/GPC4/SDC4/LOC100466967/LOC100472452/LOC100479522/LOC117799027/PHYH/APOC3/LOC100470234/SDC2/DHRS3/TH/ALDH8A1/CEL/MVK/LOC100482335	30
GO:0006790	GO:0006790	sulfur compound metabolic process	56/1055	336/15852	1.4659e-10	5.9433e-08	4.92909e-08	GSTM3/PRELP/LPO/LUM/LOC100483428/ST3GAL4/GNMT/LOC100483181/ACSBG1/TDO2/SULT1B1/ELOVL5/ACOT12/LOC100477414/LOC117795758/LOC100479867/SULF2/DSE/GHR/MAT1A/LOC100468789/LOC117801028/ACOT6/ACSL1/DCN/BGN/ELOVL7/DSEL/OMD/LOC117800561/BHMT/CDO1/ETHE1/ACOT4/SLC27A3/GLCE/CHST1/SQOR/BHMT2/SOD2/ACOT13/CHST7/CHPF/CTH/COMT/GGT7/CHST15/ACSS1/MAMDC2/ACP3/GPX3/AGXT/MVK/ABHD14B/SCP2/LOC100480947	56
GO:0008395	GO:0008395	steroid hydroxylase activity	16/1055	35/15852	1.61353e-10	6.15706e-08	5.10636e-08	LOC100466240/LOC100465091/LOC105235077/LOC100471407/LOC100472647/LOC100480153/CH25H/LOC100472056/LOC117797980/LOC109488752/LOC100465345/LOC100470213/LOC100472452/LOC100464347/LOC117799027/LOC100468534	16
GO:0019825	GO:0019825	oxygen binding	14/1055	28/15852	5.10805e-10	1.84088e-07	1.52674e-07	LOC100465091/LOC105235077/LOC100472647/TDO2/LOC100481237/LOC100472056/LOC117797980/IDO1/LOC109488752/LOC100465345/LOC100466967/LOC117799027/SOD2/TH	14
GO:0006721	GO:0006721	terpenoid metabolic process	26/1055	98/15852	6.91054e-10	2.3594e-07	1.95677e-07	LOC100468607/ALDH1A1/LOC117799489/LOC105235077/LOC100472774/PECR/LOC100472647/LOC105235263/LOC100481237/GPC1/LOC100472056/BCO2/LOC117797980/LOC109488752/GPC4/SDC4/LOC100466967/LOC100472452/LOC100479522/LOC117799027/APOC3/SDC2/DHRS3/ALDH8A1/CEL/LOC100482335	26
GO:0009897	GO:0009897	external side of plasma membrane	48/1055	278/15852	9.14974e-10	2.96772e-07	2.46128e-07	ENPP3/PDGFRA/CD59/CCL21/CD14/AQP4/CD74/CCL19/L1CAM/CD9/TLR2/LOC100479420/LOC105241797/NCAM1/NGFR/CD3E/SPAM1/LOC117800792/GPC4/ICAM1/LOC100484974/SLC2A4/PTPRC/F3/FGG/LOC100483541/ENPEP/UMODL1/THY1/ANTXR1/CXCL12/LAG3/CTSB/RORC/LOC100466355/FGB/ICOSLG/TGFBR2/LOC117799127/CD83/LOC100482963/IL12RB1/CDH13/LOC100481923/CEACAM1/CTSV/TNFRSF9/P2RX7	48
GO:0001944	GO:0001944	vasculature development	67/1055	461/15852	1.02368e-09	3.16221e-07	2.62258e-07	PDGFRA/NRXN1/FGF1/SLIT2/SGCB/SEMA5A/PTGS2/SOCS3/APOD/CALCRL/HPGD/GREM1/AHR/NGFR/WNT2/EDNRA/PDGFRB/PLXDC1/GDF2/EFNA1/DLL4/RORA/PDE2A/SMAD6/FOXS1/LOC100466967/GJA4/SAT1/LOC100474348/TMEM204/PRDM1/FLT4/ENPEP/NR4A1/RAPGEF3/THY1/GATA6/TCF21/ANTXR1/RHOJ/CXCL12/CCBE1/FOXF1/PKD1/LOC117802809/JAM3/BMP4/HAND2/TGFBR2/CAV1/TBX20/ADGRF5/SERPINE1/LOC100482963/EGR1/CCN3/EPAS1/PTPRB/LOC100464796/CDH13/ADIPOR2/AD…	67
GO:0050727	GO:0050727	regulation of inflammatory response	58/1055	375/15852	1.3326e-09	3.81228e-07	3.16172e-07	ENPP3/HAMP/CD59/C6/CLU/SLIT2/C7/CFHR5/TLR2/PTGS2/CD6/SOCS3/APOD/CALCRL/LOC100479420/SERPING1/PTGIS/ACE2/CCL5/C9/EDNRA/LOC100477414/HGF/FABP4/GPRC5B/LOC117799416/BST1/LOC117800818/IDO1/WFDC1/RORA/PDE2A/LOC100472839/NLRX1/NFKBIA/C4BPA/NR1D2/C1R/LOC100469973/PLA2G7/IL1R2/KLF4/DNASE1L3/FOXF1/SERPINF1/OSM/MAPK13/NOS2/CPB2/C5/FOXP3/SERPINE1/SLC7A2/CCN3/LOC100464921/C1S/MVK/ZC3H12A	58
GO:0001568	GO:0001568	blood vessel development	64/1055	434/15852	1.35166e-09	3.81228e-07	3.16172e-07	PDGFRA/NRXN1/FGF1/SLIT2/SEMA5A/PTGS2/SOCS3/APOD/CALCRL/HPGD/GREM1/AHR/NGFR/WNT2/EDNRA/PDGFRB/PLXDC1/GDF2/EFNA1/DLL4/RORA/PDE2A/SMAD6/FOXS1/LOC100466967/GJA4/SAT1/LOC100474348/PRDM1/FLT4/ENPEP/NR4A1/RAPGEF3/THY1/GATA6/TCF21/ANTXR1/CXCL12/CCBE1/FOXF1/PKD1/LOC117802809/JAM3/BMP4/HAND2/TGFBR2/CAV1/TBX20/ADGRF5/SERPINE1/LOC100482963/EGR1/CCN3/EPAS1/PTPRB/LOC100464796/CDH13/ADIPOR2/ADRA2B/MMP2/SHB/NEDD…	64
GO:0046394	GO:0046394	carboxylic acid biosynthetic process	52/1055	319/15852	1.50103e-09	4.05716e-07	3.36481e-07	LOC100466240/LOC105235077/CD74/LOC100483428/GPT/ACMSD/SLC27A2/PECR/LOC100472647/LOC100483181/PTGS2/ELOVL5/HPGD/PTGIS/SDS/GATM/LOC100477414/LOC117795758/LOC100480153/CH25H/ENO2/DSE/LOC100472056/LOC117801028/KHK/DCN/LOC117797980/IDO1/BGN/LOC109488752/ELOVL7/SEPHS2/DSEL/AKR1D1/PAH/GCK/LOC100472452/TKFC/BHMT/CDO1/ASL/PTGDS/LOC117795017/LOC117799027/SHMT1/BHMT2/CTH/GGT7/ACSS1/ALDH8A1/AGXT/FADS3	52
GO:0016053	GO:0016053	organic acid biosynthetic process	52/1055	320/15852	1.67985e-09	4.35887e-07	3.61503e-07	LOC100466240/LOC105235077/CD74/LOC100483428/GPT/ACMSD/SLC27A2/PECR/LOC100472647/LOC100483181/PTGS2/ELOVL5/HPGD/PTGIS/SDS/GATM/LOC100477414/LOC117795758/LOC100480153/CH25H/ENO2/DSE/LOC100472056/LOC117801028/KHK/DCN/LOC117797980/IDO1/BGN/LOC109488752/ELOVL7/SEPHS2/DSEL/AKR1D1/PAH/GCK/LOC100472452/TKFC/BHMT/CDO1/ASL/PTGDS/LOC117795017/LOC117799027/SHMT1/BHMT2/CTH/GGT7/ACSS1/ALDH8A1/AGXT/FADS3	52
GO:0072358	GO:0072358	NA	67/1055	474/15852	3.29076e-09	8.21045e-07	6.80934e-07	PDGFRA/NRXN1/FGF1/SLIT2/SGCB/SEMA5A/PTGS2/SOCS3/APOD/CALCRL/HPGD/GREM1/AHR/NGFR/WNT2/EDNRA/PDGFRB/PLXDC1/GDF2/EFNA1/DLL4/RORA/PDE2A/SMAD6/FOXS1/LOC100466967/GJA4/SAT1/LOC100474348/TMEM204/PRDM1/FLT4/ENPEP/NR4A1/RAPGEF3/THY1/GATA6/TCF21/ANTXR1/RHOJ/CXCL12/CCBE1/FOXF1/PKD1/LOC117802809/JAM3/BMP4/HAND2/TGFBR2/CAV1/TBX20/ADGRF5/SERPINE1/LOC100482963/EGR1/CCN3/EPAS1/PTPRB/LOC100464796/CDH13/ADIPOR2/AD…	67
GO:0072330	GO:0072330	monocarboxylic acid biosynthetic process	39/1055	209/15852	3.68599e-09	8.85593e-07	7.34468e-07	LOC100466240/LOC105235077/CD74/LOC100483428/ACMSD/SLC27A2/PECR/LOC100472647/LOC100483181/PTGS2/ELOVL5/HPGD/PTGIS/SDS/LOC117795758/LOC100480153/CH25H/ENO2/DSE/LOC100472056/LOC117801028/KHK/DCN/LOC117797980/IDO1/BGN/LOC109488752/ELOVL7/DSEL/AKR1D1/GCK/LOC100472452/TKFC/PTGDS/LOC117799027/ACSS1/ALDH8A1/AGXT/FADS3	39
GO:0042445	GO:0042445	hormone metabolic process	36/1055	184/15852	3.95452e-09	9.16179e-07	7.59834e-07	PDGFRA/DIO1/TG/LOC105235077/CPE/HSD3B1/LOC100472647/SPP1/SULT1B1/LOC100481237/ACE2/LOC100479867/LOC100480153/DIO3/MME/GHR/BCO2/LOC117797980/LOC109488752/REN/AKR1D1/LOC100466967/LOC100472452/DIO2/ENPEP/LOC100479522/LOC117799027/CACNA1H/FDX1/GCNT4/COMT/DHRS3/ALDH8A1/LOC100467660/CEL/SCP2	36
GO:0042759	GO:0042759	long-chain fatty acid biosynthetic process	14/1055	32/15852	4.6646e-09	1.04342e-06	8.65363e-07	LOC105235077/LOC100483428/LOC100472647/LOC100483181/PTGS2/ELOVL5/HPGD/LOC117795758/LOC100472056/LOC117801028/LOC117797980/LOC109488752/LOC100472452/LOC117799027	14
GO:0001525	GO:0001525	angiogenesis	42/1055	241/15852	7.77473e-09	1.68116e-06	1.39427e-06	PDGFRA/NRXN1/SLIT2/SEMA5A/PTGS2/APOD/CALCRL/GREM1/AHR/EDNRA/PDGFRB/PLXDC1/GDF2/EFNA1/DLL4/RORA/LOC100466967/SAT1/LOC100474348/FLT4/ENPEP/NR4A1/THY1/TCF21/CXCL12/CCBE1/LOC117802809/JAM3/BMP4/TGFBR2/CAV1/TBX20/SERPINE1/CCN3/EPAS1/PTPRB/CDH13/ADIPOR2/ADRA2B/MMP2/PLAU/CEACAM1	42
GO:0048514	GO:0048514	blood vessel morphogenesis	53/1055	345/15852	8.76702e-09	1.83457e-06	1.5215e-06	PDGFRA/NRXN1/FGF1/SLIT2/SEMA5A/PTGS2/APOD/CALCRL/HPGD/GREM1/AHR/EDNRA/PDGFRB/PLXDC1/GDF2/EFNA1/DLL4/RORA/SMAD6/LOC100466967/SAT1/LOC100474348/PRDM1/FLT4/ENPEP/NR4A1/THY1/TCF21/CXCL12/CCBE1/FOXF1/LOC117802809/JAM3/BMP4/HAND2/TGFBR2/CAV1/TBX20/ADGRF5/SERPINE1/LOC100482963/CCN3/EPAS1/PTPRB/LOC100464796/CDH13/ADIPOR2/ADRA2B/MMP2/SHB/NEDD4/PLAU/CEACAM1	53
GO:0009820	GO:0009820	alkaloid metabolic process	9/1055	13/15852	1.38876e-08	2.81527e-06	2.33485e-06	LOC105235077/LOC100472774/ACMSD/LOC100472647/LOC117797980/LOC109488752/LOC100472452/LOC117799027/TH	9
GO:0016098	GO:0016098	monoterpenoid metabolic process	8/1055	10/15852	1.49697e-08	2.88066e-06	2.38908e-06	LOC105235077/LOC100472774/LOC100472647/LOC100472056/LOC117797980/LOC109488752/LOC100472452/LOC117799027	8
GO:0007568	GO:0007568	aging	56/1055	380/15852	1.50983e-08	2.88066e-06	2.38908e-06	LOC100482523/HAMP/PDGFRA/ADRA1A/GJB2/IGFBP5/CLU/LOC105235077/PRELP/LOC100472647/PTGS2/SOCS3/APOD/SERPING1/NCAM1/SI/LOC100472171/CCL5/TIMP2/EDNRA/PDGFRB/MME/DCN/LOC117797980/ARG1/LOC109488752/CRP/ADRB3/ID2/F3/LOC100473431/LOC100474348/CDKN1A/LITAF/CLN8/ASL/LOC100464347/IGFBP3/LOC117799027/TIMP3/LCK/SOD2/NOS2/PTPN5/PLA2R1/TGFBR2/CAV1/TH/SERPINE1/DPYD/MMP2/TIMP1/CTSV/ADCY5/SCP2/NQO1	56
GO:0044272	GO:0044272	sulfur compound biosynthetic process	31/1055	152/15852	1.70992e-08	3.10741e-06	2.57713e-06	GSTM3/PRELP/LUM/LOC100483428/ST3GAL4/LOC100483181/ACSBG1/ELOVL5/LOC100477414/LOC117795758/DSE/MAT1A/LOC117801028/ACSL1/DCN/BGN/ELOVL7/DSEL/OMD/LOC117800561/BHMT/CDO1/GLCE/CHST1/BHMT2/CHST7/CHPF/CTH/GGT7/CHST15/ACSS1	31
GO:0048545	GO:0048545	response to steroid hormone	62/1055	442/15852	1.72448e-08	3.10741e-06	2.57713e-06	LOC100482523/AVPR1A/GJB2/LOC105235077/SLIT2/AREG/MGP/L1CAM/LOC100480641/LOC100472647/SPP1/ACSBG1/PTGS2/SOCS3/AHR/SI/SERPINA3/SSTR3/CCL5/ZFP36/FABP4/LOC100479867/GHR/PAQR6/SGK1/LOC117797980/PAM/ARG1/PLAT/LOC109488752/LOC100471490/LOC100484974/LOC100466967/LOC100474871/KLF9/LOC100474348/STC1/CDO1/LOC100469973/ASL/LOC100479522/PTGDS/LOC117799027/METTL21C/PDXK/LOC100463732/NOS2/HTR7/BMP4/PTN/TGFBR2/C…	62
GO:0030198	GO:0030198	extracellular matrix organization	45/1055	276/15852	1.90016e-08	3.33144e-06	2.76294e-06	PDGFRA/ADAMTSL2/LUM/HTRA1/COL14A1/LAMA2/SPP1/LAMC2/GREM1/LAMA3/GAS6/LAMB1/COL5A3/TIMP2/LOC100475588/SULF2/DCN/LOC100475345/BGN/TLL1/CTSK/TFAP2A/LOC100466967/ADAM15/BCL3/FGG/LOC100469973/ITGA10/LAMC1/ADAMTS4/FOXF1/JAM3/FGB/ELF3/SERPINE1/LCP1/SPINT2/MMP2/FBLN1/DPT/TIMP1/TNFRSF11B/CTSV/ITGB4/MFAP4	45
GO:0062023	GO:0062023	collagen-containing extracellular matrix	28/1055	129/15852	2.02568e-08	3.45805e-06	2.86794e-06	LUM/COL14A1/LAMA2/LAMC2/EFEMP1/LAMA3/COL28A1/LAMB1/COL5A3/TIMP2/ADAMTS1/HMCN2/F3/NTN1/LAMC1/TIMP3/LOC117802809/SERPINF1/P3H2/MAMDC2/PTN/RPSA/SERPINE1/MEGF9/FBLN1/TIMP1/ITGB4/LOC117797734	28
GO:0008202	GO:0008202	steroid metabolic process	39/1055	228/15852	4.48701e-08	7.46339e-06	6.18977e-06	PDGFRA/LOC100466240/LOC100468607/LOC100465091/LOC105235077/SLCO1A2/LOC100472774/FGL1/HSD3B1/SLC27A2/LOC100472647/SPP1/LOC100481237/LOC100479867/LOC100480153/ATP8B1/CH25H/NR5A2/LOC100472056/LOC117799416/LOC117797980/LOC109488752/AKR1D1/LOC100466967/LOC100472452/CLN8/LOC100464347/LOC117799027/INSIG2/CACNA1H/FDX1/APOC3/COMT/APOC1/SC5D/CEL/MVK/NR0B2/SCP2	39
GO:0042738	GO:0042738	exogenous drug catabolic process	9/1055	15/15852	8.60324e-08	1.39523e-05	1.15714e-05	LOC100465091/LOC105235077/LOC100472774/LOC100472647/LOC117797980/LOC109488752/LOC100464347/LOC117799027/NUDT15	9
GO:0043062	GO:0043062	extracellular structure organization	48/1055	322/15852	1.13803e-07	1.80058e-05	1.49331e-05	PDGFRA/ADAMTSL2/LUM/HTRA1/COL14A1/LAMA2/SPP1/LAMC2/GREM1/LAMA3/GAS6/LAMB1/COL5A3/TIMP2/LOC100475588/SULF2/DCN/LOC100475345/BGN/TLL1/CTSK/TFAP2A/LOC100466967/ADAM15/BCL3/FGG/LOC100469973/ITGA10/PLA2G7/LAMC1/ADAMTS4/FOXF1/JAM3/APOC3/FGB/ELF3/APOC1/SERPINE1/LCP1/SPINT2/MMP2/FBLN1/DPT/TIMP1/TNFRSF11B/CTSV/ITGB4/MFAP4	48
GO:0071347	GO:0071347	cellular response to interleukin-1	29/1055	149/15852	1.43101e-07	2.21023e-05	1.83306e-05	PDGFRA/CCL21/CCL19/PTGS2/HES1/PTGIS/SERPINA3/CCL5/SQSTM1/PAWR/RORA/LOC100471490/NFKBIA/LOC100474348/FGG/LOC100474009/IL1R2/IRAK2/LOC100463732/MAPK13/NOS2/RPS6KA5/FGB/KLF2/SERPINE1/EGR1/EPAS1/MMP2/ZC3H12A	29
GO:0001101	GO:0001101	response to acid chemical	60/1055	448/15852	1.5632e-07	2.35826e-05	1.95582e-05	LOC100482523/HAMP/PDGFRA/AVPR1A/BRINP3/GJB2/CCL21/EPHA3/CCL19/L1CAM/LOC100471407/CD9/TLR2/PTGS2/PID1/HES1/LOC100472171/LOC100481237/SDS/CCL5/WNT2/FZD10/PDGFRB/LOC100472056/MAP7/ACSL1/LOC117800818/ARG1/PLAT/PDE2A/ADAMTS1/TFAP2A/LOC100474871/BAIAP2/LOC100474348/CDO1/LOC100469973/ID3/RAPGEF3/LOC100479522/KLF4/INSIG2/SHMT1/TIMP3/SOD2/BMP4/APOC3/HAND2/PTPN5/PTN/KLF2/TH/LOC100482963/EGR1/LRP11/YES1/MMP…	60
GO:1901615	GO:1901615	organic hydroxy compound metabolic process	57/1055	419/15852	1.88719e-07	2.78232e-05	2.30752e-05	LOC100466240/LOC100468607/DIO1/TG/ALDH1A1/LOC117799489/ALDH1B1/LOC105235077/SLCO1A2/FGL1/SLC27A2/PECR/LOC100472647/SULT1B1/LOC105235263/LOC100481237/HAO2/LOC100479867/LOC100480153/ATP8B1/CH25H/DIO3/NR5A2/TTPA/DEGS2/LOC117799416/LOC117797980/LOC109488752/AKR1D1/PAH/NR4A2/LOC100466967/LOC100465650/LOC100472452/DIO2/CLN8/LOC100479522/LOC117799027/INSIG2/CACNA1H/FDX1/PDXK/APOC3/GCNT4/COMT/HAND2/ACSS1…	57
GO:0032102	GO:0032102	negative regulation of response to external stimulus	45/1055	302/15852	2.86139e-07	4.12485e-05	3.42095e-05	ENPP3/HAMP/PDGFRA/NRXN1/C1QTNF1/SLIT2/HTRA1/CD9/SEMA5A/SPP1/SOCS3/APOD/CALCRL/LOC100479420/GREM1/PTGIS/HRG/HGF/LOC117799416/THBD/PLAT/WFDC1/RORA/NLRX1/TKFC/LOC100474348/FGG/PRDM1/PLAUR/IL1R2/KLF4/LOC100477216/FOXF1/SERPINF1/CPB2/C5/FGB/FOXP3/SERPINE1/CCN3/MVK/PLAU/TRIB1/CEACAM1/ZC3H12A	45
GO:0007584	GO:0007584	response to nutrient	46/1055	316/15852	4.20193e-07	5.92564e-05	4.91443e-05	LOC100482523/HAMP/LOC105235077/MGP/LOC100471407/LOC100472647/SPP1/PTGS2/MAPT/SI/SERPINA3/SDS/CCL5/GAS6/GATM/CD3E/TTPA/ACSL1/LOC117797980/SLC30A4/PAWR/ARG1/LOC109488752/ADAMTS1/LOC100466967/LOC100474871/BAIAP2/LOC100473431/LOC100474348/STC1/LOC100469973/ASL/LOC117799027/TIMP3/SOD2/NOS2/APOC3/PTN/TGFBR2/CAV1/SERPINE1/LOC100482963/DPYD/TNFRSF11B/NQO1/P2RX7	46
GO:0009404	GO:0009404	toxin metabolic process	10/1055	22/15852	5.05378e-07	6.9753e-05	5.78497e-05	LOC100472774/FMO1/PAM/LOC100466967/ETHE1/SQOR/CTH/FMO2/TH/LOC100467660	10
GO:0031099	GO:0031099	regeneration	34/1055	203/15852	5.40327e-07	7.30229e-05	6.05616e-05	LOC100482523/HAMP/MUSTN1/SLCO1A2/SOCS3/APOD/NCAM1/GATM/HGF/SULF2/DMBT1/LGR6/LOC100474871/NFKBIA/ADAM15/LIFR/LOC100474348/FZD9/TM4SF4/PLAUR/RAPGEF3/LOC100479522/CXCL12/TIMP3/JAM3/CPB2/TGFBR2/CAV1/SERPINE1/LOC100482963/CCN3/MMP2/PLAU/NR0B2	34
GO:0072376	GO:0072376	protein activation cascade	16/1055	57/15852	5.70905e-07	7.55809e-05	6.26831e-05	C6/COLEC10/CLU/C7/CFHR5/SERPING1/CFD/CRP/F3/C1R/FGG/LOC100469973/FGB/F8/C1S/FBLN1	16
GO:0006690	GO:0006690	icosanoid metabolic process	21/1055	93/15852	5.85436e-07	7.59545e-05	6.2993e-05	PON1/LOC100465091/CD74/LOC100471407/TLR2/PTGS2/HPGD/PTGIS/LOC100477414/LOC100472056/LOC100465345/PTGR1/LOC100470213/LOC100466967/LOC100472452/LOC100464347/PTGDS/GGT7/LOC100467660/LOC100468534/LOC100482335	21
GO:0007162	GO:0007162	negative regulation of cell adhesion	41/1055	271/15852	6.39904e-07	8.13933e-05	6.75036e-05	CCL21/C1QTNF1/CD74/SPOCK1/CLEC4G/CD9/SEMA5A/APOD/LOC100479420/LOC100472171/HRG/LAMB1/RND1/IDO1/PAWR/ARG1/LOC100484974/AP1AR/SDC4/LOC100466967/ADAM15/PTPRC/FGG/IL4R/KLF4/GCNT2/CXCL12/LAG3/PTPRZ1/BMP4/GPNMB/FOXP3/SERPINE1/SPINT2/CDH13/MMP2/FBLN1/MYADM/CEACAM1/ZC3H12A/PLA2G2F	41
GO:0008391	GO:0008391	arachidonic acid monooxygenase activity	9/1055	18/15852	6.95993e-07	8.68252e-05	7.20085e-05	LOC100465091/LOC100471407/LOC100472056/LOC100465345/LOC100470213/LOC100472452/LOC100464347/LOC100468534/LOC100482335	9
GO:0005604	GO:0005604	basement membrane	22/1055	102/15852	7.35036e-07	8.99656e-05	7.4613e-05	LAMA2/LAMC2/EFEMP1/LAMA3/COL28A1/LAMB1/TIMP2/ADAMTS1/HMCN2/NTN1/LAMC1/TIMP3/LOC117802809/SERPINF1/P3H2/PTN/RPSA/MEGF9/FBLN1/TIMP1/ITGB4/LOC117797734	22
GO:0010810	GO:0010810	regulation of cell-substrate adhesion	33/1055	197/15852	7.88044e-07	9.46675e-05	7.85126e-05	CCL21/EPHA3/SPOCK1/L1CAM/SPP1/APOD/GREM1/LOC100472171/HRG/EDIL3/BST1/S100A10/AP1AR/SDC4/ADAM15/LOC100482121/FGG/THY1/GCNT2/EMP2/FOXF1/PCSK5/PTPRZ1/CARMIL1/CAMSAP3/FGB/PTN/SERPINE1/CDH13/FBLN1/MYADM/PLAU/NINJ1	33
GO:0006024	GO:0006024	glycosaminoglycan biosynthetic process	21/1055	95/15852	8.51773e-07	0.000100463	8.33189e-05	PRELP/LUM/ST3GAL4/GPC1/PDGFRB/DSE/DCN/BGN/DSEL/GPC4/OMD/SDC4/LOC117800561/GLCE/GCNT2/CHST1/CHST7/CHPF/CHST15/SDC2/HS3ST6	21
GO:0034754	GO:0034754	cellular hormone metabolic process	22/1055	103/15852	8.76793e-07	0.000101567	8.42348e-05	PDGFRA/LOC105235077/HSD3B1/LOC100472647/SPP1/LOC100481237/LOC100479867/BCO2/LOC117797980/LOC109488752/AKR1D1/LOC100466967/LOC100472452/LOC100479522/LOC117799027/CACNA1H/FDX1/COMT/DHRS3/ALDH8A1/CEL/SCP2	22
GO:0006023	GO:0006023	aminoglycan biosynthetic process	21/1055	96/15852	1.02286e-06	0.000116408	9.65432e-05	PRELP/LUM/ST3GAL4/GPC1/PDGFRB/DSE/DCN/BGN/DSEL/GPC4/OMD/SDC4/LOC117800561/GLCE/GCNT2/CHST1/CHST7/CHPF/CHST15/SDC2/HS3ST6	21
GO:0070663	GO:0070663	regulation of leukocyte proliferation	36/1055	230/15852	1.35345e-06	0.000148892	0.000123484	ENPP3/CD59/CD74/CCL19/CLEC4G/CD6/LOC100479420/GREM1/AHR/LOC100472171/CCL5/CD3E/KITLG/BST1/IDO1/PAWR/ADK/ARG1/LOC100477284/LOC100484974/SDC4/PTPRC/CDKN1A/PRDM1/MZB1/MAPK8IP1/CD320/BMP4/SELENOK/ICOSLG/GPNMB/TGFBR2/FOXP3/IL12RB1/CEACAM1/PLA2G2F	36
GO:0051186	GO:0051186	obsolete cofactor metabolic process	62/1055	499/15852	1.35419e-06	0.000148892	0.000123484	GSTM3/LOC100465091/NNMT/SLCO1A2/LPO/LOC100472774/LOC100483428/ACMSD/GNMT/LOC100483181/ACSBG1/PTGS2/TDO2/LOC105237507/ELOVL5/PTGIS/FMO1/ACOT12/LOC100477414/LOC117795758/ENO2/GHR/MAT1A/LOC117801028/BST1/ACOT6/ACSL1/KHK/COQ8A/ELOVL7/HMOX2/PAH/GCK/TKFC/COQ10B/DMGDH/ETHE1/NAMPT/ACOT4/LOC117795017/SLC27A3/SHMT1/CD320/BHMT2/SOD2/PHYH/FDX1/ACOT13/PDXK/CTH/COMT/FMO2/ACSS1/LOC100470234/GPX3/LOC100482963/MV…	62
GO:0034405	GO:0034405	response to fluid shear stress	13/1055	41/15852	1.42491e-06	0.000154057	0.000127767	SPP1/PTGS2/PDGFRB/SMAD6/F3/KLF4/PKD1/KLF2/NFE2L2/SERPINE1/MMP2/PLAU/P2RX7	13
GO:0051591	GO:0051591	response to cAMP	25/1055	131/15852	1.49841e-06	0.000159347	0.000132155	IGFBP5/AREG/AHR/SERPINA3/ITPR3/CREM/CNGA3/PLAT/REN/HCN2/PDE2A/LOC100466967/AKAP6/STC1/CDO1/ASL/RAPGEF3/GATA6/FDX1/PYGM/AGXT/SERPINE1/EGR1/C1S/ALAS1	25
GO:0032355	GO:0032355	response to estradiol	35/1055	222/15852	1.59447e-06	0.000166827	0.000138358	PDGFRA/GJB2/LOC100472774/AREG/PTGS2/SOCS3/LOC100479420/HPGD/AHR/SSTR3/RAMP3/ENO2/PDGFRB/ABCC3/GHR/LOC117800818/PAM/PAWR/WFDC1/LOC100471490/CRP/LOC100466967/F3/LOC100474348/IGFBP3/LOC100463732/NOS2/BMP4/PTN/TH/MMP2/LOC117797734/SCP2/POU4F1/NQO1	35
GO:0046683	GO:0046683	response to organophosphorus	30/1055	176/15852	1.70504e-06	0.000175565	0.000145605	PON1/IGFBP5/AREG/PTGS2/AHR/SERPINA3/ITPR3/CREM/CNGA3/PLAT/REN/HCN2/PDE2A/LOC100466967/LOC100474348/AKAP6/STC1/CDO1/ASL/RAPGEF3/GATA6/FDX1/PDE3A/PYGM/AGXT/SERPINE1/EGR1/C1S/ALAS1/P2RX7	30
GO:0050819	GO:0050819	negative regulation of coagulation	15/1055	55/15852	1.92155e-06	0.000194767	0.00016153	PDGFRA/C1QTNF1/CD9/HRG/PROCR/THBD/PLAT/FGG/PLAUR/LOC100477216/CPB2/FGB/SERPINE1/PLAU/CEACAM1	15
GO:1903522	GO:1903522	regulation of blood circulation	39/1055	263/15852	1.98552e-06	0.000198155	0.00016434	ADRA1A/AVPR1A/LOC100480641/KCNK1/PTGS2/BMP10/AHR/CACNA2D1/ACE2/CHRM1/SCN4B/SCN1B/LOC117800818/RGS2/SMAD6/ICAM1/LOC100465650/F2R/AKAP6/STC1/FGG/ATP1B2/CACNA1H/FGF13/RANGRF/NOS2/SNTA1/FGB/CAV1/TH/DSG2/EPAS1/CHRM2/PDE4B/ADRA2B/MMP2/ZC3H12A/LOC100482335/RGS4	39
GO:0006633	GO:0006633	fatty acid biosynthetic process	21/1055	100/15852	2.06817e-06	0.000203276	0.000168588	LOC105235077/CD74/LOC100483428/PECR/LOC100472647/LOC100483181/PTGS2/ELOVL5/HPGD/PTGIS/LOC117795758/LOC100472056/LOC117801028/LOC117797980/LOC109488752/ELOVL7/LOC100472452/PTGDS/LOC117799027/ACSS1/FADS3	21
GO:0019373	GO:0019373	epoxygenase P450 pathway	9/1055	20/15852	2.12865e-06	0.000206098	0.000170927	LOC100465091/LOC100471407/LOC100472056/LOC100465345/LOC100470213/LOC100466967/LOC100464347/LOC100468534/LOC100482335	9
GO:0031091	GO:0031091	platelet alpha granule	20/1055	93/15852	2.43977e-06	0.000227022	0.000188281	CLU/CD9/SERPING1/SERPINA3/HRG/GAS6/HGF/CFD/PCDH7/ISLR/SCCPDH/LOC100474871/FGG/LOC100469973/IGFBP3/FGB/F8/PHACTR2/SERPINE1/TIMP1	20
GO:0043202	GO:0043202	lysosomal lumen	20/1055	93/15852	2.43977e-06	0.000227022	0.000188281	PRELP/LUM/CD74/GPC1/PDGFRB/DCN/BGN/GPC4/CTSK/OMD/SDC4/CTSB/GM2A/SDC2/NSG1/MAN2B1/LAMP2/NAAA/TCN2/CTSV	20
GO:0042737	GO:0042737	drug catabolic process	21/1055	101/15852	2.44975e-06	0.000227022	0.000188281	LOC100465091/LOC105235077/LPO/LOC100472774/LOC100472647/SULT1B1/SDS/LOC117797980/SDSL/LOC109488752/PAH/LOC100472452/SAT1/LOC100464347/LOC100479522/LOC117795017/LOC117799027/COMT/NUDT15/GPX3/DPYD	21
GO:0042060	GO:0042060	wound healing	55/1055	434/15852	2.93822e-06	0.000268454	0.000222643	PDGFRA/CD59/MUSTN1/CD9/APOD/TFF3/SERPING1/HRG/GAS6/GATM/C9/PDGFRB/DMBT1/PROCR/LOC117799416/THBD/LGR6/DCN/LOC117800818/PLAT/LOC100471490/CRP/SDC4/ADAM15/F2R/F3/FGG/FZD9/LOC100469973/TM4SF4/PLAUR/VKORC1/GATA6/POU2F3/TIMP3/LCK/CARMIL1/LOC100463732/NOS2/BMP4/FGB/F8/TGFBR2/CAV1/AXL/SERPINE1/EGR1/CCN3/ADIPOR2/FBLN1/EREG/PLAU/TIMP1/CEACAM1/P2RX7	55
GO:0016725	GO:0016725	oxidoreductase activity, acting on CH or CH2 groups	8/1055	16/15852	2.98112e-06	0.000268591	0.000222756	LOC105235077/LOC100472774/LOC100471407/LOC100472647/LOC117797980/LOC109488752/AOX1/LOC117799027	8
GO:1901568	GO:1901568	fatty acid derivative metabolic process	26/1055	145/15852	3.15651e-06	0.000280497	0.000232631	PON1/LOC100465091/CD74/LOC100471407/TLR2/ACSBG1/PTGS2/ELOVL5/HPGD/PTGIS/LOC100477414/LOC100472056/ACSL1/LOC100465345/ELOVL7/PTGR1/LOC100470213/LOC100466967/LOC100472452/LOC100464347/PTGDS/LOC100463551/GGT7/LOC100467660/LOC100468534/LOC100482335	26
GO:0006067	GO:0006067	ethanol metabolic process	7/1055	12/15852	3.33896e-06	0.000288798	0.000239515	ALDH1A1/LOC117799489/ALDH1B1/SULT1B1/LOC105235263/LOC100479522/ACSS1	7
GO:0042178	GO:0042178	xenobiotic catabolic process	7/1055	12/15852	3.33896e-06	0.000288798	0.000239515	GSTM3/LOC100483428/LOC100483181/LOC117795758/LOC117801028/ACSL1/LOC100467660	7
GO:0050818	GO:0050818	regulation of coagulation	19/1055	87/15852	3.40148e-06	0.000290334	0.000240789	PDGFRA/C1QTNF1/PSEN2/CD9/HRG/PROCR/THBD/PLAT/F2R/F3/FGG/PLAUR/LOC100477216/CPB2/FGB/CAV1/SERPINE1/PLAU/CEACAM1	19
GO:0070555	GO:0070555	response to interleukin-1	30/1055	182/15852	3.47219e-06	0.000292521	0.000242602	PDGFRA/CCL21/CCL19/PTGS2/HES1/PTGIS/SERPINA3/CCL5/GHR/SQSTM1/PAWR/RORA/LOC100471490/NFKBIA/LOC100474348/FGG/LOC100474009/IL1R2/IRAK2/LOC100463732/MAPK13/NOS2/RPS6KA5/FGB/KLF2/SERPINE1/EGR1/EPAS1/MMP2/ZC3H12A	30
GO:1901605	GO:1901605	alpha-amino acid metabolic process	32/1055	201/15852	3.57036e-06	0.000296935	0.000246263	ACMSD/GNMT/TDO2/DDAH1/SDS/GATM/LOC100477414/CRTAP/GHR/MAT1A/IDO1/ARG1/SDSL/HAL/SEPHS2/PAH/LOC100472452/BHMT/HDC/CDO1/GFPT2/ASL/LOC117795017/LOC100470434/SHMT1/BHMT2/NOS2/CTH/COMT/DGLUCY/TH/AGXT	32
GO:1901681	GO:1901681	sulfur compound binding	33/1055	211/15852	3.75789e-06	0.000308575	0.000255917	GSTM3/AOC1/PRELP/CCN5/FGF1/SLIT2/LOC100483428/GNMT/SEMA5A/LOC100483181/LAMC2/GREM1/HRG/CCL5/LOC117795758/LOC100479867/DMBT1/PRG2/LOC117801028/RSPO2/ADAMTS1/PTPRC/LOC100474348/BMP4/CHST15/GPNMB/PTN/LOC100484184/CCN3/CEL/TPMT/CLEC3B/SCP2	33
GO:0006575	GO:0006575	cellular modified amino acid metabolic process	31/1055	193/15852	4.18189e-06	0.000339099	0.000281232	GSTM3/DIO1/TG/LOC100483428/GNMT/LOC100483181/SULT1B1/GATM/LOC100477414/CRTAP/LOC117795758/DIO3/GHR/LOC117801028/DMGDH/BHMT/DIO2/ETHE1/ASL/LOC117795017/LOC100470434/SHMT1/BHMT2/SOD2/CTH/GCNT4/COMT/GPX3/LOC100482963/PLA2G2F/LOC100480947	31
GO:0030449	GO:0030449	regulation of complement activation	13/1055	45/15852	4.59931e-06	0.000367944	0.000305155	CD59/C6/CLU/C7/CFHR5/SERPING1/C9/C4BPA/C1R/LOC100469973/CPB2/C5/C1S	13
GO:0097305	GO:0097305	response to alcohol	43/1055	313/15852	4.65105e-06	0.000367944	0.000305155	HAMP/AVPR1A/CCL21/CD14/SLIT2/CCL19/L1CAM/LOC100471407/HPGD/AHR/CCL5/GHR/LOC100472056/RGS2/ADAMTS1/CRP/LOC100466967/SLC2A4/ADAM15/KLF9/LOC100474348/CLDN3/CDO1/LOC100469973/LOC100479522/TP53INP1/CTSB/EPS8/SOD2/FDX1/HTR7/TGFBR2/KLF2/TH/LOC100483558/SERPINE1/EGR1/NTRK3/ALAS1/ADCY5/SCP2/NQO1/RGS4	43
GO:0033559	GO:0033559	unsaturated fatty acid metabolic process	18/1055	81/15852	4.71446e-06	0.000368466	0.000305588	LOC100465091/CD74/LOC100471407/PTGS2/ELOVL5/HPGD/PTGIS/LOC100472056/ACSL1/LOC100465345/LOC100470213/LOC100466967/LOC100472452/LOC100464347/PTGDS/LOC100468534/FADS3/LOC100482335	18
GO:0030195	GO:0030195	negative regulation of blood coagulation	14/1055	52/15852	4.98158e-06	0.000380182	0.000315305	PDGFRA/C1QTNF1/CD9/HRG/THBD/PLAT/FGG/PLAUR/LOC100477216/CPB2/FGB/SERPINE1/PLAU/CEACAM1	14
GO:1900047	GO:1900047	negative regulation of hemostasis	14/1055	52/15852	4.98158e-06	0.000380182	0.000315305	PDGFRA/C1QTNF1/CD9/HRG/THBD/PLAT/FGG/PLAUR/LOC100477216/CPB2/FGB/SERPINE1/PLAU/CEACAM1	14
GO:0008392	GO:0008392	arachidonic acid epoxygenase activity	8/1055	17/15852	5.30224e-06	0.000398477	0.000330478	LOC100465091/LOC100471407/LOC100472056/LOC100465345/LOC100470213/LOC100464347/LOC100468534/LOC100482335	8
GO:0046906	GO:0046906	tetrapyrrole binding	17/1055	74/15852	5.34415e-06	0.000398477	0.000330478	LOC100465091/LOC100472774/PTGS2/TDO2/PTGIS/LOC100481237/HRG/LOC100472056/HMOX2/LOC100466967/LOC100472452/GUCY1B1/LOC100464347/CD320/NOS2/NR1D1/TCN2	17
GO:2000257	GO:2000257	regulation of protein activation cascade	13/1055	46/15852	6.02352e-06	0.000444029	0.000368256	CD59/C6/CLU/C7/CFHR5/SERPING1/C9/C4BPA/C1R/LOC100469973/CPB2/C5/C1S	13
GO:1903037	GO:1903037	regulation of leukocyte cell-cell adhesion	41/1055	296/15852	6.28061e-06	0.000457779	0.00037966	CD59/CCL21/CD74/CCL19/CLEC4G/CD6/NFKBIZ/LOC100479420/LOC100472171/CCL5/CD3E/IDO1/PAWR/ADK/ARG1/LOC100477284/ICAM1/LOC100484974/SDC4/PTPRC/LOC100474348/IL4R/THY1/KLF4/CXCL12/LAG3/LCK/BMP4/SELENOK/ICOSLG/GPNMB/TGFBR2/CAV1/FOXP3/CD83/IL12RB1/YES1/SHB/CEACAM1/ZC3H12A/PLA2G2F	41
GO:0022407	GO:0022407	regulation of cell-cell adhesion	50/1055	391/15852	6.40675e-06	0.000461785	0.000382982	CD59/CCL21/C1QTNF1/CD74/CCL19/L1CAM/CLEC4G/CD9/CD6/NFKBIZ/LOC100479420/LOC100472171/CCL5/CD3E/IDO1/PAWR/ADK/ARG1/RAP1GAP/LOC100477284/ICAM1/LOC100484974/SDC4/PTPRC/LOC100474348/FGG/IL4R/THY1/KLF4/GCNT2/CXCL12/LAG3/LCK/BMP4/FGB/SELENOK/ICOSLG/GPNMB/TGFBR2/CAV1/FOXP3/CD83/SPINT2/IL12RB1/YES1/SHB/MYADM/CEACAM1/ZC3H12A/PLA2G2F	50
GO:0006954	GO:0006954	inflammatory response	49/1055	382/15852	7.26767e-06	0.000518081	0.000429671	LOC100482523/AK7/HAMP/S1PR3/CCL21/EPHA3/CD14/ITIH4/CCL19/TLR2/SPP1/PTGS2/CD6/NFKBIZ/LOC100479420/SERPINA3/NGFR/CCL5/TNFRSF6B/LOC117799416/IDO1/LOC100471490/CRP/ICAM1/LOC100472839/LOC100474871/F2R/F3/LOC100474348/LOC100483541/CDO1/LOC100469973/PLA2G7/IL4R/IRAK2/JAM3/LOC100463732/NOS2/C5/APOC3/ELF3/AXL/SLC7A2/SGMS1/LOC100464796/TIMP1/TNFRSF11B/TNFRSF9/P2RX7	49
GO:0005539	GO:0005539	glycosaminoglycan binding	29/1055	180/15852	7.96149e-06	0.000561371	0.000465574	AOC1/PRELP/CCN5/FGF1/SLIT2/SEMA5A/TLR2/LAMC2/HRG/CCL5/DMBT1/PRG2/RSPO2/DCN/BGN/ADAMTS1/PTPRC/LOC100474348/LTBP4/HAPLN4/BMP4/MAMDC2/GPNMB/PTN/TGFBR2/LOC100484184/CCN3/CEL/CLEC3B	29
GO:0042133	GO:0042133	neurotransmitter metabolic process	18/1055	84/15852	8.11772e-06	0.000566233	0.000469606	GNMT/TLR2/DDAH1/SDS/SDSL/RORA/PAH/LOC100466967/LOC100472452/DMGDH/BHMT/HDC/SHMT1/NOS2/AGXT/SLC7A2/ABAT/NQO1	18
GO:0031093	GO:0031093	platelet alpha granule lumen	16/1055	69/15852	8.84702e-06	0.000610538	0.000506351	CLU/SERPING1/SERPINA3/HRG/GAS6/HGF/CFD/ISLR/SCCPDH/LOC100474871/FGG/LOC100469973/FGB/F8/SERPINE1/TIMP1	16
GO:0042730	GO:0042730	fibrinolysis	8/1055	18/15852	8.98723e-06	0.000613686	0.000508961	HRG/PLAT/FGG/PLAUR/CPB2/FGB/SERPINE1/PLAU	8
GO:0071219	GO:0071219	cellular response to molecule of bacterial origin	30/1055	191/15852	9.39319e-06	0.000634726	0.00052641	HAMP/CD14/CXCL16/TLR2/CD6/LOC100479420/NCAM1/CCL5/ZFP36/ARG1/PDE2A/LOC100471490/LOC100472839/NFKBIA/LOC100474348/LITAF/IRAK2/LOC100463732/NOS2/PLSCR4/AXL/NR1D1/SERPINE1/EPAS1/SGMS1/PDE4B/ARID5A/PLAU/LOC100481923/ZC3H12A	30
GO:0016101	GO:0016101	diterpenoid metabolic process	18/1055	85/15852	9.66674e-06	0.000646476	0.000536155	LOC100468607/ALDH1A1/LOC117799489/PECR/LOC105235263/LOC100481237/GPC1/BCO2/GPC4/SDC4/LOC100466967/LOC100479522/APOC3/SDC2/DHRS3/ALDH8A1/CEL/LOC100482335	18
GO:0003013	GO:0003013	circulatory system process	52/1055	419/15852	9.93587e-06	0.000657694	0.000545459	ADRA1A/AVPR1A/PSEN2/MAP2K6/SLIT2/LOC100480641/PTGS2/DDAH1/SERPING1/AHR/CACNA2D1/ACE2/RAMP3/GAS6/CHRM1/EDNRA/LOC100479867/MME/DLL4/SCN4B/SGK1/SCN1B/LOC117800818/RGS2/REN/PDE2A/SMAD6/CRP/ADRB3/ICAM1/WWTR1/ID2/F2R/FGG/GUCY1B1/ENPEP/EMP2/KCNJ8/SOD2/PDE3A/NOS2/SNTA1/HTR7/FGB/LOC100478578/CAV1/TBX20/YES1/ADRA2B/MMP2/CEACAM1/LOC100482335	52
GO:0050670	GO:0050670	regulation of lymphocyte proliferation	33/1055	221/15852	1.03147e-05	0.000675874	0.000560537	CD59/CD74/CCL19/CLEC4G/CD6/LOC100479420/AHR/LOC100472171/CCL5/CD3E/BST1/IDO1/PAWR/ADK/ARG1/LOC100477284/LOC100484974/SDC4/PTPRC/CDKN1A/PRDM1/MZB1/MAPK8IP1/CD320/BMP4/SELENOK/ICOSLG/GPNMB/TGFBR2/FOXP3/IL12RB1/CEACAM1/PLA2G2F	33
GO:0071222	GO:0071222	cellular response to lipopolysaccharide	29/1055	183/15852	1.10516e-05	0.000705822	0.000585374	HAMP/CD14/CXCL16/TLR2/CD6/LOC100479420/CCL5/ZFP36/ARG1/PDE2A/LOC100471490/LOC100472839/NFKBIA/LOC100474348/LITAF/IRAK2/LOC100463732/NOS2/PLSCR4/AXL/NR1D1/SERPINE1/EPAS1/SGMS1/PDE4B/ARID5A/PLAU/LOC100481923/ZC3H12A	29
GO:0001666	GO:0001666	response to hypoxia	45/1055	345/15852	1.10919e-05	0.000705822	0.000585374	LOC100482523/PSEN2/PTGS2/SOCS3/PTGIS/EDNRA/SOD3/PAM/PLAT/AJUBA/RORA/HMOX2/CRP/NR4A2/SLC2A4/LOC100465650/LOC100474348/CLDN3/STC1/SLC29A1/FUNDC1/ASL/LOC100474009/IGFBP3/GATA6/NOL3/SOD2/NOS2/SMAD9/PTN/TGFBR2/CAV1/TH/PYGM/NFE2L2/CPEB2/SERPINE1/EGR1/EPAS1/MMP2/PLAU/PLK3/ALAS1/LOC117797734/PDLIM1	45
GO:0002576	GO:0002576	platelet degranulation	23/1055	128/15852	1.10982e-05	0.000705822	0.000585374	CLU/ITIH4/CD9/SERPING1/SERPINA3/HRG/GAS6/HGF/CFD/PCDH7/ISLR/SCCPDH/LOC100474871/FGG/LOC100469973/TIMP3/FGB/F8/PHACTR2/LAMP2/SERPINE1/TIMP1/CLEC3B	23
GO:0071385	GO:0071385	cellular response to glucocorticoid stimulus	19/1055	94/15852	1.12484e-05	0.000708431	0.000587538	GJB2/L1CAM/AHR/SERPINA3/SSTR3/ZFP36/SGK1/ARG1/PLAT/LOC100484974/LOC100466967/LOC100474871/KLF9/LOC100474348/STC1/ASL/METTL21C/BMP4/SERPINE1	19
GO:0032944	GO:0032944	regulation of mononuclear cell proliferation	33/1055	223/15852	1.25012e-05	0.000779764	0.000646698	CD59/CD74/CCL19/CLEC4G/CD6/LOC100479420/AHR/LOC100472171/CCL5/CD3E/BST1/IDO1/PAWR/ADK/ARG1/LOC100477284/LOC100484974/SDC4/PTPRC/CDKN1A/PRDM1/MZB1/MAPK8IP1/CD320/BMP4/SELENOK/ICOSLG/GPNMB/TGFBR2/FOXP3/IL12RB1/CEACAM1/PLA2G2F	33
GO:1901342	GO:1901342	regulation of vasculature development	44/1055	337/15852	1.35076e-05	0.000823695	0.000683132	FGF1/SEMA5A/PTGS2/HHIP/GREM1/PTGIS/HRG/NGFR/CCL5/HGF/GDF2/EFNA1/PLK2/DLL4/DCN/ADAMTS1/LOC100466967/F3/LOC100474348/HSPB6/RAPGEF3/GATA6/KLF4/EMP2/RHOJ/CCBE1/LOC117802809/SOD2/SERPINF1/C5/BMP4/CTH/TCF4/GPNMB/PTN/TGFBR2/KLF2/HTATIP2/SERPINE1/EGR1/LOC100464796/EREG/CEACAM1/ZC3H12A	44
GO:0001523	GO:0001523	retinoid metabolic process	17/1055	79/15852	1.35721e-05	0.000823695	0.000683132	LOC100468607/ALDH1A1/LOC117799489/LOC105235263/LOC100481237/GPC1/BCO2/GPC4/SDC4/LOC100466967/LOC100479522/APOC3/SDC2/DHRS3/ALDH8A1/CEL/LOC100482335	17
GO:0044282	GO:0044282	small molecule catabolic process	48/1055	380/15852	1.35865e-05	0.000823695	0.000683132	PON1/LOC100466240/UPP1/ALDH1A1/LOC117799489/ACMSD/SLC27A2/PECR/TDO2/SULT1B1/DDAH1/LOC105235263/LOC100481237/SDS/HAO2/ENO2/MAT1A/KHK/IDO1/ARG1/SDSL/HAL/PDE2A/AKR1D1/PAH/LPIN1/GCK/TKFC/HDC/CDO1/LOC100479522/CDA/ACOT4/LOC117795017/LOC100470434/SHMT1/PHYH/NOS2/CTH/NUDT15/LOC100470234/LOC100470134/LOC100467660/AGXT/CEL/DPYD/DCXR/ABAT	48
GO:0006069	GO:0006069	ethanol oxidation	6/1055	10/15852	1.42615e-05	0.00084104	0.000697517	ALDH1A1/LOC117799489/ALDH1B1/LOC105235263/LOC100479522/ACSS1	6
GO:0036378	GO:0036378	calcitriol biosynthetic process from calciol	6/1055	10/15852	1.42615e-05	0.00084104	0.000697517	LOC105235077/LOC100472647/LOC100480153/LOC117797980/LOC109488752/LOC117799027	6
GO:0042368	GO:0042368	vitamin D biosynthetic process	6/1055	10/15852	1.42615e-05	0.00084104	0.000697517	LOC105235077/LOC100472647/LOC100480153/LOC117797980/LOC109488752/LOC117799027	6
GO:0098609	GO:0098609	cell-cell adhesion	44/1055	338/15852	1.45566e-05	0.000850711	0.000705538	PDGFRA/COLEC10/NRXN1/SLIT2/TENM2/L1CAM/CD6/CADM1/CADM2/CDON/NCAM1/LAMA3/CCL5/GAS6/LAMB1/BMP5/LOC100475588/MAG/CLDN8/LOC117800818/LOC100475345/ICAM1/LOC100466967/ADAM15/PTPRC/CLDN3/UNC5D/FGG/NTN1/THY1/CXCL12/FOXF1/PKD1/JAM3/CAMSAP3/FGB/TGFBR2/DSG2/RPSA/CCN3/CLDN14/CDH13/MPZL2/CEACAM1	44
GO:0071216	GO:0071216	cellular response to biotic stimulus	32/1055	215/15852	1.49518e-05	0.000866005	0.000718222	HAMP/CD14/WFS1/CXCL16/TLR2/CD6/LOC100479420/NCAM1/CCL5/ZFP36/ARG1/PDE2A/LOC100471490/LOC100472839/NFKBIA/LOC100474348/LITAF/IRAK2/LOC100463732/NOS2/PLSCR4/AXL/NR1D1/IGFBPL1/SERPINE1/EPAS1/SGMS1/PDE4B/ARID5A/PLAU/LOC100481923/ZC3H12A	32
GO:0019229	GO:0019229	regulation of vasoconstriction	17/1055	80/15852	1.61802e-05	0.000923445	0.00076586	ADRA1A/AVPR1A/LOC100480641/PTGS2/AHR/ACE2/CHRM1/LOC117800818/SMAD6/ICAM1/F2R/FGG/SNTA1/FGB/CAV1/ADRA2B/MMP2	17
GO:0019369	GO:0019369	arachidonic acid metabolic process	13/1055	50/15852	1.63706e-05	0.000923445	0.00076586	LOC100465091/LOC100471407/PTGS2/PTGIS/LOC100472056/LOC100465345/LOC100470213/LOC100466967/LOC100472452/LOC100464347/PTGDS/LOC100468534/LOC100482335	13
GO:0019748	GO:0019748	secondary metabolic process	13/1055	50/15852	1.63706e-05	0.000923445	0.00076586	LOC100465091/LOC100472774/FMO1/PAM/LOC100466967/LOC100465650/LOC100472452/ETHE1/SQOR/CTH/FMO2/TH/LOC100467660	13
GO:0002683	GO:0002683	negative regulation of immune system process	54/1055	449/15852	1.66704e-05	0.000930122	0.000771398	ENPP3/CD59/CCL21/CD14/SLIT2/LOC105234998/CD74/HTRA1/CLEC4G/APOD/HES1/LOC100479420/SERPING1/GREM1/LOC100472171/BMP5/ZFP36/KITLG/IDO1/PAWR/ARG1/TMEM176A/LOC100484974/SDC4/ID2/NLRX1/NFKBIA/C4BPA/PTPRC/TKFC/LOC100474348/PRDM1/LOC100469973/IL13RA2/IL4R/THY1/TSC22D3/CXCL12/LAG3/FOXF1/WASL/C5/BMP4/GPNMB/FOXP3/AXL/NR1D1/ADGRF5/CCN3/TMEM176B/TRIB1/CEACAM1/ZC3H12A/PLA2G2F	54
GO:0051249	GO:0051249	regulation of lymphocyte activation	52/1055	427/15852	1.68792e-05	0.000930122	0.000771398	CD59/CCL21/CD74/CCL19/CLEC4G/CD6/NFKBIZ/LOC100479420/AHR/LOC100472171/CCL5/GAS6/CD3E/BST1/IDO1/PAWR/ADK/ARG1/LOC100477284/LOC100484974/SDC4/ID2/PTPRC/LOC100474348/CDKN1A/PRDM1/MZB1/IL4R/THY1/MAPK8IP1/ATP11C/LAG3/LCK/CD320/RORC/LOC100466355/SHLD1/BMP4/SELENOK/ICOSLG/GPNMB/TGFBR2/CAV1/FOXP3/AXL/CD83/IL12RB1/YES1/SHB/CEACAM1/ZC3H12A/PLA2G2F	52
GO:0045785	GO:0045785	positive regulation of cell adhesion	51/1055	416/15852	1.69191e-05	0.000930122	0.000771398	CD59/CCL21/SKAP1/CD74/CCL19/L1CAM/SPP1/CD6/NFKBIZ/HRG/CCL5/CD3E/EDIL3/LOC117799416/PAWR/ADK/RAP1GAP/S100A10/LOC100477284/ICAM1/LOC100484974/SDC4/PTPRC/LOC100482121/LOC100474348/FGG/IL4R/THY1/GCNT2/EMP2/CXCL12/FOXF1/PCSK5/LCK/CARMIL1/FGB/SELENOK/ICOSLG/PTN/TGFBR2/CAV1/FOXP3/CD83/IL12RB1/CDH13/YES1/SHB/FBLN1/MYADM/NINJ1/CEACAM1	51
GO:0006706	GO:0006706	steroid catabolic process	11/1055	37/15852	1.84426e-05	0.00100535	0.00083379	LOC100466240/LOC105235077/LOC100472774/LOC100472647/SPP1/LOC100480153/LOC117797980/LOC109488752/AKR1D1/LOC117799027/CEL	11
GO:0050866	GO:0050866	negative regulation of cell activation	30/1055	198/15852	1.92895e-05	0.00104276	0.000864814	ENPP3/PDGFRA/C1QTNF1/LOC105234998/CD74/CLEC4G/CD9/LOC100479420/LOC100472171/THBD/IDO1/PAWR/ARG1/LOC100484974/SDC4/ID2/FGG/PRDM1/IL13RA2/IL4R/LAG3/FOXF1/BMP4/GPNMB/FOXP3/AXL/ADGRF5/CEACAM1/ZC3H12A/PLA2G2F	30
GO:0003018	GO:0003018	vascular process in circulatory system	30/1055	199/15852	2.13002e-05	0.00114194	0.000947065	ADRA1A/AVPR1A/SLIT2/LOC100480641/PTGS2/DDAH1/AHR/ACE2/CHRM1/EDNRA/LOC117800818/RGS2/PDE2A/SMAD6/CRP/ADRB3/ICAM1/F2R/FGG/SOD2/PDE3A/NOS2/SNTA1/FGB/CAV1/YES1/ADRA2B/MMP2/CEACAM1/LOC100482335	30
GO:0048511	GO:0048511	rhythmic process	37/1055	270/15852	2.23245e-05	0.00118704	0.000984476	GPR176/PDGFRA/NRXN1/CLU/SLIT2/PTGS2/AHR/NGFR/LOC117800792/CREM/LOC117800818/PAM/ADK/RORA/BHLHE40/ADAMTS1/LOC100466967/ID2/KLF9/LOC100469973/ID3/NAMPT/RORC/NOS2/HTR7/PTN/AXL/TH/NR1D1/CRY2/SERPINE1/EGR1/DPYD/MMP2/NTRK3/EREG/LOC117797734	37
GO:0030193	GO:0030193	regulation of blood coagulation	17/1055	82/15852	2.27713e-05	0.00119127	0.00098798	PDGFRA/C1QTNF1/CD9/HRG/THBD/PLAT/F2R/F3/FGG/PLAUR/LOC100477216/CPB2/FGB/CAV1/SERPINE1/PLAU/CEACAM1	17
GO:1900046	GO:1900046	regulation of hemostasis	17/1055	82/15852	2.27713e-05	0.00119127	0.00098798	PDGFRA/C1QTNF1/CD9/HRG/THBD/PLAT/F2R/F3/FGG/PLAUR/LOC100477216/CPB2/FGB/CAV1/SERPINE1/PLAU/CEACAM1	17
GO:0005911	GO:0005911	cell-cell junction	48/1055	388/15852	2.35261e-05	0.00121293	0.00100595	HAMP/AOC1/GJB2/SKAP1/PGM5/AQP4/TENM2/LOC100480641/LIN7A/CADM1/CADM2/NCAM1/LAMA3/NGFR/CD3E/PLXDC1/MPDZ/MPP7/CNKSR1/SCN4B/CLDN8/SLC5A1/SCN1B/AJUBA/PDZD2/C1QTNF5/GJA4/STARD10/CLDN3/AKAP6/PKP3/LCK/JAM3/CAMSAP3/FGF13/RANGRF/PMP22/SHROOM3/DSG2/SV2A/CCN3/TWF1/CLDN14/GJB4/MYADM/CD53/CEACAM1/P2RX7	48
GO:0002697	GO:0002697	regulation of immune effector process	49/1055	399/15852	2.35593e-05	0.00121293	0.00100595	ENPP3/CD59/C6/CLU/CD74/CCL19/C7/HTRA1/CLEC4G/CFHR5/TLR2/CADM1/NFKBIZ/LOC100479420/SERPING1/CCL5/C9/GPRC5B/ARG1/LOC100471490/LOC100477284/LOC100472839/NLRX1/C4BPA/PTPRC/TKFC/LOC100474348/C1R/MZB1/LOC100469973/IL13RA2/IL4R/LAG3/DNASE1L3/FOXF1/LOC100466355/LOC100463732/SHLD1/CPB2/C5/SELENOK/FOXP3/C1S/IL12RB1/ARID5A/SHB/CEACAM1/ZC3H12A/P2RX7	49
GO:0034698	GO:0034698	response to gonadotropin	14/1055	59/15852	2.41705e-05	0.00122782	0.0010183	GJB2/EPHA3/LOC117800792/PAWR/PLAT/LOC100466967/GATA6/PCSK5/FDX1/SERPINE1/EGR1/ALAS1/CTSV/SCP2	14
GO:0010038	GO:0010038	response to metal ion	54/1055	455/15852	2.42271e-05	0.00122782	0.0010183	LOC100482523/HAMP/LOC100465091/AOC1/NRXN1/CD14/CLU/LOC105235077/LOC100472774/MGP/LOC100472647/PTGS2/MAPT/LOC117804220/NCAM1/HRG/GATM/SOD3/FABP4/ITPR3/KHK/LOC117797980/LOC117800818/CNGA3/SLC30A4/PAM/PAWR/ARG1/LOC109488752/DLG2/CRP/TFAP2A/ID2/LOC100465650/FGG/ASL/LOC100464347/LOC117799027/SLC30A2/LCK/SOD2/CACNA1H/PDE1C/NOS2/FGB/CAV1/TH/CRIP1/SERPINE1/NEDD4/TNFRSF11B/ALAS1/NQO1/P2RX7	54
GO:0048660	GO:0048660	regulation of smooth muscle cell proliferation	26/1055	162/15852	2.47196e-05	0.00124307	0.00103094	RGS5/IGFBP5/PTGS2/APOD/CALCRL/HPGD/PDE1A/ACE2/CCL5/PDGFRB/LOC117800818/ADAMTS1/ID2/CDKN1A/IGFBP3/KLF4/SOD2/BMP4/COMT/TGFBR2/CAV1/EGR1/CDH13/MMP2/EREG/TRIB1	26
GO:0007566	GO:0007566	embryo implantation	13/1055	52/15852	2.58664e-05	0.00129073	0.00107047	SPP1/PTGS2/PTGIS/LAMB1/KLF9/STC1/EMP2/TGFBR2/LOC100473203/MMP2/PLAU/ITGB4/LOC117797734	13
GO:0008015	GO:0008015	blood circulation	50/1055	412/15852	2.67781e-05	0.00132603	0.00109974	ADRA1A/AVPR1A/PSEN2/MAP2K6/SLIT2/LOC100480641/PTGS2/DDAH1/SERPING1/AHR/CACNA2D1/ACE2/GAS6/CHRM1/EDNRA/LOC100479867/MME/DLL4/SCN4B/SGK1/SCN1B/LOC117800818/RGS2/REN/PDE2A/SMAD6/CRP/ADRB3/ICAM1/ID2/F2R/FGG/GUCY1B1/ENPEP/EMP2/KCNJ8/SOD2/PDE3A/NOS2/SNTA1/HTR7/FGB/LOC100478578/CAV1/TBX20/YES1/ADRA2B/MMP2/CEACAM1/LOC100482335	50
GO:0030203	GO:0030203	glycosaminoglycan metabolic process	23/1055	135/15852	2.71298e-05	0.00133326	0.00110574	PRELP/LUM/ST3GAL4/GPC1/HGF/PDGFRB/DSE/DCN/BGN/DSEL/GPC4/OMD/SDC4/LOC117800561/GLCE/GCNT2/CHST1/CHST7/CHPF/CHST15/MAMDC2/SDC2/HS3ST6	23
GO:0045765	GO:0045765	regulation of angiogenesis	40/1055	304/15852	2.75067e-05	0.00134162	0.00111268	FGF1/SEMA5A/PTGS2/HHIP/GREM1/PTGIS/HRG/NGFR/CCL5/HGF/GDF2/EFNA1/PLK2/DLL4/DCN/ADAMTS1/LOC100466967/F3/LOC100474348/HSPB6/RAPGEF3/GATA6/KLF4/EMP2/RHOJ/CCBE1/LOC117802809/SERPINF1/C5/TCF4/GPNMB/PTN/TGFBR2/KLF2/HTATIP2/SERPINE1/LOC100464796/EREG/CEACAM1/ZC3H12A	40
GO:0036293	GO:0036293	response to decreased oxygen levels	45/1055	358/15852	2.8326e-05	0.00137127	0.00113727	LOC100482523/PSEN2/PTGS2/SOCS3/PTGIS/EDNRA/SOD3/PAM/PLAT/AJUBA/RORA/HMOX2/CRP/NR4A2/SLC2A4/LOC100465650/LOC100474348/CLDN3/STC1/SLC29A1/FUNDC1/ASL/LOC100474009/IGFBP3/GATA6/NOL3/SOD2/NOS2/SMAD9/PTN/TGFBR2/CAV1/TH/PYGM/NFE2L2/CPEB2/SERPINE1/EGR1/EPAS1/MMP2/PLAU/PLK3/ALAS1/LOC117797734/PDLIM1	45
GO:0070482	GO:0070482	response to oxygen levels	48/1055	391/15852	2.87313e-05	0.00138059	0.001145	LOC100482523/PDGFRA/PSEN2/PTGS2/SOCS3/PTGIS/EDNRA/SOD3/PDGFRB/PAM/PLAT/AJUBA/RORA/HMOX2/CRP/NR4A2/SLC2A4/LOC100465650/LOC100474348/CLDN3/STC1/SLC29A1/FUNDC1/ASL/LOC100474009/IGFBP3/GATA6/NOL3/SOD2/NOS2/SMAD9/PTN/TGFBR2/CAV1/TH/PYGM/NFE2L2/CPEB2/SERPINE1/EGR1/EPAS1/MMP2/PLAU/PLK3/CCDC115/ALAS1/LOC117797734/PDLIM1	48
GO:0044107	GO:0044107	cellular alcohol metabolic process	6/1055	11/15852	2.96037e-05	0.00140175	0.00116254	LOC105235077/LOC100472647/LOC100480153/LOC117797980/LOC109488752/LOC117799027	6
GO:0044108	GO:0044108	cellular alcohol biosynthetic process	6/1055	11/15852	2.96037e-05	0.00140175	0.00116254	LOC105235077/LOC100472647/LOC100480153/LOC117797980/LOC109488752/LOC117799027	6
GO:0070613	GO:0070613	regulation of protein processing	21/1055	118/15852	3.06857e-05	0.00144245	0.0011963	CD59/C6/CLU/C7/CFHR5/ANGPTL8/SERPING1/HRG/C9/C4BPA/C1R/LOC100469973/IL1R2/NOL3/CCBE1/CPB2/C5/SERPINE1/NKD2/C1S/CLEC3B	21
GO:0002920	GO:0002920	regulation of humoral immune response	15/1055	68/15852	3.16657e-05	0.00146725	0.00121687	CD59/C6/CLU/C7/CFHR5/LOC100479420/SERPING1/C9/C4BPA/PTPRC/C1R/LOC100469973/CPB2/C5/C1S	15
GO:0020037	GO:0020037	heme binding	15/1055	68/15852	3.16657e-05	0.00146725	0.00121687	LOC100465091/LOC100472774/PTGS2/TDO2/PTGIS/LOC100481237/HRG/LOC100472056/HMOX2/LOC100466967/LOC100472452/GUCY1B1/LOC100464347/NOS2/NR1D1	15
GO:0071384	GO:0071384	cellular response to corticosteroid stimulus	19/1055	101/15852	3.26542e-05	0.00150232	0.00124595	GJB2/L1CAM/AHR/SERPINA3/SSTR3/ZFP36/SGK1/ARG1/PLAT/LOC100484974/LOC100466967/LOC100474871/KLF9/LOC100474348/STC1/ASL/METTL21C/BMP4/SERPINE1	19
GO:0002685	GO:0002685	regulation of leukocyte migration	29/1055	194/15852	3.40976e-05	0.00154679	0.00128283	CCL21/SLIT2/CD74/CCL19/TLR2/APOD/GREM1/CCL5/GAS6/BMP5/EDNRA/KITLG/BST1/PAWR/LOC100471490/ICAM1/LOC100472839/LOC100474348/PLA2G7/THY1/CXCL12/JAM3/WASL/LOC100463732/C5/SELENOK/CXCL14/SERPINE1/CCN3	29
GO:0014074	GO:0014074	response to purine-containing compound	29/1055	194/15852	3.40976e-05	0.00154679	0.00128283	IGFBP5/AREG/PTGS2/AHR/SERPINA3/ITPR3/CREM/CNGA3/PLAT/REN/HCN2/PDE2A/LOC100466967/LOC100474348/AKAP6/STC1/CDO1/ASL/RAPGEF3/GATA6/FDX1/PDE3A/PYGM/AGXT/SERPINE1/EGR1/C1S/ALAS1/P2RX7	29
GO:0046914	GO:0046914	transition metal ion binding	54/1055	461/15852	3.48382e-05	0.00156941	0.0013016	ENPP3/HAMP/AOC1/LOC105235077/CPE/ACMSD/LOC100472647/HHIP/DDAH1/HRG/ACE2/TIMP2/SOD3/GPC1/MME/RPH3A/LOC117797980/PAM/ARG1/LOC109488752/FBXL5/PAH/AOX1/BHMT/LITAF/TNFSF10/CDO1/ETHE1/ENPEP/LOC100479522/CDA/LOC117799027/KLF4/MSRB1/GDA/TIMP3/PHEX/BHMT2/SOD2/PHYH/FDX1/PDXK/ADAM33/LOC100470234/TH/CRIP1/GALNT1/EGR1/EPAS1/DPYD/MMP2/TIMP1/S100A6/P2RX7	54
GO:2000107	GO:2000107	negative regulation of leukocyte apoptotic process	14/1055	61/15852	3.61133e-05	0.00161563	0.00133993	CCL21/CD74/CCL19/LOC100479420/CCL5/GAS6/KITLG/EFNA1/IDO1/TSC22D3/CXCL12/RORC/BMP4/AXL	14
GO:0006956	GO:0006956	complement activation	9/1055	27/15852	3.88349e-05	0.00172549	0.00143104	C6/COLEC10/CLU/C7/CFHR5/CFD/CRP/C1R/C1S	9
GO:1903317	GO:1903317	regulation of protein maturation	21/1055	120/15852	3.97735e-05	0.00175518	0.00145566	CD59/C6/CLU/C7/CFHR5/ANGPTL8/SERPING1/HRG/C9/C4BPA/C1R/LOC100469973/IL1R2/NOL3/CCBE1/CPB2/C5/SERPINE1/NKD2/C1S/CLEC3B	21
GO:0090287	GO:0090287	regulation of cellular response to growth factor stimulus	36/1055	267/15852	4.06879e-05	0.00178339	0.00147906	ADAMTSL2/NRXN1/FGF1/SLIT2/HTRA1/TOB1/DKK3/HHIP/CIDEA/GREM1/MSX1/HRG/NGFR/FBXL15/GPC1/SULF2/GDF2/DCN/SMAD6/CHRDL1/LOC100473431/TMEM204/CAV2/LOC100474009/GATA6/CCBE1/LTBP4/LOC117802809/BMP4/LOC100467519/TCF4/TGFBR2/CAV1/LOC100483558/LOC100482963/NEDD4	36
GO:0050863	GO:0050863	regulation of T cell activation	41/1055	321/15852	4.3961e-05	0.00191392	0.00158732	CD59/CCL21/CD74/CCL19/CLEC4G/CD6/NFKBIZ/LOC100479420/LOC100472171/CCL5/CD3E/IDO1/PAWR/ADK/ARG1/LOC100477284/LOC100484974/SDC4/PTPRC/LOC100474348/PRDM1/IL4R/THY1/MAPK8IP1/LAG3/LCK/RORC/BMP4/SELENOK/ICOSLG/GPNMB/TGFBR2/CAV1/FOXP3/CD83/IL12RB1/YES1/SHB/CEACAM1/ZC3H12A/PLA2G2F	41
GO:1902652	GO:1902652	secondary alcohol metabolic process	20/1055	112/15852	4.47443e-05	0.00192627	0.00159755	LOC100466240/LOC105235077/FGL1/LOC100472647/LOC100480153/CH25H/LOC117799416/LOC117797980/LOC109488752/AKR1D1/CLN8/LOC117799027/INSIG2/FDX1/APOC3/APOC1/SC5D/CEL/MVK/NR0B2	20
GO:0006959	GO:0006959	humoral immune response	28/1055	187/15852	4.48865e-05	0.00192627	0.00159755	HAMP/C6/CCL21/COLEC10/CLU/LPO/JCHAIN/CCL19/C7/CFHR5/HRG/DMBT1/CFD/BST1/LOC100471490/CRP/LOC100484974/LEAP2/BCL3/LOC100474348/C1R/GALP/LOC100463732/FGB/CD83/CXCL14/C1S/PI3	28
GO:0019838	GO:0019838	growth factor binding	21/1055	121/15852	4.5163e-05	0.00192627	0.00159755	PDGFRA/IGFBP5/IGFBP6/NGFR/GPC1/PDGFRB/GHR/LOC117800818/LTBP3/LIFR/FLT4/LOC100469973/IGFBP3/IL1R2/LTBP4/PTPRZ1/PTN/TGFBR2/LOC100473203/NKD2/NTRK3	21
GO:0061045	GO:0061045	negative regulation of wound healing	15/1055	70/15852	4.54322e-05	0.00192627	0.00159755	PDGFRA/C1QTNF1/CD9/HRG/THBD/PLAT/WFDC1/FGG/PLAUR/LOC100477216/CPB2/FGB/SERPINE1/PLAU/CEACAM1	15
GO:0007565	GO:0007565	female pregnancy	32/1055	228/15852	4.90486e-05	0.00206609	0.00171352	GJB2/IGFBP5/SPP1/PTGS2/MAPT/HPGD/PTGIS/ACE2/LAMB1/THBD/PAM/IDO1/RGS2/ARG1/LOC100472452/KLF9/LOC100474348/STC1/PRDM1/IGFBP3/EMP2/CTSB/COMT/TGFBR2/SERPINE1/LOC100473203/ADRA2B/MMP2/PLAU/CTSV/ITGB4/LOC117797734	32
GO:0044706	GO:0044706	multi-multicellular organism process	35/1055	259/15852	4.94143e-05	0.00206807	0.00171516	AVPR1A/GJB2/IGFBP5/SPP1/PTGS2/MAPT/HPGD/PTGIS/ACE2/LAMB1/EDNRA/SPAM1/THBD/PAM/IDO1/RGS2/ARG1/LOC100472452/KLF9/LOC100474348/STC1/PRDM1/IGFBP3/EMP2/CTSB/COMT/TGFBR2/SERPINE1/LOC100473203/ADRA2B/MMP2/PLAU/CTSV/ITGB4/LOC117797734	35
GO:0046677	GO:0046677	response to antibiotic	50/1055	423/15852	5.33613e-05	0.00220914	0.00183215	LOC100482523/HAMP/PDGFRA/AOC1/GJB2/CD14/AREG/L1CAM/LOC100471407/HPGD/AHR/CCL5/PDGFRB/GHR/LOC100472056/RGS2/ARG1/CRP/ADRB3/LOC100466967/SLC2A4/F3/LOC100474348/CLDN3/CDO1/ID3/LOC100479522/TP53INP1/LCK/CTSB/EPS8/SOD2/FDX1/MAPK13/KLF2/AXL/TH/CRIP1/NFE2L2/LOC100483558/SERPINE1/EGR1/MMP2/NTRK3/ALAS1/LOC117797734/ADCY5/ZC3H12A/NQO1/RGS4	50
GO:0050839	GO:0050839	cell adhesion molecule binding	32/1055	229/15852	5.34662e-05	0.00220914	0.00183215	S1PR3/NRXN1/CCN5/CPE/FGF1/TENM2/L1CAM/CD9/CADM1/CADM2/LAMB1/TIMP2/EDIL3/LOC117800818/ICAM1/ADAM15/LOC100482121/FGG/PKP3/THY1/EMP2/CXCL12/LTBP4/JAM3/NOS2/GPNMB/DSG2/LCP1/CCN3/CDH13/FBLN1/ITGB4	32
GO:0042383	GO:0042383	sarcolemma	23/1055	141/15852	5.5034e-05	0.00224957	0.00186569	ADRA1A/CD59/PGM5/AQP4/LOC100480641/LAMA2/SGCB/CACNA2D1/EDNRA/SCN1B/BGN/SLC2A4/AKAP6/CAV2/KCNJ8/CTSB/CACNA1H/ABCC9/STAC/SNTA1/KRT19/LOC100478578/CAV1	23
GO:1901654	GO:1901654	response to ketone	38/1055	292/15852	5.51383e-05	0.00224957	0.00186569	AVPR1A/GJB2/LOC100477369/CCL21/SLCO1A2/SLIT2/CCL19/L1CAM/SPP1/SOCS3/AHR/GHR/ARG1/PLAT/ADAMTS1/CRP/LOC100484974/LOC100466967/ADAM15/KLF9/LOC100474348/LOC100469973/ASL/LOC100479522/METTL21C/FDX1/PDXK/NOS2/HTR7/BMP4/PTN/CAV1/KLF2/TH/SERPINE1/LOC100468534/NTRK3/ADCY5	38
GO:0070640	GO:0070640	vitamin D3 metabolic process	6/1055	12/15852	5.58684e-05	0.00226511	0.00187858	LOC105235077/LOC100472647/LOC100480153/LOC117797980/LOC109488752/LOC117799027	6
GO:0051271	GO:0051271	negative regulation of cellular component movement	36/1055	272/15852	6.0298e-05	0.00242952	0.00201493	CCL21/IGFBP5/SLIT2/CD9/SEMA5A/APOD/BMP10/GREM1/HRG/BMP5/GDF2/DLL4/DCN/LOC100466967/ADAM15/LOC100474348/STC1/IGFBP3/THY1/KLF4/TP53INP1/CXCL12/LOC117802809/WASL/SERPINF1/C5/PTN/PODN/PTPRG/ABHD6/SERPINE1/SPINT2/CCN3/FBLN1/TRIB1/TIMP1	36
GO:0006022	GO:0006022	aminoglycan metabolic process	23/1055	142/15852	6.16176e-05	0.00246737	0.00204631	PRELP/LUM/ST3GAL4/GPC1/HGF/PDGFRB/DSE/DCN/BGN/DSEL/GPC4/OMD/SDC4/LOC117800561/GLCE/GCNT2/CHST1/CHST7/CHPF/CHST15/MAMDC2/SDC2/HS3ST6	23
GO:0001952	GO:0001952	regulation of cell-matrix adhesion	19/1055	106/15852	6.52628e-05	0.00258913	0.0021473	CCL21/EPHA3/APOD/GREM1/LOC100472171/HRG/BST1/S100A10/SDC4/ADAM15/LOC100482121/THY1/EMP2/PCSK5/CAMSAP3/SERPINE1/CDH13/PLAU/NINJ1	19
GO:2000379	GO:2000379	positive regulation of reactive oxygen species metabolic process	21/1055	124/15852	6.54567e-05	0.00258913	0.0021473	CLU/TLR2/PTGS2/DDAH1/MAPT/PID1/ACE2/PDGFRB/LOC117800818/LOC100471490/CRP/ICAM1/LOC100466967/CDKN1A/KLF4/SOD2/LOC100463732/TGFBR2/KLF2/PLAU/ZC3H12A	21
GO:0042136	GO:0042136	neurotransmitter biosynthetic process	11/1055	42/15852	6.78892e-05	0.00266907	0.0022136	DDAH1/RORA/PAH/LOC100466967/LOC100472452/HDC/SHMT1/NOS2/AGXT/SLC7A2/NQO1	11
GO:0061134	GO:0061134	peptidase regulator activity	26/1055	172/15852	7.04784e-05	0.00275418	0.00228418	SPINK8/ITIH4/SPOCK1/SERPING1/SERPINA3/HRG/GAS6/TIMP2/SERPINI2/LOC100469973/FGL2/NOL3/CSTB/TIMP3/SERPINF1/SERPINB6/RPS27L/CAV1/SERPINE1/LOC100473203/SPINT2/EBAG9/PI3/FBLN1/TIMP1/LOC117797734	26
GO:0005506	GO:0005506	iron ion binding	15/1055	73/15852	7.58984e-05	0.00294363	0.0024413	LOC105235077/LOC100472647/LOC117797980/LOC109488752/FBXL5/PAH/AOX1/CDO1/ETHE1/LOC117799027/PHYH/FDX1/LOC100470234/TH/DPYD	15
GO:0071320	GO:0071320	cellular response to cAMP	14/1055	65/15852	7.6234e-05	0.00294363	0.0024413	IGFBP5/AHR/SERPINA3/ITPR3/HCN2/PDE2A/LOC100466967/AKAP6/STC1/ASL/RAPGEF3/FDX1/SERPINE1/EGR1	14
GO:0006066	GO:0006066	alcohol metabolic process	35/1055	265/15852	7.92483e-05	0.00304192	0.00252282	LOC100466240/ALDH1A1/LOC117799489/ALDH1B1/LOC105235077/FGL1/PECR/LOC100472647/SULT1B1/LOC105235263/LOC100480153/CH25H/DEGS2/LOC117799416/LOC117797980/LOC109488752/AKR1D1/PAH/LOC100466967/CLN8/LOC100479522/LOC117799027/INSIG2/CACNA1H/FDX1/APOC3/ACSS1/DHRS3/APOC1/SC5D/CEL/MVK/NR0B2/SCP2/PLPP1	35
GO:2000146	GO:2000146	negative regulation of cell motility	34/1055	255/15852	8.25217e-05	0.00313663	0.00260137	CCL21/IGFBP5/SLIT2/APOD/BMP10/GREM1/HRG/BMP5/GDF2/DLL4/DCN/LOC100466967/ADAM15/LOC100474348/STC1/IGFBP3/THY1/KLF4/TP53INP1/CXCL12/LOC117802809/WASL/SERPINF1/C5/PTN/PODN/PTPRG/ABHD6/SERPINE1/SPINT2/CCN3/FBLN1/TRIB1/TIMP1	34
GO:0004866	GO:0004866	endopeptidase inhibitor activity	21/1055	126/15852	8.31513e-05	0.00313663	0.00260137	SPINK8/ITIH4/SPOCK1/SERPING1/SERPINA3/HRG/GAS6/TIMP2/SERPINI2/LOC100469973/NOL3/CSTB/TIMP3/SERPINF1/SERPINB6/SERPINE1/LOC100473203/SPINT2/PI3/TIMP1/LOC117797734	21
GO:0002673	GO:0002673	regulation of acute inflammatory response	18/1055	99/15852	8.31664e-05	0.00313663	0.00260137	CD59/C6/CLU/C7/CFHR5/PTGS2/LOC100479420/SERPING1/CCL5/C9/C4BPA/C1R/LOC100469973/DNASE1L3/OSM/CPB2/C5/C1S	18
GO:0002686	GO:0002686	negative regulation of leukocyte migration	10/1055	36/15852	8.43036e-05	0.00315886	0.0026198	CCL21/SLIT2/APOD/GREM1/BMP5/LOC100474348/CXCL12/WASL/C5/CCN3	10
GO:0002688	GO:0002688	regulation of leukocyte chemotaxis	20/1055	117/15852	8.47296e-05	0.00315886	0.0026198	CCL21/SLIT2/CD74/CCL19/GREM1/CCL5/GAS6/EDNRA/BST1/LOC100471490/LOC100472839/LOC100474348/PLA2G7/CXCL12/JAM3/LOC100463732/C5/CXCL14/SERPINE1/CCN3	20
GO:0035690	GO:0035690	cellular response to drug	46/1055	387/15852	9.1924e-05	0.00340749	0.00282601	AOC1/GJB2/LOC100477369/SLIT2/L1CAM/PTGS2/AHR/CCL5/GAS6/CHRM1/ARG1/PLAT/REN/PDE2A/CRP/LOC100484974/LOC100466967/ADAM15/BAIAP2/F3/KLF9/LOC100474348/GUCY1B1/ASL/RAPGEF3/TP53INP1/METTL21C/SOD2/FDX1/MAPK13/NOS2/BMP4/KLF2/AXL/TH/NFE2L2/SERPINE1/LOC100482963/EGR1/CHRM2/PDE4B/LOC117797734/ADCY5/ZC3H12A/NQO1/P2RX7	46
GO:0070989	GO:0070989	oxidative demethylation	7/1055	18/15852	9.40688e-05	0.00346718	0.00287551	LOC105235077/LOC100472774/LOC100472647/LOC117797980/LOC109488752/LOC100472452/LOC117799027	7
GO:0042362	GO:0042362	fat-soluble vitamin biosynthetic process	6/1055	13/15852	9.79119e-05	0.00358844	0.00297608	LOC105235077/LOC100472647/LOC100480153/LOC117797980/LOC109488752/LOC117799027	6
GO:0019842	GO:0019842	vitamin binding	16/1055	83/15852	9.91625e-05	0.00359367	0.00298041	GPT/GNMT/SDS/TTPA/DMGDH/HDC/LOC117795017/SHMT1/CD320/PDXK/CTH/PYGM/AGXT/LOC100482963/ABAT/TCN2	16
GO:1903035	GO:1903035	negative regulation of response to wounding	16/1055	83/15852	9.91625e-05	0.00359367	0.00298041	PDGFRA/C1QTNF1/CD9/SPP1/HRG/THBD/PLAT/WFDC1/FGG/PLAUR/LOC100477216/CPB2/FGB/SERPINE1/PLAU/CEACAM1	16
GO:0033273	GO:0033273	response to vitamin	22/1055	137/15852	0.00010069	0.00362875	0.00300951	LOC100482523/HAMP/SPP1/PTGS2/SI/SERPINA3/SDS/CCL5/GAS6/SLC30A4/PAWR/ARG1/ADAMTS1/LOC100474871/LOC100474348/STC1/TIMP3/SOD2/NOS2/APOC3/PTN/LOC100482963	22
GO:0042129	GO:0042129	regulation of T cell proliferation	25/1055	167/15852	0.000113051	0.00405173	0.00336031	CD59/CCL19/CLEC4G/CD6/LOC100472171/CCL5/CD3E/IDO1/PAWR/ADK/ARG1/LOC100477284/LOC100484974/SDC4/PTPRC/MAPK8IP1/BMP4/SELENOK/ICOSLG/GPNMB/TGFBR2/FOXP3/IL12RB1/CEACAM1/PLA2G2F	25
GO:0008016	GO:0008016	regulation of heart contraction	28/1055	197/15852	0.000113963	0.00406198	0.00336881	ADRA1A/AVPR1A/LOC100480641/KCNK1/BMP10/CACNA2D1/ACE2/SCN4B/SCN1B/RGS2/LOC100465650/AKAP6/STC1/ATP1B2/CACNA1H/FGF13/RANGRF/NOS2/SNTA1/CAV1/TH/DSG2/EPAS1/CHRM2/PDE4B/ZC3H12A/LOC100482335/RGS4	28
GO:0010876	GO:0010876	lipid localization	34/1055	260/15852	0.000121278	0.00429906	0.00356543	TMEM30B/CLU/SLCO1A2/SLC27A2/APOD/CIDEA/FABP4/ATP8B1/TTPA/ABCC3/LOC117800792/ACSL1/ABCA10/LOC100472839/CLN8/STARD5/ATP11C/SPNS3/NOS2/GM2A/APOC3/TNFAIP8L3/LOC100473721/PLSCR4/CAV1/CRY2/APOC1/SLC27A6/CEL/ABCA9/CEACAM1/ATP10D/SCP2/P2RX7	34
GO:0010951	GO:0010951	negative regulation of endopeptidase activity	29/1055	208/15852	0.000122499	0.00431876	0.00358176	SPINK8/ITIH4/SPOCK1/PTGS2/SERPING1/SERPINA3/HRG/NGFR/GAS6/TIMP2/HGF/TNFRSF6B/SERPINI2/LOC100469973/NR4A1/PLAUR/KLF4/NOL3/CSTB/TIMP3/SERPINF1/SERPINB6/LOC100483558/SERPINE1/LOC100473203/SPINT2/PI3/TIMP1/LOC117797734	29
GO:0014075	GO:0014075	response to amine	13/1055	60/15852	0.000128061	0.00446628	0.00370412	RGS2/ARG1/LOC100471490/NR4A2/ASL/CTSB/PDXK/LOC100463732/DPYSL2/PTPN5/TH/EGR1/RGS4	13
GO:0042246	GO:0042246	tissue regeneration	13/1055	60/15852	0.000128061	0.00446628	0.00370412	MUSTN1/APOD/GATM/DMBT1/LGR6/ADAM15/FZD9/TM4SF4/PLAUR/TIMP3/SERPINE1/CCN3/PLAU	13
GO:0043235	GO:0043235	receptor complex	38/1055	304/15852	0.000130398	0.00449728	0.00372982	PIGR/CD14/SKAP1/CD74/LOC100478771/TLR2/CALCRL/AHR/RAMP3/CD3E/LOC100475588/ITGA9/ITPR3/PLXDC1/CD3D/GHR/LOC117800792/LOC117800818/CD3G/LOC100475345/LOXL4/ADRB3/LOC100465650/LIFR/VIPR1/FLT4/ITGA10/IL4R/PORCN/EPS8/PLA2R1/TGFBR2/ABHD6/IL12RB1/GABBR1/PTPRB/NTRK3/ITGB4	38
GO:0030170	GO:0030170	pyridoxal phosphate binding	9/1055	31/15852	0.000131157	0.00449728	0.00372982	GPT/SDS/HDC/SHMT1/PDXK/CTH/PYGM/AGXT/ABAT	9
GO:0050678	GO:0050678	regulation of epithelial cell proliferation	41/1055	337/15852	0.00013126	0.00449728	0.00372982	FGF1/ATOH8/HTRA1/SEMA5A/LOC100472171/NGFR/CCL5/WNT2/LAMB1/BMP5/EDNRA/ZFP36/SULF2/GDF2/DLL4/LOC117800818/ARG1/WFDC1/RAP1GAP/F3/LOC100473431/KLF9/LOC100474348/FLT4/NR4A1/CAV2/LAMC1/NFIB/CXCL12/SERPINF1/CPB2/BMP4/PTN/CAV1/NR1D1/LOC100464796/CDH13/EREG/PLAU/CEACAM1/CTSV	41
GO:0030414	GO:0030414	peptidase inhibitor activity	21/1055	130/15852	0.000131722	0.00449728	0.00372982	SPINK8/ITIH4/SPOCK1/SERPING1/SERPINA3/HRG/GAS6/TIMP2/SERPINI2/LOC100469973/NOL3/CSTB/TIMP3/SERPINF1/SERPINB6/SERPINE1/LOC100473203/SPINT2/PI3/TIMP1/LOC117797734	21
GO:0051955	GO:0051955	regulation of amino acid transport	11/1055	45/15852	0.000133916	0.00454822	0.00377207	AVPR1A/LOC100480641/ACE2/RGS2/ARG1/CLTRN/DPYSL2/SV2A/GABBR1/P2RX7/RGS4	11
GO:0050662	GO:0050662	obsolete coenzyme binding	28/1055	199/15852	0.000135908	0.00459186	0.00380827	ALDH1A1/LOC117799489/ALDH1B1/FMO3/GPT/GNMT/LOC105235263/HPGD/SDS/HAO2/LOC100472056/AOX1/DMGDH/HDC/LOC100479522/LOC100470434/SHMT1/PDXK/NOS2/CTH/TH/PYGM/CRY2/AGXT/DPYD/TPMT/ABAT/SCP2	28
GO:0010811	GO:0010811	positive regulation of cell-substrate adhesion	20/1055	121/15852	0.000136848	0.00459966	0.00381473	CCL21/L1CAM/SPP1/HRG/EDIL3/S100A10/SDC4/LOC100482121/FGG/THY1/EMP2/FOXF1/PCSK5/CARMIL1/FGB/PTN/CDH13/FBLN1/MYADM/NINJ1	20
GO:0090022	GO:0090022	regulation of neutrophil chemotaxis	10/1055	38/15852	0.0001388	0.00464122	0.0038492	CCL21/SLIT2/CD74/CCL19/EDNRA/BST1/LOC100471490/LOC100472839/JAM3/LOC100463732	10
GO:0090257	GO:0090257	regulation of muscle system process	32/1055	241/15852	0.000142756	0.00474901	0.0039386	HAMP/ADRA1A/IGFBP5/COL14A1/LOC100480641/PTGS2/BMP10/CALCRL/ACE2/CHRM1/PAWR/ADK/RGS2/F2R/AKAP6/STC1/HSPB6/KLF4/NOL3/LCK/FGF13/RANGRF/HAND2/CAV1/DSG2/CHRM2/TWF1/PDE4B/ADRA2B/NEDD4/ZC3H12A/RGS4	32
GO:0071622	GO:0071622	regulation of granulocyte chemotaxis	12/1055	53/15852	0.000148162	0.00488129	0.0040483	CCL21/SLIT2/CD74/CCL19/CCL5/EDNRA/BST1/LOC100471490/LOC100472839/LOC100474348/JAM3/LOC100463732	12
GO:0050920	GO:0050920	regulation of chemotaxis	28/1055	200/15852	0.000148237	0.00488129	0.0040483	PDGFRA/CCL21/FGF1/SLIT2/CD74/CCL19/SEMA5A/GREM1/HRG/CCL5/GAS6/EDNRA/PDGFRB/BST1/LOC100471490/LOC100472839/F3/LOC100474348/PLA2G7/CXCL12/JAM3/LOC100463732/C5/CXCL14/SERPINE1/CCN3/CDH13/NTRK3	28
GO:0006979	GO:0006979	response to oxidative stress	48/1055	418/15852	0.000151284	0.00495647	0.00411066	LOC100482523/PDGFRA/GJB2/LPO/AREG/CCL19/APOD/MAPT/NGFR/CCL5/GATM/SOD3/PDGFRB/LOC100472056/LOC117800818/ARG1/HMOX2/CRP/NR4A2/LOC100466967/F3/CLN8/GUCY1B1/TP53INP1/LOC100470434/LCK/SOD2/MAPK13/BMP4/PLA2R1/SELENOK/OXR1/NUDT15/KLF2/AXL/NFE2L2/LOC100483558/GPX3/CPEB2/SERPINE1/SDHAF3/EPAS1/MMP2/PLK3/LOC117797734/ZC3H12A/NQO1/PDLIM1	48
GO:0070664	GO:0070664	negative regulation of leukocyte proliferation	16/1055	86/15852	0.000153603	0.00500407	0.00415013	ENPP3/CLEC4G/LOC100479420/GREM1/LOC100472171/IDO1/PAWR/ARG1/LOC100484974/SDC4/PRDM1/BMP4/GPNMB/FOXP3/CEACAM1/PLA2G2F	16
GO:0030336	GO:0030336	negative regulation of cell migration	32/1055	242/15852	0.00015428	0.00500407	0.00415013	CCL21/IGFBP5/SLIT2/APOD/BMP10/GREM1/HRG/BMP5/GDF2/DLL4/DCN/LOC100466967/ADAM15/LOC100474348/STC1/IGFBP3/THY1/KLF4/TP53INP1/CXCL12/LOC117802809/WASL/SERPINF1/C5/PTN/PODN/PTPRG/ABHD6/SERPINE1/CCN3/TRIB1/TIMP1	32
GO:2000377	GO:2000377	regulation of reactive oxygen species metabolic process	29/1055	211/15852	0.000157873	0.00509512	0.00422564	LOC100482523/CLU/TLR2/PTGS2/DDAH1/MAPT/PID1/PTGIS/NGFR/ACE2/PDGFRB/BCO2/BST1/LOC117800818/LOC100471490/CRP/TFAP2A/ICAM1/LOC100466967/CDKN1A/KLF4/SOD2/LOC100463732/TGFBR2/CAV1/KLF2/LOC100467660/PLAU/ZC3H12A	29
GO:0006869	GO:0006869	lipid transport	31/1055	232/15852	0.000160549	0.00510529	0.00423407	TMEM30B/CLU/SLCO1A2/SLC27A2/APOD/FABP4/ATP8B1/TTPA/ABCC3/LOC117800792/ACSL1/ABCA10/LOC100472839/CLN8/STARD5/ATP11C/SPNS3/NOS2/APOC3/TNFAIP8L3/LOC100473721/PLSCR4/CAV1/APOC1/SLC27A6/CEL/ABCA9/CEACAM1/ATP10D/SCP2/P2RX7	31
GO:0016054	GO:0016054	organic acid catabolic process	31/1055	232/15852	0.000160549	0.00510529	0.00423407	PON1/ACMSD/SLC27A2/PECR/TDO2/DDAH1/LOC100481237/SDS/HAO2/MAT1A/IDO1/ARG1/SDSL/HAL/PAH/LPIN1/HDC/CDO1/ACOT4/LOC117795017/LOC100470434/SHMT1/PHYH/NOS2/CTH/LOC100470234/LOC100467660/AGXT/CEL/DCXR/ABAT	31
GO:0046395	GO:0046395	carboxylic acid catabolic process	31/1055	232/15852	0.000160549	0.00510529	0.00423407	PON1/ACMSD/SLC27A2/PECR/TDO2/DDAH1/LOC100481237/SDS/HAO2/MAT1A/IDO1/ARG1/SDSL/HAL/PAH/LPIN1/HDC/CDO1/ACOT4/LOC117795017/LOC100470434/SHMT1/PHYH/NOS2/CTH/LOC100470234/LOC100467660/AGXT/CEL/DCXR/ABAT	31
GO:0070279	GO:0070279	vitamin B6 binding	9/1055	32/15852	0.000171791	0.00542347	0.00449796	GPT/SDS/HDC/SHMT1/PDXK/CTH/PYGM/AGXT/ABAT	9
GO:0008201	GO:0008201	heparin binding	20/1055	123/15852	0.000172227	0.00542347	0.00449796	AOC1/PRELP/CCN5/FGF1/SLIT2/LAMC2/HRG/CCL5/PRG2/RSPO2/ADAMTS1/PTPRC/LOC100474348/BMP4/GPNMB/PTN/LOC100484184/CCN3/CEL/CLEC3B	20
GO:0032970	GO:0032970	regulation of actin filament-based process	41/1055	342/15852	0.000180763	0.00563755	0.00467551	PDGFRA/CCL21/EPHA3/SLIT2/LOC100480641/SEMA5A/TLR2/BMP10/HRG/FZD10/PDGFRB/BST1/PAM/DSTN/S100A10/ICAM1/SDC4/BAIAP2/AKAP6/STC1/RAPGEF3/LMOD1/LIMA1/EPS8/JAM3/CARMIL1/SYNPO2/WASL/FGF13/RANGRF/CAV1/DSG2/TWF1/PDE4B/DIXDC1/NTRK3/MYADM/CFL2/CTSV/SORBS3/RGS4	41
GO:0048018	GO:0048018	receptor ligand activity	41/1055	342/15852	0.000180763	0.00563755	0.00467551	HAMP/CCL21/COLEC10/CCN5/FGF1/SLIT2/AREG/CCL19/CXCL16/SPP1/ANGPTL8/BMP10/MAPT/GREM1/CCL5/WNT2/GAS6/BMP5/HGF/GDF2/KITLG/LOC117799416/LOC100471490/GDF9/EDA/LOC100474348/STC1/NAMPT/CXCL12/FGF13/LOC100463732/OSM/C5/BMP4/GPNMB/PTN/CXCL14/CCN3/EREG/TIMP1/TNFRSF11B	41
GO:0061135	GO:0061135	endopeptidase regulator activity	21/1055	133/15852	0.000183157	0.00568486	0.00471475	SPINK8/ITIH4/SPOCK1/SERPING1/SERPINA3/HRG/GAS6/TIMP2/SERPINI2/LOC100469973/NOL3/CSTB/TIMP3/SERPINF1/SERPINB6/SERPINE1/LOC100473203/SPINT2/PI3/TIMP1/LOC117797734	21
GO:0045861	GO:0045861	negative regulation of proteolysis	39/1055	321/15852	0.000195133	0.00602777	0.00499913	CD59/SPINK8/PSEN2/ITIH4/SPOCK1/PTGS2/SERPING1/LOC100472171/SERPINA3/HRG/NGFR/GAS6/TIMP2/HGF/TNFRSF6B/EFNA1/PLAT/C4BPA/SERPINI2/LOC100469973/CLN8/NR4A1/PLAUR/IL1R2/KLF4/NOL3/CSTB/TIMP3/LOC117796391/SERPINF1/CPB2/SERPINB6/LOC100483558/SERPINE1/LOC100473203/SPINT2/PI3/TIMP1/LOC117797734	39
GO:0090025	GO:0090025	regulation of monocyte chemotaxis	8/1055	26/15852	0.000198737	0.00603487	0.00500503	SLIT2/GREM1/CCL5/LOC100474348/PLA2G7/CXCL12/SERPINE1/CCN3	8
GO:0035296	GO:0035296	regulation of tube diameter	24/1055	163/15852	0.000199082	0.00603487	0.00500503	ADRA1A/AVPR1A/LOC100480641/PTGS2/AHR/ACE2/CHRM1/EDNRA/LOC117800818/RGS2/SMAD6/CRP/ADRB3/ICAM1/F2R/FGG/SOD2/NOS2/SNTA1/FGB/CAV1/ADRA2B/MMP2/LOC100482335	24
GO:0097746	GO:0097746	blood vessel diameter maintenance	24/1055	163/15852	0.000199082	0.00603487	0.00500503	ADRA1A/AVPR1A/LOC100480641/PTGS2/AHR/ACE2/CHRM1/EDNRA/LOC117800818/RGS2/SMAD6/CRP/ADRB3/ICAM1/F2R/FGG/SOD2/NOS2/SNTA1/FGB/CAV1/ADRA2B/MMP2/LOC100482335	24
GO:0045926	GO:0045926	negative regulation of growth	33/1055	256/15852	0.000199085	0.00603487	0.00500503	IGFBP5/SLIT2/SEMA5A/TLR2/SPP1/BMP10/GREM1/MSX1/LOC100472171/HRG/MAG/GDF2/RERG/SQSTM1/RGS2/WFDC1/ADRB3/LOC100472839/GDF9/ADAM15/CDKN1A/NTN1/CDA/SFRP5/FGF13/SERTAD1/BMP4/CTH/TGFBR2/LOC100483558/CCN3/ADIPOR2/RGS4	33
GO:1902622	GO:1902622	regulation of neutrophil migration	11/1055	47/15852	0.000203275	0.00613325	0.00508661	CCL21/SLIT2/CD74/CCL19/EDNRA/BST1/PAWR/LOC100471490/LOC100472839/JAM3/LOC100463732	11
GO:0090066	GO:0090066	regulation of anatomical structure size	54/1055	493/15852	0.000204565	0.0061393	0.00509164	ADRA1A/AVPR1A/PRR16/CCL21/SLIT2/L1CAM/LOC100480641/SEMA5A/TLR2/SPP1/PTGS2/MAPT/AHR/ACE2/CHRM1/EDNRA/MAG/LOC117800818/RGS2/DSTN/SMAD6/CRP/ADRB3/ICAM1/F2R/BAIAP2/FGG/CLN8/RAPGEF3/LMOD1/NTN1/LIMA1/CXCL12/EPS8/SOD2/CARMIL1/WASL/FGF13/NOS2/DPYSL2/SNTA1/FGB/USH1C/CAV1/DEPTOR/TWF1/ADRA2B/MMP2/NTRK3/PLS1/MYADM/CFL2/LOC100482335/P2RX7	54
GO:2000106	GO:2000106	regulation of leukocyte apoptotic process	18/1055	106/15852	0.000205369	0.0061393	0.00509164	CCL21/CD74/CCL19/LOC100479420/LOC100472171/CCL5/GAS6/KITLG/EFNA1/IDO1/CD3G/TSC22D3/CXCL12/RORC/BMP4/AXL/CEACAM1/P2RX7	18
GO:0061448	GO:0061448	connective tissue development	27/1055	194/15852	0.000213117	0.00634169	0.00525948	FGL1/LUM/MGP/MSX1/PDGFRB/SULF2/GHR/GDF2/RSPO2/ID2/SATB2/STC1/UMODL1/ARID5B/NFIB/PKD1/RORC/RARB/BMP4/SMAD9/HAND2/TGFBR2/CRIP1/EGR1/CCN3/ARID5A/TIMP1	27
GO:0004867	GO:0004867	serine-type endopeptidase inhibitor activity	12/1055	55/15852	0.000215397	0.00635171	0.0052678	SPINK8/SPOCK1/SERPING1/SERPINA3/HRG/SERPINI2/LOC100469973/SERPINF1/SERPINB6/SERPINE1/SPINT2/PI3	12
GO:1901655	GO:1901655	cellular response to ketone	20/1055	125/15852	0.000215412	0.00635171	0.0052678	GJB2/LOC100477369/L1CAM/SPP1/AHR/ARG1/PLAT/ADAMTS1/LOC100484974/LOC100466967/ADAM15/KLF9/LOC100474348/ASL/METTL21C/FDX1/BMP4/KLF2/SERPINE1/ADCY5	20
GO:0002253	GO:0002253	activation of immune response	41/1055	345/15852	0.000217992	0.00639869	0.00530676	C6/COLEC10/CD14/SKAP1/CLU/PSEN2/MAP2K6/LOC105234998/C7/LOC100464279/CFHR5/TLR2/NFKBIZ/LOC100479420/CD3E/DMBT1/CD3D/CFD/CD3G/CRP/LOC100484974/LOC100472839/NFKBIA/PTPRC/BAIAP2/C1R/FGG/LOC100474009/THY1/LCK/IRAK2/WASL/RPS6KA5/FGB/FOXP3/C1S/PDE4B/YES1/SHB/LOC100481923/ZC3H12A	41
GO:0050728	GO:0050728	negative regulation of inflammatory response	21/1055	135/15852	0.00022659	0.00662113	0.00549124	ENPP3/HAMP/SLIT2/SOCS3/APOD/CALCRL/LOC100479420/PTGIS/HGF/LOC117799416/WFDC1/RORA/NLRX1/IL1R2/KLF4/FOXF1/SERPINF1/FOXP3/CCN3/MVK/ZC3H12A	21
GO:0043434	GO:0043434	response to peptide hormone	52/1055	472/15852	0.000231434	0.00673081	0.0055822	LOC100482523/CACNA2D3/GJB2/IGFBP5/AREG/LOC100471407/PTGS2/SOCS3/TFF3/SI/SERPINA3/CCL5/GATM/GHR/SLC29A2/LOC117800792/KHK/SGK1/ARG1/PLAT/NR4A2/LPIN1/LOC100466967/LOC100474871/SLC2A4/GCK/BAIAP2/LOC100474348/CDO1/ASL/NR4A1/CAV2/LOC100464347/UMODL1/IGFBP3/INSIG2/PCSK5/CTSB/GRB14/GALP/APOC3/CAV1/TH/CRY2/CPEB2/SERPINE1/EGR1/EREG/TIMP1/CEACAM1/ALAS1/SCP2	52
GO:1901606	GO:1901606	alpha-amino acid catabolic process	16/1055	89/15852	0.000232419	0.00673081	0.0055822	ACMSD/TDO2/DDAH1/SDS/MAT1A/IDO1/ARG1/SDSL/HAL/PAH/HDC/CDO1/LOC100470434/SHMT1/NOS2/AGXT	16
GO:0010466	GO:0010466	negative regulation of peptidase activity	29/1055	216/15852	0.000237421	0.00684511	0.005677	SPINK8/ITIH4/SPOCK1/PTGS2/SERPING1/SERPINA3/HRG/NGFR/GAS6/TIMP2/HGF/TNFRSF6B/SERPINI2/LOC100469973/NR4A1/PLAUR/KLF4/NOL3/CSTB/TIMP3/SERPINF1/SERPINB6/LOC100483558/SERPINE1/LOC100473203/SPINT2/PI3/TIMP1/LOC117797734	29
GO:0006766	GO:0006766	vitamin metabolic process	20/1055	126/15852	0.000240367	0.00689938	0.00572201	LOC105235077/ACMSD/GNMT/LOC100472647/LOC100481237/LOC100480153/TTPA/LOC117797980/LOC109488752/AOX1/VKORC1/LOC117795017/LOC117799027/SLC52A3/SHMT1/CD320/PDXK/ACP3/LOC100482963/TCN2	20
GO:0002921	GO:0002921	negative regulation of humoral immune response	5/1055	10/15852	0.000245738	0.00699169	0.00579857	CD59/LOC100479420/SERPING1/C4BPA/LOC100469973	5
GO:0070576	GO:0070576	vitamin D 24-hydroxylase activity	5/1055	10/15852	0.000245738	0.00699169	0.00579857	LOC105235077/LOC100472647/LOC117797980/LOC109488752/LOC117799027	5
GO:0022617	GO:0022617	extracellular matrix disassembly	12/1055	56/15852	0.000257768	0.00730194	0.00605587	HTRA1/TIMP2/TLL1/CTSK/ADAM15/LOC100469973/LAMC1/ADAMTS4/LCP1/MMP2/TIMP1/CTSV	12
GO:0009063	GO:0009063	cellular amino acid catabolic process	18/1055	108/15852	0.000261236	0.00736799	0.00611065	ACMSD/TDO2/DDAH1/SDS/MAT1A/IDO1/ARG1/SDSL/HAL/PAH/HDC/CDO1/LOC100470434/SHMT1/NOS2/CTH/AGXT/ABAT	18
GO:0005775	GO:0005775	vacuolar lumen	24/1055	166/15852	0.000263578	0.00740187	0.00613875	PRELP/LUM/CD74/SERPINA3/GPC1/PDGFRB/CFD/DCN/ARG1/BGN/GPC4/CTSK/OMD/SDC4/LOC100474871/CTSB/GM2A/SDC2/NSG1/MAN2B1/LAMP2/NAAA/TCN2/CTSV	24
GO:0022409	GO:0022409	positive regulation of cell-cell adhesion	33/1055	260/15852	0.000265929	0.00743571	0.00616681	CD59/CCL21/CD74/CCL19/L1CAM/CD6/NFKBIZ/CCL5/CD3E/PAWR/ADK/RAP1GAP/LOC100477284/ICAM1/LOC100484974/PTPRC/LOC100474348/FGG/IL4R/THY1/GCNT2/LCK/FGB/SELENOK/ICOSLG/TGFBR2/CAV1/FOXP3/CD83/IL12RB1/YES1/SHB/CEACAM1	33
GO:0006732	GO:0006732	obsolete coenzyme metabolic process	39/1055	326/15852	0.000268503	0.00747546	0.00619978	NNMT/GNMT/ACSBG1/PTGS2/TDO2/LOC105237507/ELOVL5/PTGIS/FMO1/ACOT12/ENO2/MAT1A/BST1/ACOT6/ACSL1/KHK/COQ8A/ELOVL7/PAH/GCK/TKFC/COQ10B/DMGDH/NAMPT/ACOT4/LOC117795017/SLC27A3/SHMT1/BHMT2/FDX1/ACOT13/PDXK/COMT/FMO2/ACSS1/LOC100482963/MVK/DCXR/SCP2	39
GO:0051251	GO:0051251	positive regulation of lymphocyte activation	35/1055	282/15852	0.000271316	0.00748139	0.0062047	CD59/CCL21/CD74/CCL19/CD6/NFKBIZ/CCL5/GAS6/CD3E/BST1/ADK/LOC100477284/LOC100484974/PTPRC/LOC100474348/CDKN1A/PRDM1/IL4R/THY1/ATP11C/LCK/CD320/LOC100466355/SHLD1/SELENOK/ICOSLG/TGFBR2/CAV1/FOXP3/AXL/CD83/IL12RB1/YES1/SHB/CEACAM1	35
GO:0006520	GO:0006520	cellular amino acid metabolic process	36/1055	293/15852	0.000272149	0.00748139	0.0062047	GPT/ACMSD/GNMT/TDO2/DDAH1/SDS/GATM/LOC100477414/CRTAP/GHR/MAT1A/IDO1/ARG1/SDSL/HAL/SEPHS2/PAH/LOC100472452/BHMT/HDC/CDO1/GFPT2/ASL/LOC117795017/LOC100470434/SHMT1/BHMT2/NOS2/CTH/COMT/DGLUCY/TH/AGXT/SLC7A2/GCAT/ABAT	36
GO:0008009	GO:0008009	chemokine activity	10/1055	41/15852	0.000274264	0.00748139	0.0062047	CCL21/CCL19/CXCL16/CCL5/LOC100471490/LOC100474348/CXCL12/LOC100463732/C5/CXCL14	10
GO:0044420	GO:0044420	obsolete extracellular matrix component	10/1055	41/15852	0.000274264	0.00748139	0.0062047	LUM/LAMA2/LAMC2/LAMA3/LAMB1/COL5A3/LAMC1/PTPRZ1/FBLN1/MFAP4	10
GO:1904018	GO:1904018	positive regulation of vasculature development	27/1055	197/15852	0.000274483	0.00748139	0.0062047	FGF1/SEMA5A/PTGS2/GREM1/PTGIS/CCL5/HGF/GDF2/PLK2/LOC100466967/F3/HSPB6/RAPGEF3/GATA6/KLF4/RHOJ/CCBE1/SOD2/C5/CTH/TGFBR2/SERPINE1/EGR1/LOC100464796/EREG/CEACAM1/ZC3H12A	27
GO:0010574	GO:0010574	regulation of vascular endothelial growth factor production	9/1055	34/15852	0.000284759	0.007729	0.00641006	AQP4/PTGS2/SULF2/RORA/LOC100466967/LOC100474348/FLT4/CCBE1/C5	9
GO:0046209	GO:0046209	nitric oxide metabolic process	7/1055	21/15852	0.000288048	0.00778568	0.00645707	TLR2/DDAH1/RORA/LOC100466967/NOS2/SLC7A2/NQO1	7
GO:0098797	GO:0098797	plasma membrane protein complex	50/1055	453/15852	0.000290092	0.00780842	0.00647592	CACNA2D3/GJB2/C6/SKAP1/PGM5/C7/LOC100464279/LOC100480641/SGCB/LIN7A/TLR2/KCNK1/CALCRL/CACNA2D1/RAMP3/C9/CD3E/LOC100475588/ITGA9/LOC100469796/SGIP1/CD3D/MPP7/SCN4B/SCN1B/LOC117800818/CD3G/LOC100475345/CATSPERE/HCN2/LOC100477284/LOC100484974/GJA4/ITGA10/KCNE4/ATP1B2/PORCN/KCNJ8/EPS8/CACNA1H/ABCC9/SNTA1/C5/KRT19/TGFBR2/ABHD6/IL12RB1/GABBR1/PDE4B/ITGB4	50
GO:0005518	GO:0005518	collagen binding	13/1055	65/15852	0.000298623	0.00797188	0.00661149	C1QTNF1/LUM/SPARCL1/COL5A3/ITGA9/GPC1/DCN/CTSK/ITGA10/ANTXR1/CCBE1/CTSB/PODN	13
GO:0055117	GO:0055117	regulation of cardiac muscle contraction	13/1055	65/15852	0.000298623	0.00797188	0.00661149	ADRA1A/LOC100480641/BMP10/ACE2/RGS2/AKAP6/STC1/FGF13/RANGRF/CAV1/DSG2/PDE4B/ZC3H12A	13
GO:0001558	GO:0001558	regulation of cell growth	49/1055	442/15852	0.000300138	0.00797948	0.00661779	HAMP/AVPR1A/IGFBP5/CCN5/SLIT2/SPOCK1/L1CAM/COL14A1/CXCL16/SEMA5A/SPP1/SOCS3/BMP10/MAPT/GREM1/MSX1/LOC100472171/HRG/LOC100469796/MAG/GDF2/RERG/SGK1/LOC117800818/RGS2/WFDC1/CHPT1/GDF9/ADAM15/AKAP6/CDKN1A/FLT4/NTN1/IGFBP3/CDA/CXCL12/LTBP4/FGF13/DPYSL2/SERTAD1/CTH/LOC100483558/CCN3/EBAG9/ADIPOR2/NTRK3/FAM107A/CEACAM1/RGS4	49
GO:0016597	GO:0016597	amino acid binding	12/1055	57/15852	0.000307015	0.00812901	0.0067418	FMO3/GNMT/TDO2/MAT1A/IDO1/PAH/HDC/LOC100470434/SHMT1/NOS2/TH/AGXT	12
GO:0005178	GO:0005178	integrin binding	21/1055	138/15852	0.000308696	0.00814028	0.00675115	S1PR3/CCN5/FGF1/L1CAM/CD9/LAMB1/TIMP2/EDIL3/LOC117800818/ICAM1/ADAM15/LOC100482121/THY1/EMP2/CXCL12/LTBP4/JAM3/GPNMB/LCP1/CCN3/FBLN1	21
GO:0050880	GO:0050880	NA	24/1055	168/15852	0.000316214	0.00830478	0.00688758	ADRA1A/AVPR1A/LOC100480641/PTGS2/AHR/ACE2/CHRM1/EDNRA/LOC117800818/RGS2/SMAD6/CRP/ADRB3/ICAM1/F2R/FGG/SOD2/NOS2/SNTA1/FGB/CAV1/ADRA2B/MMP2/LOC100482335	24
GO:1903038	GO:1903038	negative regulation of leukocyte cell-cell adhesion	20/1055	129/15852	0.000331058	0.00865957	0.00718183	CCL21/CD74/CLEC4G/LOC100479420/LOC100472171/IDO1/PAWR/ARG1/LOC100484974/SDC4/IL4R/KLF4/CXCL12/LAG3/BMP4/GPNMB/FOXP3/CEACAM1/ZC3H12A/PLA2G2F	20
GO:0002695	GO:0002695	negative regulation of leukocyte activation	25/1055	179/15852	0.000340664	0.00887504	0.00736052	ENPP3/LOC105234998/CD74/CLEC4G/LOC100479420/LOC100472171/IDO1/PAWR/ARG1/LOC100484974/SDC4/ID2/PRDM1/IL13RA2/IL4R/LAG3/FOXF1/BMP4/GPNMB/FOXP3/AXL/ADGRF5/CEACAM1/ZC3H12A/PLA2G2F	25
GO:0035150	GO:0035150	regulation of tube size	24/1055	169/15852	0.000345844	0.00897395	0.00744256	ADRA1A/AVPR1A/LOC100480641/PTGS2/AHR/ACE2/CHRM1/EDNRA/LOC117800818/RGS2/SMAD6/CRP/ADRB3/ICAM1/F2R/FGG/SOD2/NOS2/SNTA1/FGB/CAV1/ADRA2B/MMP2/LOC100482335	24
GO:0034612	GO:0034612	response to tumor necrosis factor	29/1055	221/15852	0.000350804	0.00899997	0.00746413	HAMP/CCL21/CD14/CCL19/CXCL16/PTGS2/PID1/HES1/NGFR/CCL5/ZFP36/FABP4/TNFRSF6B/RORA/LOC100466967/SLC2A4/NFKBIA/LOC100474348/ASL/TNFRSF17/TNFSF8/LOC100466355/NOS2/KLF2/NFE2L2/SGMS1/TNFRSF11B/TNFRSF9/ZC3H12A	29
GO:0042537	GO:0042537	benzene-containing compound metabolic process	8/1055	28/15852	0.000350942	0.00899997	0.00746413	GSTM3/TDO2/HAO2/LOC100472056/IDO1/LOC100466967/TH/LOC100467660	8
GO:0031348	GO:0031348	negative regulation of defense response	27/1055	200/15852	0.000351008	0.00899997	0.00746413	ENPP3/HAMP/SLIT2/HTRA1/SOCS3/APOD/CALCRL/LOC100479420/SERPING1/PTGIS/HGF/LOC117799416/ARG1/WFDC1/RORA/NLRX1/TKFC/LOC100469973/IL1R2/KLF4/FOXF1/SERPINF1/FOXP3/CCN3/MVK/CEACAM1/ZC3H12A	27
GO:0010469	GO:0010469	regulation of signaling receptor activity	50/1055	457/15852	0.000356644	0.00910365	0.00755012	HAMP/CCL21/COLEC10/NRXN1/CCN5/FGF1/PSEN2/SLIT2/AREG/CCL19/CXCL16/SPP1/ANGPTL8/BMP10/MAPT/LOC100479420/GREM1/CCL5/WNT2/RAMP3/GAS6/BMP5/HGF/PSCA/GDF2/KITLG/LOC117799416/LOC100471490/GDF9/EDA/LOC100474348/STC1/NAMPT/CXCL12/FGF13/LOC100463732/OSM/C5/BMP4/GPNMB/PTN/ZFYVE28/CXCL14/SERPINE1/CCN3/ADRA2B/EREG/PLAU/TIMP1/TNFRSF11B	50
GO:0097435	GO:0097435	supramolecular fiber organization	43/1055	376/15852	0.000357944	0.00910365	0.00755012	PDGFRA/LUM/STMN3/WASF3/COL14A1/BMP10/MAPT/GREM1/LOC100472171/COL5A3/PDGFRB/RND1/SGK1/PAWR/DSTN/TMOD2/NEDD9/LOC100466967/BAIAP2/NEBL/LMOD1/SPIRE2/LIMA1/MSRB1/EMP2/HOOK1/EPS8/CARMIL1/WASL/FGF13/KRT19/USH1C/CAV1/LCP1/COBLL1/LOC100464921/PLS1/DPT/CCDC13/CFL2/PLK3/LOC117797734/MFAP4	43
GO:0043394	GO:0043394	proteoglycan binding	9/1055	35/15852	0.000360928	0.00910365	0.00755012	SLIT2/SEMA5A/GREM1/HRG/CTSK/PTPRC/CTSB/GPNMB/PTN	9
GO:1902042	GO:1902042	negative regulation of extrinsic apoptotic signaling pathway via death domain receptors	9/1055	35/15852	0.000360928	0.00910365	0.00755012	PSEN2/BMP5/HGF/ICAM1/FGG/TNFSF10/NOL3/FGB/SERPINE1	9
GO:0031406	GO:0031406	carboxylic acid binding	26/1055	190/15852	0.000362069	0.00910365	0.00755012	FMO3/L1CAM/GNMT/TDO2/LOC100481237/FABP4/MAG/MAT1A/IDO1/PAH/DMGDH/HDC/ID3/PTGDS/LOC117795017/LOC100470434/SHMT1/HAPLN4/PHYH/NOS2/LOC100470234/TH/APOC1/AGXT/LOC100482963/SCP2	26
GO:0009110	GO:0009110	vitamin biosynthetic process	7/1055	22/15852	0.000398359	0.00993906	0.00824297	LOC105235077/LOC100472647/LOC100480153/LOC117797980/LOC109488752/LOC117799027/PDXK	7
GO:0071498	GO:0071498	cellular response to fluid shear stress	7/1055	22/15852	0.000398359	0.00993906	0.00824297	SPP1/PTGS2/KLF4/KLF2/NFE2L2/MMP2/PLAU	7
GO:0022408	GO:0022408	negative regulation of cell-cell adhesion	25/1055	181/15852	0.000404129	0.0100444	0.00833033	CCL21/C1QTNF1/CD74/CLEC4G/CD9/LOC100479420/LOC100472171/IDO1/PAWR/ARG1/LOC100484974/SDC4/FGG/IL4R/KLF4/CXCL12/LAG3/BMP4/GPNMB/FOXP3/SPINT2/MYADM/CEACAM1/ZC3H12A/PLA2G2F	25
GO:0032060	GO:0032060	bleb assembly	5/1055	11/15852	0.000425851	0.0105439	0.00874457	EMP2/PMP22/LOC117799447/EMP1/P2RX7	5
GO:0034308	GO:0034308	primary alcohol metabolic process	12/1055	59/15852	0.000429697	0.0105986	0.00878999	ALDH1A1/LOC117799489/ALDH1B1/PECR/SULT1B1/LOC105235263/LOC100466967/LOC100479522/CACNA1H/ACSS1/DHRS3/CEL	12
GO:0032890	GO:0032890	regulation of organic acid transport	14/1055	76/15852	0.00043338	0.010649	0.00883176	AVPR1A/MAP2K6/LOC100480641/ACE2/RGS2/ARG1/HRH2/CLTRN/DPYSL2/PLA2R1/SV2A/GABBR1/P2RX7/RGS4	14
GO:0005496	GO:0005496	steroid binding	16/1055	94/15852	0.000442015	0.0108202	0.00897374	LOC105235077/LOC100480641/SYP/LOC100472647/APOD/PAQR6/LOC117797980/LOC109488752/RORA/AKR1D1/CRP/LOC117799027/STARD5/RORC/APOC3/SCP2	16
GO:0018958	GO:0018958	phenol-containing compound metabolic process	15/1055	85/15852	0.000443757	0.010822	0.00897523	DIO1/TG/SULT1B1/LOC100479867/DIO3/PAH/NR4A2/LOC100465650/LOC100472452/DIO2/GCNT4/COMT/HAND2/TH/EPAS1	15
GO:0050680	GO:0050680	negative regulation of epithelial cell proliferation	20/1055	132/15852	0.000450279	0.0108991	0.00903918	ATOH8/LOC100472171/NGFR/GDF2/DLL4/WFDC1/RAP1GAP/LOC100473431/KLF9/LOC100474348/CAV2/NFIB/SERPINF1/CPB2/BMP4/PTN/CAV1/EREG/CEACAM1/CTSV	20
GO:0061041	GO:0061041	regulation of wound healing	20/1055	132/15852	0.000450279	0.0108991	0.00903918	PDGFRA/C1QTNF1/CD9/HRG/THBD/PLAT/WFDC1/F2R/F3/LOC100474348/FGG/PLAUR/LOC100477216/CPB2/FGB/TGFBR2/CAV1/SERPINE1/PLAU/CEACAM1	20
GO:0040013	GO:0040013	negative regulation of locomotion	35/1055	290/15852	0.000460245	0.0110989	0.0092049	CCL21/IGFBP5/SLIT2/SEMA5A/APOD/BMP10/GREM1/HRG/BMP5/GDF2/DLL4/DCN/LOC100466967/ADAM15/LOC100474348/STC1/IGFBP3/THY1/KLF4/TP53INP1/CXCL12/LOC117802809/WASL/SERPINF1/C5/PTN/PODN/PTPRG/ABHD6/SERPINE1/SPINT2/CCN3/FBLN1/TRIB1/TIMP1	35
GO:0030308	GO:0030308	negative regulation of cell growth	25/1055	183/15852	0.000477755	0.0114785	0.00951972	SLIT2/SEMA5A/SPP1/BMP10/GREM1/MSX1/LOC100472171/HRG/MAG/GDF2/RERG/RGS2/WFDC1/GDF9/ADAM15/CDKN1A/NTN1/CDA/FGF13/SERTAD1/CTH/LOC100483558/CCN3/ADIPOR2/RGS4	25
GO:0048145	GO:0048145	regulation of fibroblast proliferation	17/1055	104/15852	0.000484072	0.0115874	0.00960999	PDGFRA/CD74/NGFR/WNT2/GAS6/PDGFRB/LOC117800818/PAWR/CDKN1A/THY1/TP53INP1/SOD2/PTPRZ1/SERPINE1/FBLN1/EREG/S100A6	17
GO:1901617	GO:1901617	organic hydroxy compound biosynthetic process	23/1055	163/15852	0.000499264	0.0118427	0.00982172	LOC100466240/LOC105235077/SLC27A2/LOC100472647/LOC100480153/CH25H/LOC117797980/LOC109488752/AKR1D1/PAH/NR4A2/LOC100465650/LOC100472452/LOC117799027/INSIG2/CACNA1H/PDXK/HAND2/TH/SC5D/EPAS1/MVK/SCP2	23
GO:1903034	GO:1903034	regulation of response to wounding	23/1055	163/15852	0.000499264	0.0118427	0.00982172	PDGFRA/C1QTNF1/CD9/SPP1/HRG/THBD/PLAT/WFDC1/F2R/F3/LOC100474348/FGG/PLAUR/KLF4/LOC100477216/CPB2/FGB/TGFBR2/CAV1/SERPINE1/NTRK3/PLAU/CEACAM1	23
GO:0062012	GO:0062012	regulation of small molecule metabolic process	43/1055	382/15852	0.000500214	0.0118427	0.00982172	AVPR1A/IGFBP5/C1QTNF1/FGF1/FGL1/ACMSD/GNMT/DKK3/PTGS2/TFF3/PID1/ELOVL5/BMP5/LOC117800792/KHK/RORA/PDE2A/GCK/BHMT/IGFBP3/CDA/INSIG2/CD320/RORC/NOS2/APOC3/COMT/PPP1R3C/CAV1/NR1D1/PFKFB3/APOC1/DNAJC15/SC5D/EGR1/SDHAF3/MVK/ADIPOR2/CEACAM1/PPP1R3B/SCP2/NQO1/P2RX7	43
GO:0001505	GO:0001505	regulation of neurotransmitter levels	38/1055	326/15852	0.000533279	0.0125796	0.0104329	NRXN1/CLU/GNMT/LOC100480641/LIN7A/TLR2/PTGS2/DDAH1/PTGIS/SDS/RPH3A/RGS2/SDSL/RORA/CRP/PAH/ICAM1/LOC100466967/LOC100472452/DMGDH/BHMT/HDC/CLN8/KLF4/CPLX3/SHMT1/SOD2/NOS2/CAV1/KLF2/AGXT/SLC7A2/NAAA/ABAT/ZC3H12A/NQO1/P2RX7/RGS4	38
GO:0043177	GO:0043177	organic acid binding	26/1055	195/15852	0.000542808	0.0127579	0.0105808	FMO3/L1CAM/GNMT/TDO2/LOC100481237/FABP4/MAG/MAT1A/IDO1/PAH/DMGDH/HDC/ID3/PTGDS/LOC117795017/LOC100470434/SHMT1/HAPLN4/PHYH/NOS2/LOC100470234/TH/APOC1/AGXT/LOC100482963/SCP2	26
GO:0010594	GO:0010594	regulation of endothelial cell migration	23/1055	164/15852	0.000545009	0.0127635	0.0105854	FGF1/SLIT2/ATOH8/SEMA5A/PTGS2/BMP10/HRG/GDF2/EFNA1/PLK2/DLL4/DCN/STC1/FLT4/KLF4/EMP2/RHOJ/CCBE1/LOC117802809/SERPINF1/BMP4/CEACAM1/ZC3H12A	23
GO:0048146	GO:0048146	positive regulation of fibroblast proliferation	13/1055	69/15852	0.000548949	0.0128095	0.0106235	PDGFRA/CD74/NGFR/WNT2/GAS6/PDGFRB/LOC117800818/CDKN1A/PTPRZ1/SERPINE1/FBLN1/EREG/S100A6	13
GO:0051928	GO:0051928	positive regulation of calcium ion transport	21/1055	144/15852	0.00055383	0.012877	0.0106796	WFS1/CACNA2D1/CCL5/RAMP3/ATP2C2/EDNRA/PDGFRB/LOC117800792/LOC100465650/F2R/LOC100474348/AKAP6/STC1/RAPGEF3/THY1/CXCL12/STAC/BMP4/CAV1/SERPINE1/P2RX7	21
GO:0006809	GO:0006809	nitric oxide biosynthetic process	6/1055	17/15852	0.000560445	0.0129843	0.0107685	DDAH1/RORA/LOC100466967/NOS2/SLC7A2/NQO1	6
GO:0050852	GO:0050852	T cell receptor signaling pathway	15/1055	87/15852	0.000573447	0.0131992	0.0109467	SKAP1/PSEN2/LOC100464279/NFKBIZ/CD3E/CD3D/CD3G/LOC100484974/PTPRC/THY1/LCK/FOXP3/PDE4B/SHB/ZC3H12A	15
GO:0031100	GO:0031100	animal organ regeneration	18/1055	115/15852	0.000573788	0.0131992	0.0109467	LOC100482523/HAMP/SLCO1A2/SOCS3/NCAM1/HGF/SULF2/LOC100474871/NFKBIA/LIFR/LOC100474348/RAPGEF3/LOC100479522/CXCL12/CPB2/TGFBR2/CAV1/NR0B2	18
GO:0017080	GO:0017080	sodium channel regulator activity	8/1055	30/15852	0.000586717	0.0134489	0.0111538	LOC100469796/SCN4B/SGK1/SCN1B/FGF13/RANGRF/FXYD6/NEDD4	8
GO:0006749	GO:0006749	glutathione metabolic process	11/1055	53/15852	0.000616425	0.0140801	0.0116773	GSTM3/LOC100483428/LOC100483181/LOC100477414/LOC117795758/LOC117801028/ETHE1/SOD2/CTH/GPX3/LOC100480947	11
GO:0071356	GO:0071356	cellular response to tumor necrosis factor	26/1055	197/15852	0.00063476	0.014448	0.0119825	HAMP/CCL21/CCL19/PID1/HES1/NGFR/CCL5/ZFP36/FABP4/TNFRSF6B/RORA/LOC100466967/SLC2A4/NFKBIA/LOC100474348/ASL/TNFRSF17/TNFSF8/LOC100466355/NOS2/KLF2/NFE2L2/SGMS1/TNFRSF11B/TNFRSF9/ZC3H12A	26
GO:0016125	GO:0016125	sterol metabolic process	18/1055	116/15852	0.000637843	0.0144674	0.0119986	LOC100466240/LOC100468607/FGL1/LOC100481237/LOC100480153/CH25H/LOC117799416/AKR1D1/LOC100466967/CLN8/INSIG2/FDX1/APOC3/APOC1/SC5D/CEL/MVK/NR0B2	18
GO:0034599	GO:0034599	cellular response to oxidative stress	31/1055	251/15852	0.000643743	0.0145504	0.0120674	PDGFRA/GJB2/MAPT/NGFR/CCL5/SOD3/LOC117800818/ARG1/CRP/NR4A2/LOC100466967/F3/GUCY1B1/TP53INP1/LOC100470434/SOD2/MAPK13/BMP4/PLA2R1/OXR1/KLF2/AXL/NFE2L2/LOC100483558/GPX3/CPEB2/SERPINE1/EPAS1/LOC117797734/ZC3H12A/NQO1	31
GO:0003206	GO:0003206	cardiac chamber morphogenesis	19/1055	126/15852	0.000657076	0.0147681	0.0122479	CPE/SLIT2/BMP10/AHR/WNT2/BMP5/DLL4/ADAMTS1/SMAD6/ID2/GATA6/FOXF1/RARB/BMP4/HAND2/TGFBR2/TBX20/DHRS3/POU4F1	19
GO:0045121	GO:0045121	membrane raft	41/1055	364/15852	0.000660205	0.0147681	0.0122479	CD14/CPE/PSEN2/L1CAM/LOC100480641/TLR2/MAPT/LOC100479420/PTGIS/SI/NGFR/ACE2/ANXA13/GPC1/ENO2/GPRC5B/SPAM1/CFD/LOC117800818/PDE2A/SDC4/SLC2A4/LOC100465650/F2R/AKAP6/CAV2/THY1/EMP2/LCK/CACNA1H/RANGRF/TGFBR2/CAV1/LOC100483558/CEL/GABBR1/CDH13/MYADM/NEDD4/ADCY5/P2RX7	41
GO:0098857	GO:0098857	membrane microdomain	41/1055	364/15852	0.000660205	0.0147681	0.0122479	CD14/CPE/PSEN2/L1CAM/LOC100480641/TLR2/MAPT/LOC100479420/PTGIS/SI/NGFR/ACE2/ANXA13/GPC1/ENO2/GPRC5B/SPAM1/CFD/LOC117800818/PDE2A/SDC4/SLC2A4/LOC100465650/F2R/AKAP6/CAV2/THY1/EMP2/LCK/CACNA1H/RANGRF/TGFBR2/CAV1/LOC100483558/CEL/GABBR1/CDH13/MYADM/NEDD4/ADCY5/P2RX7	41
GO:1903039	GO:1903039	positive regulation of leukocyte cell-cell adhesion	28/1055	219/15852	0.000669	0.0149134	0.0123684	CD59/CCL21/CD74/CCL19/CD6/NFKBIZ/CCL5/CD3E/PAWR/ADK/LOC100477284/ICAM1/LOC100484974/PTPRC/LOC100474348/IL4R/THY1/LCK/SELENOK/ICOSLG/TGFBR2/CAV1/FOXP3/CD83/IL12RB1/YES1/SHB/CEACAM1	28
GO:0002933	GO:0002933	lipid hydroxylation	5/1055	12/15852	0.000690124	0.0152273	0.0126288	LOC105235077/LOC100472647/LOC117797980/LOC109488752/LOC117799027	5
GO:0006544	GO:0006544	glycine metabolic process	5/1055	12/15852	0.000690124	0.0152273	0.0126288	GNMT/SDS/SDSL/SHMT1/AGXT	5
GO:1904994	GO:1904994	regulation of leukocyte adhesion to vascular endothelial cell	5/1055	12/15852	0.000690124	0.0152273	0.0126288	CCL21/PAWR/ICAM1/KLF4/CXCL12	5
GO:0007623	GO:0007623	circadian rhythm	23/1055	167/15852	0.000704867	0.0154752	0.0128344	GPR176/NRXN1/AHR/NGFR/CREM/ADK/RORA/BHLHE40/ID2/KLF9/ID3/NAMPT/RORC/NOS2/HTR7/TH/NR1D1/CRY2/SERPINE1/EGR1/DPYD/NTRK3/LOC117797734	23
GO:1903510	GO:1903510	mucopolysaccharide metabolic process	16/1055	98/15852	0.000711096	0.0154752	0.0128344	PRELP/LUM/ST3GAL4/HGF/DSE/DCN/BGN/DSEL/OMD/LOC117800561/GLCE/CHST1/CHST7/CHPF/CHST15/MAMDC2	16
GO:0001819	GO:0001819	positive regulation of cytokine production	45/1055	412/15852	0.000714388	0.0154752	0.0128344	CD14/CLU/LUM/CD74/CCL19/TLR2/PTGS2/CD6/CADM1/CCL5/CD3E/HGF/SULF2/GPRC5B/GDF2/PRG2/LOC117799416/IDO1/RORA/LOC100472839/LOC100466967/LOC100474871/BCL3/F2R/LOC100474348/FLT4/IL4R/CCBE1/MAPK13/C5/SELENOK/ICOSLG/CLEC9A/FOXP3/LOC100483558/CD83/SERPINE1/EGR1/LOC100464921/IL12RB1/PDE4B/ARID5A/EREG/LOC100482335/P2RX7	45
GO:0016405	GO:0016405	CoA-ligase activity	7/1055	24/15852	0.000718935	0.0154752	0.0128344	SLC27A2/ACSBG1/ACSL1/SLC27A3/LOC100463551/ACSS1/SLC27A6	7
GO:0033002	GO:0033002	muscle cell proliferation	7/1055	24/15852	0.000718935	0.0154752	0.0128344	FGF1/BMP10/EDNRA/DIPK2A/NOL3/PCSK5/CCN3	7
GO:0090280	GO:0090280	positive regulation of calcium ion import	7/1055	24/15852	0.000718935	0.0154752	0.0128344	RAMP3/ATP2C2/PDGFRB/LOC100474348/STC1/CXCL12/SERPINE1	7
GO:2001057	GO:2001057	reactive nitrogen species metabolic process	7/1055	24/15852	0.000718935	0.0154752	0.0128344	TLR2/DDAH1/RORA/LOC100466967/NOS2/SLC7A2/NQO1	7
GO:0005125	GO:0005125	cytokine activity	22/1055	157/15852	0.000720443	0.0154752	0.0128344	CCL21/CCL19/CXCL16/SPP1/BMP10/CCL5/WNT2/BMP5/GDF2/KITLG/LOC100471490/GDF9/LOC100474348/NAMPT/CXCL12/LOC100463732/OSM/C5/BMP4/CXCL14/TIMP1/TNFRSF11B	22
GO:0097366	GO:0097366	response to bronchodilator	13/1055	71/15852	0.00072944	0.0155794	0.0129208	CCL19/RGS2/LOC100471490/CRP/NR4A2/GUCY1B1/LOC100463732/DPYSL2/BMP4/PTPN5/TH/EGR1/RGS4	13
GO:0090288	GO:0090288	negative regulation of cellular response to growth factor stimulus	21/1055	147/15852	0.000730098	0.0155794	0.0129208	ADAMTSL2/SLIT2/HTRA1/TOB1/CIDEA/GREM1/HRG/NGFR/GPC1/SULF2/DCN/SMAD6/CHRDL1/CAV2/LOC100474009/LOC117802809/LOC100467519/TGFBR2/CAV1/LOC100483558/NEDD4	21
GO:0044273	GO:0044273	sulfur compound catabolic process	10/1055	46/15852	0.000736331	0.0155933	0.0129323	PRELP/LUM/LOC100477414/MAT1A/DCN/BGN/OMD/CDO1/CTH/AGXT	10
GO:0048589	GO:0048589	developmental growth	44/1055	401/15852	0.000740855	0.0155933	0.0129323	PDGFRA/ADRA1A/MUSTN1/SLCO1A2/FGF1/SLIT2/AREG/SEMA5A/PTGS2/APOD/CADM1/BMP10/MAPT/AHR/GATM/PDGFRB/DMBT1/MAP7/RSPO2/LGR6/WWTR1/GDF9/ADAM15/DIPK2A/SORBS2/STC1/FZD9/TM4SF4/PLAUR/ETNK2/ARID5B/SFRP5/TIMP3/RARB/BMP4/TGFBR2/KLF2/SHBG/SERPINE1/CCN3/LHX2/EREG/PLAU/TMTC3	44
GO:0002526	GO:0002526	acute inflammatory response	14/1055	80/15852	0.000742148	0.0155933	0.0129323	LOC100482523/HAMP/EPHA3/ITIH4/CD6/LOC117799416/LOC100471490/CRP/ICAM1/LOC100472839/LOC100474871/F3/LOC100469973/LOC100463732	14
GO:0014910	GO:0014910	regulation of smooth muscle cell migration	14/1055	80/15852	0.000742148	0.0155933	0.0129323	IGFBP5/SLIT2/CCL5/PDGFRB/ADAMTS1/LOC100466967/F3/RAPGEF3/IGFBP3/PCSK5/SERPINE1/EGR1/PLAU/TRIB1	14
GO:0046697	GO:0046697	decidualization	8/1055	31/15852	0.000745172	0.0155933	0.0129323	GJB2/SPP1/PTGS2/PTGIS/STC1/CTSB/SERPINE1/CTSV	8
GO:1903409	GO:1903409	reactive oxygen species biosynthetic process	8/1055	31/15852	0.000745172	0.0155933	0.0129323	LOC100472774/DDAH1/RORA/LOC100466967/SOD2/NOS2/SLC7A2/NQO1	8
GO:0016042	GO:0016042	lipid catabolic process	28/1055	221/15852	0.000772624	0.0161158	0.0133657	LOC100466240/LOC100472495/LOC105235077/LOC100472774/SLC27A2/PECR/LOC100472647/SPP1/LOC100481237/HAO2/FABP4/LOC100480153/BCO2/LOC117797980/LOC109488752/AKR1D1/LPIN1/LOC100466967/PNPLA5/LOC117799027/PHYH/PLA2G2C/GM2A/APOC3/LOC100470234/ABHD6/CEL/PLAAT3	28
GO:0030545	GO:0030545	receptor regulator activity	41/1055	367/15852	0.000777301	0.0161614	0.0134035	HAMP/CCL21/COLEC10/CCN5/FGF1/SLIT2/AREG/CCL19/CXCL16/SPP1/ANGPTL8/BMP10/MAPT/GREM1/CCL5/WNT2/GAS6/BMP5/HGF/GDF2/KITLG/LOC117799416/LOC100471490/GDF9/EDA/LOC100474348/STC1/NAMPT/CXCL12/FGF13/LOC100463732/OSM/C5/BMP4/GPNMB/PTN/CXCL14/CCN3/EREG/TIMP1/TNFRSF11B	41
GO:0001818	GO:0001818	negative regulation of cytokine production	32/1055	265/15852	0.000783484	0.0162379	0.0134669	RNF128/AQP4/TLR2/APOD/CIDEA/LOC100479420/GAS6/ZFP36/HGF/PRG2/IDO1/ARG1/PRG4/LOC100472839/LOC100474871/NLRX1/BCL3/GATA6/IL1R2/KLF4/ANXA4/LAG3/RPS6KA5/GPNMB/KLF2/FOXP3/AXL/CD83/FBLN1/CEACAM1/TNFRSF9/ZC3H12A	32
GO:0010043	GO:0010043	response to zinc ion	12/1055	63/15852	0.000801173	0.0165516	0.0137271	HAMP/LOC117804220/KHK/SLC30A4/ARG1/ASL/SLC30A2/LCK/SOD2/TH/CRIP1/P2RX7	12
GO:0070838	GO:0070838	divalent metal ion transport	34/1055	288/15852	0.000817587	0.0168371	0.0139639	ADRA1A/CACNA2D3/CCL21/PSEN2/CCL19/SLC41A2/CALCRL/CACNA2D1/CCL5/RAMP3/GAS6/ITPR3/TRPM3/SLC30A4/PAWR/PDE2A/LOC100465650/GCK/GJA4/MCUR1/PTPRC/F2R/ATP13A3/NOL3/SLC30A2/LCK/PKD1/CACNA1H/SLC39A14/SELENOK/CAV1/NIPAL1/LOC117800809/P2RX7	34
GO:0019730	GO:0019730	antimicrobial humoral response	17/1055	109/15852	0.000840884	0.0171498	0.0142232	HAMP/CCL21/CLU/LPO/JCHAIN/CCL19/HRG/DMBT1/LOC100471490/LEAP2/BCL3/LOC100474348/GALP/LOC100463732/FGB/CXCL14/PI3	17
GO:0032945	GO:0032945	negative regulation of mononuclear cell proliferation	14/1055	81/15852	0.000843344	0.0171498	0.0142232	CLEC4G/LOC100479420/LOC100472171/IDO1/PAWR/ARG1/LOC100484974/SDC4/PRDM1/BMP4/GPNMB/FOXP3/CEACAM1/PLA2G2F	14
GO:0050672	GO:0050672	negative regulation of lymphocyte proliferation	14/1055	81/15852	0.000843344	0.0171498	0.0142232	CLEC4G/LOC100479420/LOC100472171/IDO1/PAWR/ARG1/LOC100484974/SDC4/PRDM1/BMP4/GPNMB/FOXP3/CEACAM1/PLA2G2F	14
GO:0060135	GO:0060135	maternal process involved in female pregnancy	14/1055	81/15852	0.000843344	0.0171498	0.0142232	GJB2/SPP1/PTGS2/PTGIS/ACE2/PAM/RGS2/ARG1/LOC100474348/STC1/PRDM1/CTSB/SERPINE1/CTSV	14
GO:0048662	GO:0048662	negative regulation of smooth muscle cell proliferation	11/1055	55/15852	0.000856523	0.0173633	0.0144003	RGS5/IGFBP5/APOD/ACE2/CDKN1A/IGFBP3/KLF4/SOD2/COMT/CAV1/TRIB1	11
GO:0045177	GO:0045177	apical part of cell	44/1055	404/15852	0.00086375	0.0174553	0.0144766	HAMP/CHL1/CD9/SPP1/KCNK1/SI/ANXA13/SLC17A3/ITPR3/ATP8B1/PDGFRB/MPDZ/SLC5A1/LOC117800818/PLAT/REN/PDZD2/C1QTNF5/SLC22A18/STC1/SLC29A1/ENPEP/PLAUR/RAPGEF3/THY1/KCNE4/EMP2/ANXA4/ATP1B2/CTSB/SHROOM3/LOC100478578/USH1C/GP2/SLC6A20/CAV1/ACP3/DSG2/ADGRF5/LOC100483558/LOC100482963/DRAM2/SLC9A3R2/CEACAM1	44
GO:0072511	GO:0072511	divalent inorganic cation transport	34/1055	289/15852	0.000869059	0.017508	0.0145203	ADRA1A/CACNA2D3/CCL21/PSEN2/CCL19/SLC41A2/CALCRL/CACNA2D1/CCL5/RAMP3/GAS6/ITPR3/TRPM3/SLC30A4/PAWR/PDE2A/LOC100465650/GCK/GJA4/MCUR1/PTPRC/F2R/ATP13A3/NOL3/SLC30A2/LCK/PKD1/CACNA1H/SLC39A14/SELENOK/CAV1/NIPAL1/LOC117800809/P2RX7	34
GO:0050921	GO:0050921	positive regulation of chemotaxis	21/1055	149/15852	0.000872896	0.0175309	0.0145393	CCL21/SLIT2/CD74/CCL19/SEMA5A/CCL5/GAS6/EDNRA/PDGFRB/LOC100471490/LOC100472839/F3/LOC100474348/PLA2G7/CXCL12/LOC100463732/C5/CXCL14/SERPINE1/CDH13/NTRK3	21
GO:0045668	GO:0045668	negative regulation of osteoblast differentiation	10/1055	47/15852	0.0008804	0.0175728	0.014574	IGFBP5/AREG/TOB1/GREM1/RANBP3L/SMAD6/ID2/ID3/HAND2/UCMA	10
GO:0071675	GO:0071675	regulation of mononuclear cell migration	10/1055	47/15852	0.0008804	0.0175728	0.014574	CCL21/SLIT2/GREM1/CCL5/BMP5/LOC100474348/PLA2G7/CXCL12/SERPINE1/CCN3	10
GO:0050730	GO:0050730	regulation of peptidyl-tyrosine phosphorylation	32/1055	267/15852	0.000890304	0.017716	0.0146928	PDGFRA/ADRA1A/PSEN2/AREG/CD74/SOCS3/HES1/GREM1/HRG/CCL5/GAS6/CD3E/HGF/PDGFRB/GPRC5B/GHR/KITLG/EFNA1/BST1/LOC117800818/ICAM1/PTPRC/CAV2/THY1/LCK/PTPRZ1/OSM/CAV1/ZFYVE28/YES1/ADRA2B/EREG	32
GO:0051346	GO:0051346	negative regulation of hydrolase activity	44/1055	405/15852	0.000908548	0.0180237	0.014948	SPINK8/SLIT2/ITIH4/SPOCK1/ANGPTL8/PTGS2/SERPING1/SERPINA3/HRG/NGFR/GAS6/FZD10/TIMP2/HGF/TNFRSF6B/RGS2/CCDC8/DLG2/SERPINI2/LOC100469973/NR4A1/PLAUR/KLF4/NOL3/CSTB/TIMP3/CAMSAP3/SERPINF1/APOC3/SERPINB6/PLA2R1/PTN/LMTK3/CRY2/LOC100483558/CPEB2/APOC1/SERPINE1/GZMA/LOC100473203/SPINT2/PI3/TIMP1/LOC117797734	44
GO:0006937	GO:0006937	regulation of muscle contraction	22/1055	160/15852	0.000931564	0.0184239	0.0152799	ADRA1A/LOC100480641/PTGS2/BMP10/CALCRL/ACE2/CHRM1/PAWR/RGS2/F2R/AKAP6/STC1/HSPB6/LCK/FGF13/RANGRF/CAV1/DSG2/CHRM2/PDE4B/ADRA2B/ZC3H12A	22
GO:0031663	GO:0031663	lipopolysaccharide-mediated signaling pathway	8/1055	32/15852	0.0009363	0.0184613	0.0153109	CD14/TLR2/CD6/CCL5/LOC100472839/NFKBIA/LOC100474348/IRAK2	8
GO:0035634	GO:0035634	response to stilbenoid	7/1055	25/15852	0.000941723	0.018512	0.0153529	LOC100465091/SLCO1A2/FGL1/CIDEA/LOC117799416/LOC100464347/SERPINE1	7
GO:0009612	GO:0009612	response to mechanical stimulus	31/1055	257/15852	0.000956107	0.018738	0.0155404	NRXN1/MGP/LOC100480641/PTGS2/EDNRA/MAG/DCN/PAWR/PDE2A/NFKBIA/F3/LOC100474348/IL13RA2/CXCL12/TIMP3/LCK/PKD1/CTSB/BAG3/NOS2/HTR7/BMP4/TGFBR2/CAV1/LOC100483558/SERPINE1/EGR1/LOC100464921/LRP11/MMP2/P2RX7	31
GO:0009069	GO:0009069	serine family amino acid metabolic process	9/1055	40/15852	0.00103512	0.0202253	0.0167739	GNMT/SDS/LOC100477414/SDSL/SEPHS2/CDO1/SHMT1/CTH/AGXT	9
GO:0010596	GO:0010596	negative regulation of endothelial cell migration	10/1055	48/15852	0.00104681	0.0203923	0.0169124	SLIT2/BMP10/HRG/GDF2/DLL4/DCN/STC1/KLF4/LOC117802809/SERPINF1	10
GO:0004115	GO:0004115	3',5'-cyclic-AMP phosphodiesterase activity	5/1055	13/15852	0.00106026	0.0204699	0.0169767	PDE1A/PDE2A/PDE3A/PDE1C/PDE4B	5
GO:0004467	GO:0004467	long-chain fatty acid-CoA ligase activity	5/1055	13/15852	0.00106026	0.0204699	0.0169767	SLC27A2/ACSBG1/ACSL1/SLC27A3/SLC27A6	5
GO:0086012	GO:0086012	membrane depolarization during cardiac muscle cell action potential	5/1055	13/15852	0.00106026	0.0204699	0.0169767	LOC100480641/CACNA2D1/SCN4B/SCN1B/HCN2	5
GO:0040007	GO:0040007	growth	45/1055	420/15852	0.00106463	0.0204934	0.0169962	PDGFRA/ADRA1A/MUSTN1/SLCO1A2/FGF1/SLIT2/AREG/SEMA5A/PTGS2/APOD/CADM1/BMP10/MAPT/AHR/GATM/PDGFRB/DMBT1/MAP7/LOC117800792/RSPO2/LGR6/WWTR1/GDF9/ADAM15/DIPK2A/SORBS2/STC1/FZD9/TM4SF4/PLAUR/ETNK2/ARID5B/SFRP5/TIMP3/RARB/BMP4/TGFBR2/KLF2/SHBG/SERPINE1/CCN3/LHX2/EREG/PLAU/TMTC3	45
GO:0042330	GO:0042330	taxis	49/1055	468/15852	0.00108029	0.0206323	0.0171114	PDGFRA/CCL21/COLEC10/NRXN1/SLIT2/TENM2/CCL19/L1CAM/CHL1/CXCL16/LAMA2/SEMA5A/SPP1/NCAM1/NGFR/CCL5/GAS6/ITGA9/GPC1/HGF/CH25H/PDGFRB/EFNA1/LOC117799416/SCN1B/RAP1GAP/SEMA3D/LOC100471490/LOC100472839/ID2/LOC100474348/UNC5D/NR4A1/PLAUR/NTN1/NFIB/CXCL12/LOC100463732/RPS6KA5/C5/BMP4/GPNMB/CXCL14/CCN3/LHX2/RALA/LOC100464796/PDE4B/PLAU	49
GO:0032652	GO:0032652	regulation of interleukin-1 production	14/1055	83/15852	0.0010809	0.0206323	0.0171114	S1PR3/AQP4/CCL19/TLR2/GAS6/LOC117799416/LOC100474871/F2R/IL1R2/EGR1/LOC100464921/CEACAM1/ZC3H12A/P2RX7	14
GO:0072001	GO:0072001	renal system development	35/1055	304/15852	0.00108139	0.0206323	0.0171114	PDGFRA/FGF1/WFS1/SLIT2/HPGD/GREM1/AHR/PDGFRB/SULF2/MME/SLC5A1/DCN/REN/ADAMTS1/SMAD6/TFAP2A/WWTR1/SDC4/ID2/ASL/ENPEP/ID3/ARID5B/TCF21/ANXA4/KCNJ8/FOXF1/PKD1/RARB/PYGO1/BMP4/SMAD9/GCNT4/EGR1/ITGB4	35
GO:0052547	GO:0052547	regulation of peptidase activity	43/1055	397/15852	0.00109782	0.0208844	0.0173205	SPINK8/ITIH4/SPOCK1/PTGS2/MAPT/SERPING1/LOC100472171/SERPINA3/HRG/NGFR/GAS6/TIMP2/HGF/TNFRSF6B/EFNA1/PAWR/SERPINI2/F2R/F3/TNFSF10/LOC100469973/FGL2/NR4A1/PLAUR/KLF4/NOL3/CSTB/ANTXR1/TIMP3/LCK/SERPINF1/SERPINB6/RPS27L/CAV1/LOC100483558/SERPINE1/LOC100473203/SPINT2/EBAG9/PI3/FBLN1/TIMP1/LOC117797734	43
GO:0050900	GO:0050900	leukocyte migration	34/1055	293/15852	0.00110449	0.0209071	0.0173393	CCL21/JCHAIN/CD74/CCL19/L1CAM/CXCL16/FCAMR/SPP1/CCL5/GAS6/ITGA9/GPC1/MAG/CH25H/CFD/LOC117799416/LOC100471490/ICAM1/LOC100472839/SDC4/LOC100474348/ATP1B2/LCK/SLC16A8/EPS8/GRB14/JAM3/LOC100463732/C5/SDC2/LOC100464796/PDE4B/YES1/CEACAM1	34
GO:0033218	GO:0033218	amide binding	40/1055	362/15852	0.00110546	0.0209071	0.0173393	GSTM3/AVPR1A/CD14/CLU/LOC105234998/CD74/LOC100483428/LOC100464279/GNMT/TLR2/LOC100483181/CALCRL/LOC100479420/NGFR/SSTR3/TM2D1/LOC117795758/MAG/MME/GHR/LOC117801028/LOC117800792/FBXO2/ITM2A/LOC100484974/LOC100472839/NFKBIA/DMGDH/VIPR1/ENPEP/LOC117795017/DLGAP3/CTSB/CSNK1G3/CRIP1/LOC100482963/GCAT/CTSV/LOC117797734/SCP2	40
GO:0098589	GO:0098589	NA	41/1055	374/15852	0.00112453	0.0212059	0.0175871	CD14/CPE/PSEN2/L1CAM/LOC100480641/TLR2/MAPT/LOC100479420/PTGIS/SI/NGFR/ACE2/ANXA13/GPC1/ENO2/GPRC5B/SPAM1/CFD/LOC117800818/PDE2A/SDC4/SLC2A4/LOC100465650/F2R/AKAP6/CAV2/THY1/EMP2/LCK/CACNA1H/RANGRF/TGFBR2/CAV1/LOC100483558/CEL/GABBR1/CDH13/MYADM/NEDD4/ADCY5/P2RX7	41
GO:0050707	GO:0050707	NA	25/1055	194/15852	0.00113124	0.0212705	0.0176407	CD14/CCL19/TLR2/CADM1/CIDEA/LOC100479420/GAS6/LOC117799416/CRP/LOC100474871/F2R/IL4R/IL1R2/ANXA4/C5/SELENOK/CLEC9A/FOXP3/LOC100464921/ARID5A/FBLN1/TNFRSF9/ZC3H12A/LOC100482335/P2RX7	25
GO:0045766	GO:0045766	positive regulation of angiogenesis	23/1055	173/15852	0.00114993	0.0215595	0.0178804	FGF1/SEMA5A/PTGS2/GREM1/PTGIS/CCL5/HGF/GDF2/PLK2/LOC100466967/F3/HSPB6/RAPGEF3/GATA6/KLF4/RHOJ/CCBE1/C5/TGFBR2/SERPINE1/LOC100464796/EREG/ZC3H12A	23
GO:0008209	GO:0008209	androgen metabolic process	8/1055	33/15852	0.00116475	0.0216719	0.0179736	LOC105235077/HSD3B1/LOC100472647/SPP1/LOC117797980/LOC109488752/AKR1D1/LOC117799027	8
GO:0030551	GO:0030551	cyclic nucleotide binding	8/1055	33/15852	0.00116475	0.0216719	0.0179736	PDE1A/CNGA3/PDE2A/CNBD2/RAPGEF3/PDE3A/PDE1C/PDE4B	8
GO:0005319	GO:0005319	lipid transporter activity	18/1055	122/15852	0.00116625	0.0216719	0.0179736	TMEM30B/SLCO1A2/SLC27A2/APOD/FABP4/ATP8B1/TTPA/ABCC3/STARD5/ATP11C/SPNS3/APOC3/TNFAIP8L3/PLSCR4/SLC27A6/CEACAM1/ATP10D/SCP2	18
GO:0016064	GO:0016064	immunoglobulin mediated immune response	11/1055	57/15852	0.00116929	0.0216719	0.0179736	CD74/LOC100479420/CRP/LOC100484974/BCL3/C1R/IL13RA2/IL4R/LOC100466355/ICOSLG/C1S	11
GO:0032103	GO:0032103	positive regulation of response to external stimulus	36/1055	317/15852	0.00118283	0.0218604	0.0181299	CCL21/SLIT2/CD74/CCL19/SEMA5A/TLR2/PTGS2/CD6/HRG/CCL5/GAS6/EDNRA/FABP4/PDGFRB/GPRC5B/THBD/LOC117800818/IDO1/ARG1/PDE2A/LOC100471490/LOC100472839/NFKBIA/F3/LOC100474348/PLA2G7/CXCL12/LOC100463732/OSM/MAPK13/CPB2/C5/CXCL14/SERPINE1/CDH13/NTRK3	36
GO:0010575	GO:0010575	positive regulation of vascular endothelial growth factor production	7/1055	26/15852	0.00121545	0.0223996	0.0185771	PTGS2/SULF2/RORA/LOC100466967/FLT4/CCBE1/C5	7
GO:0006940	GO:0006940	regulation of smooth muscle contraction	12/1055	66/15852	0.00122982	0.0225363	0.0186905	ADRA1A/LOC100480641/PTGS2/CALCRL/CHRM1/PAWR/RGS2/F2R/LCK/CAV1/CHRM2/ADRA2B	12
GO:0042130	GO:0042130	negative regulation of T cell proliferation	12/1055	66/15852	0.00122982	0.0225363	0.0186905	CLEC4G/LOC100472171/IDO1/PAWR/ARG1/LOC100484974/SDC4/BMP4/GPNMB/FOXP3/CEACAM1/PLA2G2F	12
GO:0043627	GO:0043627	response to estrogen	16/1055	103/15852	0.00123352	0.0225405	0.018694	GSTM3/PDGFRA/CCL5/PDGFRB/DMBT1/IL4R/GATA6/TIMP3/COMT/KRT19/TGFBR2/CAV1/SERPINE1/ARID5A/MMP2/TNFRSF11B	16
GO:0045907	GO:0045907	positive regulation of vasoconstriction	10/1055	49/15852	0.00123808	0.0225601	0.0187103	ADRA1A/AVPR1A/PTGS2/LOC117800818/SMAD6/ICAM1/F2R/FGG/FGB/CAV1	10
GO:0002696	GO:0002696	positive regulation of leukocyte activation	37/1055	330/15852	0.00128436	0.0233379	0.0193553	HAMP/CD59/CCL21/CD74/CCL19/CD6/NFKBIZ/CCL5/GAS6/CD3E/BST1/ADK/LOC100477284/LOC100484974/LOC100472839/PTPRC/LOC100474348/CDKN1A/PRDM1/IL4R/THY1/ATP11C/LCK/CD320/LOC100466355/SHLD1/SELENOK/ICOSLG/TGFBR2/CAV1/FOXP3/AXL/CD83/IL12RB1/YES1/SHB/CEACAM1	37
GO:0010959	GO:0010959	regulation of metal ion transport	45/1055	424/15852	0.00129089	0.0233411	0.019358	HAMP/WFS1/LOC100480641/PTGS2/HES1/CACNA2D1/CCL5/RAMP3/ATP2C2/EDNRA/LOC100469796/PDGFRB/LOC117800792/SCN4B/SGK1/SCN1B/PAWR/LOC100471490/ICAM1/LOC100465650/GCK/NKAIN3/F2R/LOC100482121/LOC100474348/AKAP6/STC1/RAPGEF3/THY1/NOL3/ATP1B2/METTL21C/CXCL12/STAC/LOC100463732/RANGRF/SNTA1/BMP4/FXYD6/CAV1/SERPINE1/PDE4B/NEDD4/P2RX7/RGS4	45
GO:0042326	GO:0042326	negative regulation of phosphorylation	50/1055	484/15852	0.00129173	0.0233411	0.019358	GADD45B/PSEN2/SLIT2/SOCS3/MAPT/PID1/GREM1/LOC100472171/ACE2/HGF/FABP4/PSCA/SOCS2/EFNA1/DCN/RGS2/BGN/PDE2A/SMAD6/WWTR1/PTPRC/LOC100473431/CDKN1A/IGFBP3/THY1/MAPK8IP1/KLF4/SFRP5/TIMP3/PAQR3/BMP4/APOC3/PTPN5/CAV1/PODN/ZFYVE28/DNAJC15/DEPTOR/DUSP16/SPRY4/NTRK3/SHB/FBLN1/RGS3/MYADM/TRIB1/CEACAM1/ZC3H12A/P2RX7/RGS4	50
GO:0002028	GO:0002028	regulation of sodium ion transport	15/1055	94/15852	0.00131062	0.0236166	0.0195864	LOC100480641/LOC100469796/SCN4B/SGK1/SCN1B/LOC100471490/NKAIN3/LOC100482121/ATP1B2/LOC100463732/RANGRF/SNTA1/FXYD6/NEDD4/P2RX7	15
GO:0071560	GO:0071560	cellular response to transforming growth factor beta stimulus	21/1055	154/15852	0.0013392	0.0239509	0.0198637	L1CAM/HPGD/CCL5/WNT2/LTBP3/ARG1/PDE2A/GDF9/LOC100473431/LOC100474348/LOC100474009/RAPGEF3/GCNT2/LTBP4/PDE3A/LOC100467519/TGFBR2/CAV1/SERPINE1/YES1/CLEC3B	21
GO:0071229	GO:0071229	cellular response to acid chemical	28/1055	229/15852	0.00134024	0.0239509	0.0198637	HAMP/PDGFRA/AVPR1A/BRINP3/EPHA3/L1CAM/PID1/HES1/LOC100481237/CCL5/WNT2/FZD10/LOC117800818/ADAMTS1/LOC100474871/BAIAP2/LOC100474348/ID3/RAPGEF3/SHMT1/HAND2/KLF2/LOC100482963/EGR1/YES1/MMP2/NTRK3/ZC3H12A	28
GO:0090092	GO:0090092	regulation of transmembrane receptor protein serine/threonine kinase signaling pathway	28/1055	229/15852	0.00134024	0.0239509	0.0198637	ADAMTSL2/HTRA1/TOB1/DKK3/BMP10/CIDEA/GREM1/MSX1/BMP5/FBXL15/GDF2/SMAD6/CHRDL1/WWTR1/GDF9/LOC100473431/CAV2/LOC100474009/GATA6/LTBP4/BMP4/LOC100467519/TGFBR2/CAV1/TBX20/LOC100483558/LOC100482963/CCN3	28
GO:0001822	GO:0001822	kidney development	33/1055	285/15852	0.00134504	0.0239706	0.01988	PDGFRA/FGF1/WFS1/SLIT2/HPGD/GREM1/AHR/PDGFRB/SULF2/MME/SLC5A1/DCN/REN/ADAMTS1/SMAD6/TFAP2A/WWTR1/SDC4/ID2/ASL/ENPEP/ID3/ARID5B/TCF21/ANXA4/KCNJ8/PKD1/RARB/PYGO1/BMP4/SMAD9/GCNT4/EGR1	33
GO:0019724	GO:0019724	B cell mediated immunity	11/1055	58/15852	0.00135776	0.024065	0.0199583	CD74/LOC100479420/CRP/LOC100484974/BCL3/C1R/IL13RA2/IL4R/LOC100466355/ICOSLG/C1S	11
GO:0032922	GO:0032922	circadian regulation of gene expression	11/1055	58/15852	0.00135776	0.024065	0.0199583	AHR/NGFR/CREM/ADK/RORA/BHLHE40/ID2/NAMPT/RORC/NR1D1/CRY2	11
GO:0001655	GO:0001655	urogenital system development	38/1055	343/15852	0.00138548	0.0244228	0.0202551	PDGFRA/FGF1/WFS1/SLIT2/HPGD/GREM1/AHR/PDGFRB/SULF2/MME/SLC5A1/DCN/REN/ADAMTS1/SMAD6/TFAP2A/WWTR1/SDC4/ID2/ASL/ENPEP/ID3/PLAUR/ARID5B/TCF21/ANXA4/KCNJ8/FOXF1/PKD1/RARB/PYGO1/BMP4/SMAD9/GCNT4/CRIP1/EGR1/MMP2/ITGB4	38
GO:0050867	GO:0050867	positive regulation of cell activation	38/1055	343/15852	0.00138548	0.0244228	0.0202551	HAMP/CD59/CCL21/CD74/CCL19/CD6/NFKBIZ/CCL5/GAS6/CD3E/PDGFRB/BST1/ADK/LOC100477284/LOC100484974/LOC100472839/PTPRC/LOC100474348/CDKN1A/PRDM1/IL4R/THY1/ATP11C/LCK/CD320/LOC100466355/SHLD1/SELENOK/ICOSLG/TGFBR2/CAV1/FOXP3/AXL/CD83/IL12RB1/YES1/SHB/CEACAM1	38
GO:0008652	GO:0008652	cellular amino acid biosynthetic process	12/1055	67/15852	0.00140919	0.0247735	0.0205459	GPT/GATM/LOC100477414/SEPHS2/PAH/BHMT/CDO1/ASL/SHMT1/BHMT2/CTH/AGXT	12
GO:0086004	GO:0086004	regulation of cardiac muscle cell contraction	8/1055	34/15852	0.00143552	0.0251681	0.0208732	LOC100480641/AKAP6/STC1/FGF13/RANGRF/CAV1/DSG2/PDE4B	8
GO:0005201	GO:0005201	extracellular matrix structural constituent	10/1055	50/15852	0.00145689	0.0252414	0.020934	PRELP/LUM/MGP/LAMB1/COL5A3/TINAGL1/BGN/LAMC1/HAPLN4/FBLN1	10
GO:0006144	GO:0006144	purine nucleobase metabolic process	6/1055	20/15852	0.00147717	0.0252414	0.020934	AOX1/GDA/SHMT1/ACP3/LOC100470134/DPYD	6
GO:0016702	GO:0016702	oxidoreductase activity, acting on single donors with incorporation of molecular oxygen, incorporation of two atoms of oxygen	6/1055	20/15852	0.00147717	0.0252414	0.020934	PTGS2/TDO2/BCO2/IDO1/CDO1/ETHE1	6
GO:0030206	GO:0030206	chondroitin sulfate biosynthetic process	6/1055	20/15852	0.00147717	0.0252414	0.020934	DCN/BGN/LOC117800561/CHST7/CHPF/CHST15	6
GO:0030552	GO:0030552	cAMP binding	6/1055	20/15852	0.00147717	0.0252414	0.020934	PDE2A/CNBD2/RAPGEF3/PDE3A/PDE1C/PDE4B	6
GO:0034114	GO:0034114	regulation of heterotypic cell-cell adhesion	6/1055	20/15852	0.00147717	0.0252414	0.020934	FGG/THY1/KLF4/GCNT2/FGB/MYADM	6
GO:0042403	GO:0042403	thyroid hormone metabolic process	6/1055	20/15852	0.00147717	0.0252414	0.020934	DIO1/TG/SULT1B1/DIO3/DIO2/GCNT4	6
GO:2000345	GO:2000345	regulation of hepatocyte proliferation	6/1055	20/15852	0.00147717	0.0252414	0.020934	LOC100472171/SULF2/CPB2/PTN/PLAU/CEACAM1	6
GO:0001763	GO:0001763	morphogenesis of a branching structure	24/1055	187/15852	0.0014878	0.0252414	0.020934	FGF1/SLIT2/AREG/MGP/SEMA5A/SOCS3/HHIP/GREM1/AHR/EDNRA/HGF/GDF2/DLL4/RSPO2/PRDM1/TCF21/CXCL12/FOXF1/PKD1/BMP4/TGFBR2/TBX20/SPINT2/TMTC3	24
GO:0060326	GO:0060326	cell chemotaxis	24/1055	187/15852	0.0014878	0.0252414	0.020934	PDGFRA/CCL21/CCL19/CXCL16/SEMA5A/SPP1/CCL5/GAS6/ITGA9/HGF/CH25H/PDGFRB/LOC117799416/LOC100471490/LOC100472839/LOC100474348/NR4A1/CXCL12/LOC100463732/C5/CXCL14/CCN3/LOC100464796/PDE4B	24
GO:0001975	GO:0001975	response to amphetamine	9/1055	42/15852	0.00149738	0.0252414	0.020934	RGS2/LOC100471490/NR4A2/LOC100463732/DPYSL2/PTPN5/TH/EGR1/RGS4	9
GO:0006775	GO:0006775	fat-soluble vitamin metabolic process	9/1055	42/15852	0.00149738	0.0252414	0.020934	LOC105235077/LOC100472647/LOC100481237/LOC100480153/TTPA/LOC117797980/LOC109488752/VKORC1/LOC117799027	9
GO:0032715	GO:0032715	negative regulation of interleukin-6 production	9/1055	42/15852	0.00149738	0.0252414	0.020934	AQP4/GAS6/HGF/PRG4/LOC100474871/NLRX1/KLF2/FOXP3/ZC3H12A	9
GO:0050704	GO:0050704	NA	9/1055	42/15852	0.00149738	0.0252414	0.020934	CCL19/TLR2/GAS6/LOC117799416/LOC100474871/IL1R2/LOC100464921/ZC3H12A/P2RX7	9
GO:0002687	GO:0002687	positive regulation of leukocyte migration	20/1055	145/15852	0.00149807	0.0252414	0.020934	CCL21/CD74/CCL19/TLR2/CCL5/GAS6/EDNRA/KITLG/PAWR/LOC100471490/ICAM1/LOC100472839/LOC100474348/PLA2G7/THY1/CXCL12/LOC100463732/SELENOK/CXCL14/SERPINE1	20
GO:0005903	GO:0005903	brush border	19/1055	135/15852	0.00153019	0.025716	0.0213276	SLCO1A2/KCNK1/SI/ACE2/SLC17A3/ITPR3/ATP8B1/MME/SLC5A1/SLC5A6/ENPEP/RAPGEF3/CLTRN/EPS8/USH1C/LOC100482963/DCXR/PLS1/CEACAM1	19
GO:0016709	GO:0016709	oxidoreductase activity, acting on paired donors, with incorporation or reduction of molecular oxygen, NAD(P)H as one donor, and incorporation of one atom of oxygen	7/1055	27/15852	0.00154774	0.0258768	0.021461	FMO3/LOC100481237/FMO1/LOC100472056/FMO5/NOS2/FMO2	7
GO:0030728	GO:0030728	ovulation	7/1055	27/15852	0.00154774	0.0258768	0.021461	PTGS2/HPGD/RGS2/ADAMTS1/IL4R/MMP2/EREG	7
GO:0001933	GO:0001933	negative regulation of protein phosphorylation	46/1055	440/15852	0.00155947	0.0260058	0.0215679	GADD45B/PSEN2/SLIT2/SOCS3/PID1/GREM1/LOC100472171/ACE2/HGF/FABP4/PSCA/SOCS2/EFNA1/DCN/RGS2/BGN/SMAD6/WWTR1/PTPRC/LOC100473431/CDKN1A/IGFBP3/THY1/MAPK8IP1/KLF4/SFRP5/TIMP3/PAQR3/BMP4/PTPN5/CAV1/PODN/ZFYVE28/DEPTOR/DUSP16/SPRY4/NTRK3/SHB/FBLN1/RGS3/MYADM/TRIB1/CEACAM1/ZC3H12A/P2RX7/RGS4	46
GO:0051897	GO:0051897	positive regulation of protein kinase B signaling	21/1055	156/15852	0.00157802	0.0261805	0.0217128	PDGFRA/CCL21/NRXN1/IGFBP5/C1QTNF1/FGF1/CCL19/SEMA5A/NGFR/RAMP3/GAS6/HGF/PDGFRB/KITLG/LOC117800818/F3/GCNT2/LCK/TNFAIP8L3/AXL/EREG	21
GO:1901136	GO:1901136	carbohydrate derivative catabolic process	21/1055	156/15852	0.00157802	0.0261805	0.0217128	UPP1/LOC100472495/PRELP/LUM/PDE1A/GPC1/DCN/BGN/PDE2A/GPC4/FBXO2/OMD/SDC4/CDA/PDE3A/PDE1C/GM2A/NUDT15/SDC2/NEIL2/DPYD	21
GO:0045428	GO:0045428	regulation of nitric oxide biosynthetic process	12/1055	68/15852	0.00160961	0.0266365	0.022091	CLU/TLR2/PTGS2/DDAH1/PTGIS/CRP/ICAM1/KLF4/SOD2/CAV1/KLF2/ZC3H12A	12
GO:0045471	GO:0045471	response to ethanol	25/1055	199/15852	0.00162348	0.0267206	0.0221608	HAMP/CD14/L1CAM/LOC100471407/HPGD/CCL5/LOC100472056/RGS2/CRP/SLC2A4/LOC100474348/CLDN3/CDO1/LOC100479522/TP53INP1/CTSB/EPS8/SOD2/TH/LOC100483558/EGR1/NTRK3/ALAS1/NQO1/RGS4	25
GO:0048754	GO:0048754	branching morphogenesis of an epithelial tube	20/1055	146/15852	0.00163004	0.0267206	0.0221608	FGF1/SLIT2/AREG/MGP/SEMA5A/HHIP/GREM1/AHR/EDNRA/GDF2/DLL4/RSPO2/TCF21/CXCL12/FOXF1/PKD1/BMP4/TGFBR2/TBX20/TMTC3	20
GO:0009266	GO:0009266	response to temperature stimulus	26/1055	210/15852	0.00163528	0.0267206	0.0221608	LOC100482523/CD14/FGF1/PTGS2/SOCS3/MAPT/NGFR/PAWR/LOC100471490/ADRB3/NFKBIA/F3/LOC100474348/DIO2/SLC52A3/TP53INP1/CXCL12/BAG3/SOD2/STAC/SCARA5/LOC100463732/OSM/CPB2/LOC100483558/LRP11	26
GO:0030324	GO:0030324	lung development	26/1055	210/15852	0.00163528	0.0267206	0.0221608	PDGFRA/ADAMTSL2/IGFBP5/FGF1/PSEN2/LOC100472774/MGP/HHIP/PDGFRB/RSPO2/WWP1/LTBP3/ARG1/FLT4/GATA6/TCF21/NFIB/CCBE1/FOXF1/PKD1/BMP4/PTN/TGFBR2/KLF2/EPAS1/TMTC3	26
GO:0050870	GO:0050870	positive regulation of T cell activation	26/1055	210/15852	0.00163528	0.0267206	0.0221608	CD59/CCL21/CD74/CCL19/CD6/NFKBIZ/CCL5/CD3E/ADK/LOC100477284/LOC100484974/PTPRC/LOC100474348/IL4R/THY1/LCK/SELENOK/ICOSLG/TGFBR2/CAV1/FOXP3/CD83/IL12RB1/YES1/SHB/CEACAM1	26
GO:0006935	GO:0006935	chemotaxis	48/1055	466/15852	0.00169819	0.0276787	0.0229554	PDGFRA/CCL21/COLEC10/NRXN1/SLIT2/TENM2/CCL19/L1CAM/CHL1/CXCL16/LAMA2/SEMA5A/SPP1/NCAM1/NGFR/CCL5/GAS6/ITGA9/GPC1/HGF/CH25H/PDGFRB/EFNA1/LOC117799416/SCN1B/RAP1GAP/SEMA3D/LOC100471490/LOC100472839/LOC100474348/UNC5D/NR4A1/PLAUR/NTN1/NFIB/CXCL12/LOC100463732/RPS6KA5/C5/BMP4/GPNMB/CXCL14/CCN3/LHX2/RALA/LOC100464796/PDE4B/PLAU	48
GO:0071236	GO:0071236	cellular response to antibiotic	21/1055	157/15852	0.00171043	0.0278085	0.023063	L1CAM/AHR/CCL5/ARG1/LOC100466967/F3/ID3/TP53INP1/SOD2/FDX1/MAPK13/KLF2/AXL/CRIP1/NFE2L2/SERPINE1/EGR1/LOC117797734/ADCY5/ZC3H12A/NQO1	21
GO:0071371	GO:0071371	cellular response to gonadotropin stimulus	8/1055	35/15852	0.00175392	0.0284441	0.0235902	EPHA3/LOC117800792/PAWR/PLAT/LOC100466967/GATA6/SERPINE1/EGR1	8
GO:0003205	GO:0003205	cardiac chamber development	22/1055	168/15852	0.00177269	0.028677	0.0237833	CPE/SLIT2/BMP10/AHR/WNT2/BMP5/DLL4/PDE2A/ADAMTS1/SMAD6/ID2/PRDM1/GATA6/FOXF1/RARB/BMP4/HAND2/TGFBR2/TBX20/LMO4/DHRS3/POU4F1	22
GO:0032653	GO:0032653	regulation of interleukin-10 production	9/1055	43/15852	0.00178379	0.0287132	0.0238133	TLR2/LOC100479420/HGF/PRG2/IDO1/BCL3/FOXP3/CD83/TNFRSF9	9
GO:0043030	GO:0043030	regulation of macrophage activation	9/1055	43/15852	0.00178379	0.0287132	0.0238133	HAMP/CD74/LOC100479420/RORA/LOC100472839/IL4R/ADGRF5/SLC7A2/ZC3H12A	9
GO:0006112	GO:0006112	energy reserve metabolic process	11/1055	60/15852	0.0018096	0.0290565	0.0240981	GBE1/GNMT/PID1/ADRB3/GCK/GFPT2/PPP1R3C/NR1D1/ADGRF5/PYGM/PPP1R3B	11
GO:0061138	GO:0061138	morphogenesis of a branching epithelium	23/1055	179/15852	0.00181837	0.0291254	0.0241551	FGF1/SLIT2/AREG/MGP/SEMA5A/SOCS3/HHIP/GREM1/AHR/EDNRA/HGF/GDF2/DLL4/RSPO2/TCF21/CXCL12/FOXF1/PKD1/BMP4/TGFBR2/TBX20/SPINT2/TMTC3	23
GO:0006816	GO:0006816	calcium ion transport	29/1055	245/15852	0.00183359	0.0292968	0.0242973	ADRA1A/CACNA2D3/CCL21/PSEN2/CCL19/CALCRL/CACNA2D1/CCL5/RAMP3/GAS6/ITPR3/TRPM3/PAWR/PDE2A/LOC100465650/GCK/GJA4/MCUR1/PTPRC/F2R/ATP13A3/NOL3/LCK/PKD1/CACNA1H/SELENOK/CAV1/LOC117800809/P2RX7	29
GO:0002698	GO:0002698	negative regulation of immune effector process	18/1055	127/15852	0.00185576	0.0295782	0.0245307	ENPP3/CD59/HTRA1/CLEC4G/LOC100479420/SERPING1/ARG1/NLRX1/C4BPA/PTPRC/TKFC/LOC100469973/IL13RA2/IL4R/FOXF1/FOXP3/CEACAM1/ZC3H12A	18
GO:0006694	GO:0006694	steroid biosynthetic process	17/1055	117/15852	0.00186945	0.0297233	0.0246511	LOC100466240/LOC105235077/HSD3B1/SLC27A2/LOC100472647/LOC100480153/CH25H/LOC117797980/LOC109488752/AKR1D1/LOC117799027/INSIG2/CACNA1H/FDX1/SC5D/MVK/SCP2	17
GO:0016878	GO:0016878	acid-thiol ligase activity	7/1055	28/15852	0.00194667	0.0307474	0.0255004	SLC27A2/ACSBG1/ACSL1/SLC27A3/LOC100463551/ACSS1/SLC27A6	7
GO:0072378	GO:0072378	blood coagulation, fibrin clot formation	7/1055	28/15852	0.00194667	0.0307474	0.0255004	SERPING1/F3/FGG/LOC100469973/FGB/F8/FBLN1	7
GO:0016701	GO:0016701	oxidoreductase activity, acting on single donors with incorporation of molecular oxygen	6/1055	21/15852	0.00195282	0.0307474	0.0255004	PTGS2/TDO2/BCO2/IDO1/CDO1/ETHE1	6
GO:0031233	GO:0031233	intrinsic component of external side of plasma membrane	6/1055	21/15852	0.00195282	0.0307474	0.0255004	CD59/CD14/LOC117800792/F3/THY1/LOC100482963	6
GO:0030323	GO:0030323	respiratory tube development	26/1055	213/15852	0.00200141	0.0314362	0.0260716	PDGFRA/ADAMTSL2/IGFBP5/FGF1/PSEN2/LOC100472774/MGP/HHIP/PDGFRB/RSPO2/WWP1/LTBP3/ARG1/FLT4/GATA6/TCF21/NFIB/CCBE1/FOXF1/PKD1/BMP4/PTN/TGFBR2/KLF2/EPAS1/TMTC3	26
GO:0031670	GO:0031670	cellular response to nutrient	13/1055	79/15852	0.00202498	0.0317083	0.0262973	PTGS2/CCL5/GAS6/PAWR/ADAMTS1/BAIAP2/LOC100473431/LOC100474348/NOS2/PTN/SERPINE1/LOC100482963/P2RX7	13
GO:0009408	GO:0009408	response to heat	18/1055	128/15852	0.00202851	0.0317083	0.0262973	LOC100482523/CD14/FGF1/PTGS2/SOCS3/MAPT/LOC100471490/LOC100474348/SLC52A3/TP53INP1/BAG3/STAC/SCARA5/LOC100463732/OSM/CPB2/LOC100483558/LRP11	18
GO:0001893	GO:0001893	maternal placenta development	9/1055	44/15852	0.00211237	0.0329398	0.0273187	GJB2/SPP1/PTGS2/PTGIS/STC1/PRDM1/CTSB/SERPINE1/CTSV	9
GO:0008206	GO:0008206	bile acid metabolic process	8/1055	36/15852	0.00212557	0.032987	0.0273578	LOC100466240/SLCO1A2/SLC27A2/LOC100480153/ATP8B1/CH25H/NR5A2/AKR1D1	8
GO:0030204	GO:0030204	chondroitin sulfate metabolic process	8/1055	36/15852	0.00212557	0.032987	0.0273578	DCN/BGN/DSEL/LOC117800561/CHST7/CHPF/CHST15/MAMDC2	8
GO:0051493	GO:0051493	regulation of cytoskeleton organization	49/1055	484/15852	0.0021847	0.0338237	0.0280517	PDGFRA/CCL21/EPHA3/SLIT2/STMN3/SEMA5A/TLR2/BMP10/MAPT/HRG/FZD10/RANBP3L/PDGFRB/PLK2/BST1/SGK1/PAM/RGS2/DSTN/S100A10/ICAM1/SDC4/BAIAP2/CAPN6/RAPGEF3/LMOD1/LIMA1/GDA/PKD1/EPS8/JAM3/CARMIL1/SYNPO2/WASL/CAMSAP3/FGF13/RANGRF/CAV1/LOC100483558/TWF1/CHMP4C/DIXDC1/NTRK3/MYADM/CFL2/CTSV/SORBS3/P2RX7/RGS4	49
GO:0002455	GO:0002455	humoral immune response mediated by circulating immunoglobulin	5/1055	15/15852	0.00221199	0.0341234	0.0283002	CRP/LOC100484974/BCL3/C1R/C1S	5
GO:0032680	GO:0032680	regulation of tumor necrosis factor production	18/1055	129/15852	0.00221457	0.0341234	0.0283002	CD14/CLU/CCL19/TLR2/CIDEA/GAS6/ZFP36/LOC100472839/LOC100474871/BCL3/LOC100474348/SELENOK/GPNMB/FOXP3/AXL/ARID5A/ZC3H12A/LOC100482335	18
GO:0000302	GO:0000302	response to reactive oxygen species	28/1055	237/15852	0.00223803	0.0344031	0.0285322	LOC100482523/PDGFRA/AREG/CCL19/APOD/MAPT/SOD3/PDGFRB/LOC100472056/LOC117800818/ARG1/CRP/LOC100466967/F3/GUCY1B1/LCK/SOD2/MAPK13/BMP4/NUDT15/KLF2/AXL/NFE2L2/SERPINE1/MMP2/PLK3/LOC117797734/NQO1	28
GO:0050868	GO:0050868	negative regulation of T cell activation	17/1055	119/15852	0.00224936	0.0344916	0.0286057	CD74/CLEC4G/LOC100479420/LOC100472171/IDO1/PAWR/ARG1/LOC100484974/SDC4/IL4R/LAG3/BMP4/GPNMB/FOXP3/CEACAM1/ZC3H12A/PLA2G2F	17
GO:0048771	GO:0048771	tissue remodeling	16/1055	109/15852	0.00225618	0.0344916	0.0286057	IGFBP5/AHR/DLL4/LTBP3/ARG1/BGN/CTSK/F2R/NOL3/NOS2/ELF3/CAV1/AXL/EPAS1/MMP2/TIMP1	16
GO:0051250	GO:0051250	negative regulation of lymphocyte activation	20/1055	150/15852	0.00226117	0.0344916	0.0286057	CD74/CLEC4G/LOC100479420/LOC100472171/IDO1/PAWR/ARG1/LOC100484974/SDC4/ID2/PRDM1/IL4R/LAG3/BMP4/GPNMB/FOXP3/AXL/CEACAM1/ZC3H12A/PLA2G2F	20
GO:0002699	GO:0002699	positive regulation of immune effector process	27/1055	226/15852	0.00226506	0.0344916	0.0286057	ENPP3/CD74/CCL19/TLR2/CADM1/NFKBIZ/GPRC5B/ARG1/LOC100471490/LOC100477284/LOC100472839/PTPRC/LOC100474348/MZB1/IL13RA2/IL4R/LAG3/FOXF1/LOC100466355/LOC100463732/SHLD1/FOXP3/IL12RB1/ARID5A/SHB/CEACAM1/P2RX7	27
GO:0003044	GO:0003044	regulation of systemic arterial blood pressure mediated by a chemical signal	10/1055	53/15852	0.00230779	0.03506	0.0290771	ADRA1A/AVPR1A/ACE2/MME/REN/ADRB3/ENPEP/SOD2/LOC100478578/LOC100482335	10
GO:0002250	GO:0002250	adaptive immune response	19/1055	140/15852	0.00234575	0.035541	0.029476	JCHAIN/CD74/LOC100479420/RORA/CRP/ICAM1/LOC100484974/BCL3/C1R/IL13RA2/IL4R/EMP2/RORC/JAM3/LOC100466355/ICOSLG/FOXP3/C1S/NEDD4	19
GO:0006081	GO:0006081	cellular aldehyde metabolic process	12/1055	71/15852	0.00235589	0.035541	0.029476	ALDH1A1/LOC117799489/LOC105235263/BCO2/KHK/LOC100466967/TKFC/LOC100479522/CACNA1H/PDXK/ALDH8A1/AGXT	12
GO:0060420	GO:0060420	regulation of heart growth	12/1055	71/15852	0.00235589	0.035541	0.029476	HAMP/COL14A1/BMP10/AHR/NCAM1/WNT2/RGS2/AKAP6/GATA6/TGFBR2/TBX20/RGS4	12
GO:0060541	GO:0060541	respiratory system development	28/1055	238/15852	0.00238013	0.0358234	0.0297101	PDGFRA/ADAMTSL2/IGFBP5/FGF1/PSEN2/LOC100472774/MGP/HHIP/PDGFRB/RSPO2/WWP1/LTBP3/ARG1/HESX1/FLT4/ASL/GATA6/TCF21/NFIB/CCBE1/FOXF1/PKD1/BMP4/PTN/TGFBR2/KLF2/EPAS1/TMTC3	28
GO:0009112	GO:0009112	nucleobase metabolic process	7/1055	29/15852	0.00242078	0.036267	0.0300781	AOX1/CDA/GDA/SHMT1/ACP3/LOC100470134/DPYD	7
GO:0036120	GO:0036120	cellular response to platelet-derived growth factor stimulus	7/1055	29/15852	0.00242078	0.036267	0.0300781	PDGFRA/PDGFRB/LOC100474348/PCSK5/PTN/SERPINE1/YES1	7
GO:0008203	GO:0008203	cholesterol metabolic process	15/1055	100/15852	0.00246289	0.0368128	0.0305307	LOC100466240/FGL1/LOC100480153/CH25H/LOC117799416/AKR1D1/CLN8/INSIG2/FDX1/APOC3/APOC1/SC5D/CEL/MVK/NR0B2	15
GO:0090279	GO:0090279	regulation of calcium ion import	9/1055	45/15852	0.00248741	0.0370938	0.0307638	HES1/RAMP3/ATP2C2/PDGFRB/PAWR/LOC100474348/STC1/CXCL12/SERPINE1	9
GO:0010544	GO:0010544	negative regulation of platelet activation	6/1055	22/15852	0.00253574	0.0376415	0.031218	PDGFRA/C1QTNF1/CD9/THBD/FGG/CEACAM1	6
GO:0016327	GO:0016327	apicolateral plasma membrane	6/1055	22/15852	0.00253574	0.0376415	0.031218	MPDZ/THBD/CLDN8/CLDN3/KRT19/NEDD4	6
GO:0006942	GO:0006942	regulation of striated muscle contraction	13/1055	81/15852	0.00254737	0.0377278	0.0312896	ADRA1A/LOC100480641/BMP10/ACE2/RGS2/AKAP6/STC1/FGF13/RANGRF/CAV1/DSG2/PDE4B/ZC3H12A	13
GO:0006953	GO:0006953	acute-phase response	8/1055	37/15852	0.00255639	0.0377751	0.0313288	HAMP/EPHA3/ITIH4/LOC117799416/CRP/LOC100472839/LOC100474871/LOC100469973	8
GO:0006469	GO:0006469	negative regulation of protein kinase activity	30/1055	262/15852	0.0025752	0.0378828	0.0314181	GADD45B/PSEN2/SOCS3/LOC100472171/FABP4/SOCS2/DCN/RGS2/BGN/WWTR1/PTPRC/LOC100473431/CDKN1A/THY1/MAPK8IP1/SFRP5/PAQR3/BMP4/PTPN5/CAV1/PODN/ZFYVE28/DEPTOR/DUSP16/SPRY4/SHB/RGS3/TRIB1/CEACAM1/RGS4	30
GO:0019216	GO:0019216	regulation of lipid metabolic process	43/1055	415/15852	0.00258021	0.0378828	0.0314181	PDGFRA/AVPR1A/CCL21/FGF1/CCL19/DKK3/ANGPTL8/PTGS2/APOD/CIDEA/ELOVL5/IGFBP7/SERPINA3/BMP5/PDGFRB/LOC117800792/ACSL1/RORA/ID2/NR1D2/KLF4/INSIG2/CREBL2/RORC/LACTB/APOC3/TNFAIP8L3/CAV1/NR1D1/ABHD6/ADGRF5/APOC1/DNAJC15/SC5D/EGR1/EEF1A2/MVK/ADIPOR2/CEACAM1/ALAS1/SCP2/SAMD8/PLPP1	43
GO:0072521	GO:0072521	purine-containing compound metabolic process	49/1055	488/15852	0.00258119	0.0378828	0.0314181	ENPP3/SLC2A9/GNMT/LOC100480641/ACSBG1/TDO2/SULT1B1/CHCHD10/ELOVL5/PDE1A/ACOT12/SLC17A3/MACROD1/ENO2/ACOT6/GUCY1A2/ACSL1/KHK/ADK/ELOVL7/RORA/PDE2A/LOC100479689/DLG2/GCK/AOX1/TKFC/GUCY1B1/ACOT4/SLC27A3/GDA/SHMT1/ACOT13/CARMIL1/PDE3A/PDE1C/COMT/ACSS1/NUDT15/ACP3/LOC100470134/LOC100483558/DPYD/MVK/ABHD14B/LOC117801866/ADCY5/SCP2/NDUFS5	49
GO:0010721	GO:0010721	negative regulation of cell development	37/1055	344/15852	0.00265998	0.0389509	0.032304	S1PR3/EPHA3/SLIT2/SPOCK1/SEMA5A/SPP1/HES1/EFEMP1/NGFR/MAG/DIO3/TTPA/EFNA1/PLK2/RGS2/RAP1GAP/AP1AR/ID2/LOC100473431/NTN1/THY1/PAQR3/GRB14/PTPRZ1/FGF13/BMP4/PMP22/PTN/CAV1/PTPRG/LHX2/KIAA0319/DIXDC1/NTRK3/SHB/FBLN1/RGS4	37
GO:0001954	GO:0001954	positive regulation of cell-matrix adhesion	10/1055	54/15852	0.00266677	0.0389624	0.0323135	CCL21/HRG/S100A10/SDC4/LOC100482121/THY1/EMP2/PCSK5/CDH13/NINJ1	10
GO:0030888	GO:0030888	regulation of B cell proliferation	11/1055	63/15852	0.00271033	0.0395099	0.0327676	CD74/LOC100479420/AHR/LOC100472171/BST1/PAWR/PTPRC/CDKN1A/PRDM1/MZB1/CD320	11
GO:0016525	GO:0016525	negative regulation of angiogenesis	16/1055	111/15852	0.00272452	0.0396277	0.0328653	HHIP/HRG/NGFR/GDF2/PLK2/DLL4/DCN/ADAMTS1/LOC100474348/KLF4/LOC117802809/SERPINF1/TCF4/PTN/KLF2/SERPINE1	16
GO:0043270	GO:0043270	positive regulation of ion transport	35/1055	321/15852	0.00273397	0.0396763	0.0329056	AVPR1A/WFS1/MAP2K6/CACNA2D1/ACE2/CCL5/RAMP3/CHRM1/ATP2C2/EDNRA/PDGFRB/LOC117800792/SCN4B/SGK1/SCN1B/LOC100471490/LOC100465650/F2R/LOC100474348/AKAP6/STC1/RAPGEF3/THY1/ATP1B2/CLTRN/CXCL12/STAC/LOC100463732/DPYSL2/BMP4/PLA2R1/CAV1/SERPINE1/GABBR1/P2RX7	35
GO:0050731	GO:0050731	positive regulation of peptidyl-tyrosine phosphorylation	24/1055	196/15852	0.00280023	0.0405471	0.0336277	PDGFRA/ADRA1A/AREG/CD74/SOCS3/HES1/GREM1/CCL5/GAS6/CD3E/HGF/GPRC5B/GHR/KITLG/EFNA1/ICAM1/CAV2/THY1/LCK/PTPRZ1/OSM/YES1/ADRA2B/EREG	24
GO:1903555	GO:1903555	regulation of tumor necrosis factor superfamily cytokine production	18/1055	132/15852	0.00286071	0.040913	0.0339313	CD14/CLU/CCL19/TLR2/CIDEA/GAS6/ZFP36/LOC100472839/LOC100474871/BCL3/LOC100474348/SELENOK/GPNMB/FOXP3/AXL/ARID5A/ZC3H12A/LOC100482335	18
GO:0051048	GO:0051048	negative regulation of secretion	30/1055	264/15852	0.00288709	0.040913	0.0339313	PIM3/CD74/RAB33B/SYP/CIDEA/LOC100479420/GAS6/HRH2/GCK/F2R/IL13RA2/IGFBP3/IL1R2/ANXA4/FOXF1/PDE1C/OSM/C5/HTR7/COMT/PLA2R1/FOXP3/CRY2/CCN3/GABBR1/ADRA2B/FBLN1/CEACAM1/TNFRSF9/ZC3H12A	30
GO:0004857	GO:0004857	enzyme inhibitor activity	36/1055	334/15852	0.00291009	0.040913	0.0339313	SPINK8/SLIT2/ITIH4/SPOCK1/SOCS3/SERPING1/LOC100472171/SERPINA3/HRG/GAS6/TIMP2/SOCS2/DCN/BGN/SERPINI2/LOC100473431/CDKN1A/LOC100469973/NOL3/CSTB/ANXA4/TIMP3/SERPINF1/APOC3/SERPINB6/PTN/PODN/CPEB2/APOC1/SERPINE1/LOC100473203/SPINT2/PI3/TRIB1/TIMP1/LOC117797734	36
GO:0002823	GO:0002823	negative regulation of adaptive immune response based on somatic recombination of immune receptors built from immunoglobulin superfamily domains	9/1055	46/15852	0.00291334	0.040913	0.0339313	CLEC4G/LOC100479420/ARG1/C4BPA/PTPRC/IL4R/FOXP3/CEACAM1/ZC3H12A	9
GO:0046718	GO:0046718	viral entry into host cell	9/1055	46/15852	0.00291334	0.040913	0.0339313	LOC105234998/ACE2/GAS6/WWP1/CAV2/CTSB/CAV1/AXL/CEACAM1	9
GO:0071559	GO:0071559	response to transforming growth factor beta	21/1055	164/15852	0.00292902	0.040913	0.0339313	L1CAM/HPGD/CCL5/WNT2/LTBP3/ARG1/PDE2A/GDF9/LOC100473431/LOC100474348/LOC100474009/RAPGEF3/GCNT2/LTBP4/PDE3A/LOC100467519/TGFBR2/CAV1/SERPINE1/YES1/CLEC3B	21
GO:0032956	GO:0032956	regulation of actin cytoskeleton organization	33/1055	299/15852	0.00293757	0.040913	0.0339313	PDGFRA/CCL21/EPHA3/SLIT2/SEMA5A/TLR2/BMP10/HRG/FZD10/PDGFRB/BST1/PAM/DSTN/S100A10/ICAM1/SDC4/BAIAP2/RAPGEF3/LMOD1/LIMA1/EPS8/JAM3/CARMIL1/SYNPO2/WASL/TWF1/DIXDC1/NTRK3/MYADM/CFL2/CTSV/SORBS3/RGS4	33
GO:0010632	GO:0010632	regulation of epithelial cell migration	26/1055	219/15852	0.00294736	0.040913	0.0339313	FGF1/SLIT2/ATOH8/SEMA5A/PTGS2/BMP10/HRG/GDF2/EFNA1/PLK2/DLL4/DCN/STC1/FLT4/KLF4/EMP2/RHOJ/CCBE1/LOC117802809/SERPINF1/BMP4/TGFBR2/PTPRG/SERPINE1/CEACAM1/ZC3H12A	26
GO:0001938	GO:0001938	positive regulation of endothelial cell proliferation	14/1055	92/15852	0.00295441	0.040913	0.0339313	SEMA5A/WNT2/GDF2/ARG1/F3/LOC100474348/FLT4/NR4A1/CAV2/CXCL12/BMP4/CAV1/LOC100464796/CDH13	14
GO:0030175	GO:0030175	filopodium	14/1055	92/15852	0.00295441	0.040913	0.0339313	TENM2/KITLG/FGD4/CRP/LOC100482121/BAIAP2/FZD9/RAPGEF3/ANTXR1/PTPRZ1/FGF13/ACP3/LCP1/TWF1	14
GO:0001561	GO:0001561	fatty acid alpha-oxidation	4/1055	10/15852	0.00296062	0.040913	0.0339313	SLC27A2/PECR/PHYH/LOC100470234	4
GO:0001758	GO:0001758	retinal dehydrogenase activity	4/1055	10/15852	0.00296062	0.040913	0.0339313	ALDH1A1/LOC117799489/LOC105235263/ALDH8A1	4
GO:0005542	GO:0005542	folic acid binding	4/1055	10/15852	0.00296062	0.040913	0.0339313	GNMT/DMGDH/LOC117795017/LOC100482963	4
GO:0008430	GO:0008430	selenium binding	4/1055	10/15852	0.00296062	0.040913	0.0339313	DIO1/RPH3A/DIO2/GPX3	4
GO:0009071	GO:0009071	serine family amino acid catabolic process	4/1055	10/15852	0.00296062	0.040913	0.0339313	SDS/CDO1/SHMT1/AGXT	4
GO:0061476	GO:0061476	response to anticoagulant	4/1055	10/15852	0.00296062	0.040913	0.0339313	AOC1/SLIT2/PTPN5/EGR1	4
GO:0070948	GO:0070948	regulation of neutrophil mediated cytotoxicity	4/1055	10/15852	0.00296062	0.040913	0.0339313	ARG1/LOC100471490/DNASE1L3/LOC100463732	4
GO:0002691	GO:0002691	regulation of cellular extravasation	7/1055	30/15852	0.00297897	0.040913	0.0339313	CCL21/BST1/PAWR/ICAM1/LOC100474348/THY1/CXCL12	7
GO:0036119	GO:0036119	response to platelet-derived growth factor	7/1055	30/15852	0.00297897	0.040913	0.0339313	PDGFRA/PDGFRB/LOC100474348/PCSK5/PTN/SERPINE1/YES1	7
GO:0050820	GO:0050820	positive regulation of coagulation	7/1055	30/15852	0.00297897	0.040913	0.0339313	PSEN2/HRG/THBD/F2R/F3/CPB2/SERPINE1	7
GO:0071295	GO:0071295	cellular response to vitamin	7/1055	30/15852	0.00297897	0.040913	0.0339313	CCL5/GAS6/PAWR/ADAMTS1/NOS2/PTN/LOC100482963	7
GO:0070542	GO:0070542	response to fatty acid	16/1055	112/15852	0.0029873	0.040913	0.0339313	CCL21/CCL19/TLR2/PTGS2/PID1/HES1/LOC100472171/ACSL1/PLAT/ADAMTS1/LOC100474348/LOC100469973/ID3/INSIG2/APOC3/ZC3H12A	16
GO:0030879	GO:0030879	mammary gland development	19/1055	143/15852	0.00299119	0.040913	0.0339313	IGFBP5/SLIT2/AREG/MSX1/WNT2/ATP2C2/SLC29A2/SLC30A4/PAM/ARG1/ID2/SLC29A1/CDO1/NTN1/FOXF1/BMP4/ELF3/TGFBR2/CAV1	19
GO:0051262	GO:0051262	protein tetramerization	19/1055	143/15852	0.00299119	0.040913	0.0339313	NRXN1/CD74/GNMT/TDO2/LOC105237507/CCL5/ENO2/MAT1A/S100A10/LOC100469973/CDA/SHMT1/SOD2/ACOT13/CTH/ACP3/TH/GPX3/DCXR	19
GO:0042698	GO:0042698	ovulation cycle	15/1055	102/15852	0.0029965	0.040913	0.0339313	PDGFRA/CLU/SLIT2/PTGS2/LOC117800792/LOC117800818/PAM/ADAMTS1/LOC100466967/LOC100469973/PTN/AXL/EGR1/MMP2/EREG	15
GO:0051952	GO:0051952	regulation of amine transport	15/1055	102/15852	0.0029965	0.040913	0.0339313	AVPR1A/LOC100480641/ACE2/RGS2/ARG1/GCK/CLTRN/CXCL12/DPYSL2/C5/SV2A/GABBR1/ADRA2B/P2RX7/RGS4	15
GO:0000097	GO:0000097	sulfur amino acid biosynthetic process	5/1055	16/15852	0.00304282	0.040913	0.0339313	LOC100477414/BHMT/CDO1/BHMT2/CTH	5
GO:0002689	GO:0002689	negative regulation of leukocyte chemotaxis	5/1055	16/15852	0.00304282	0.040913	0.0339313	SLIT2/GREM1/LOC100474348/C5/CCN3	5
GO:0009070	GO:0009070	serine family amino acid biosynthetic process	5/1055	16/15852	0.00304282	0.040913	0.0339313	LOC100477414/SEPHS2/SHMT1/CTH/AGXT	5
GO:0009414	GO:0009414	response to water deprivation	5/1055	16/15852	0.00304282	0.040913	0.0339313	AVPR1A/CD9/TFAP2A/TH/LRP11	5
GO:0043116	GO:0043116	negative regulation of vascular permeability	5/1055	16/15852	0.00304282	0.040913	0.0339313	SLIT2/DDAH1/PDE2A/PDE3A/CEACAM1	5
GO:0072012	GO:0072012	glomerulus vasculature development	5/1055	16/15852	0.00304282	0.040913	0.0339313	PDGFRA/PDGFRB/TCF21/BMP4/EGR1	5
GO:1901685	GO:1901685	glutathione derivative metabolic process	5/1055	16/15852	0.00304282	0.040913	0.0339313	GSTM3/LOC100483428/LOC100483181/LOC117795758/LOC117801028	5
GO:1901687	GO:1901687	glutathione derivative biosynthetic process	5/1055	16/15852	0.00304282	0.040913	0.0339313	GSTM3/LOC100483428/LOC100483181/LOC117795758/LOC117801028	5
GO:0001569	GO:0001569	branching involved in blood vessel morphogenesis	8/1055	38/15852	0.00305255	0.040913	0.0339313	SEMA5A/AHR/EDNRA/GDF2/DLL4/CXCL12/TGFBR2/TBX20	8
GO:0012507	GO:0012507	ER to Golgi transport vesicle membrane	8/1055	38/15852	0.00305255	0.040913	0.0339313	CD59/AREG/CD74/LOC100464279/LOC100484974/MCFD2/CNIH1/LOC100482963	8
GO:0071549	GO:0071549	cellular response to dexamethasone stimulus	10/1055	55/15852	0.00306904	0.0409501	0.033962	GJB2/L1CAM/ARG1/PLAT/LOC100484974/LOC100474348/ASL/METTL21C/BMP4/SERPINE1	10
GO:1901607	GO:1901607	alpha-amino acid biosynthetic process	10/1055	55/15852	0.00306904	0.0409501	0.033962	GATM/LOC100477414/SEPHS2/PAH/BHMT/ASL/SHMT1/BHMT2/CTH/AGXT	10
GO:0010633	GO:0010633	negative regulation of epithelial cell migration	11/1055	64/15852	0.00308037	0.0409501	0.033962	SLIT2/BMP10/HRG/GDF2/DLL4/DCN/STC1/KLF4/LOC117802809/SERPINF1/PTPRG	11
GO:0043433	GO:0043433	negative regulation of DNA-binding transcription factor activity	20/1055	154/15852	0.00308688	0.0409501	0.033962	WFS1/PTGIS/LOC100472171/GAS6/BHLHE40/FOXS1/LOC100466967/ID2/NFKBIA/ID3/KLF4/SFRP5/ANXA4/PKD1/IRAK2/HAND2/FOXP3/TRIB1/NR0B2/ZC3H12A	20
GO:1905952	GO:1905952	regulation of lipid localization	20/1055	154/15852	0.00308688	0.0409501	0.033962	PON1/C1QTNF1/MAP2K6/SPP1/CIDEA/REN/CRP/HRH2/GDF9/NFKBIA/IGFBP3/ALKBH7/APOC3/PLA2R1/CRY2/APOC1/ZC3H12A/LOC100482335/SCP2/P2RX7	20
GO:0010660	GO:0010660	regulation of muscle cell apoptotic process	13/1055	83/15852	0.00317523	0.0419506	0.0347917	PDE1A/LOC100472171/LIFR/HSPB6/RAPGEF3/IGFBP3/GATA6/NOL3/BAG3/SOD2/HAND2/CAV1/ZC3H12A	13
GO:0035265	GO:0035265	organ growth	13/1055	83/15852	0.00317523	0.0419506	0.0347917	PDGFRA/ADRA1A/FGF1/BMP10/AHR/PDGFRB/MAP7/RSPO2/DIPK2A/SORBS2/STC1/RARB/TGFBR2	13
GO:0098858	GO:0098858	actin-based cell projection	23/1055	187/15852	0.00320356	0.0421215	0.0349335	PDGFRA/TENM2/ATP8B1/KITLG/FGD4/CRP/LOC100482121/BAIAP2/STARD10/FZD9/RAPGEF3/ANTXR1/EPS8/PTPRZ1/FGF13/USH1C/ACP3/LCP1/TWF1/DCXR/NEDD4/SLC9A3R2/CTSV	23
GO:0070372	GO:0070372	regulation of ERK1 and ERK2 cascade	32/1055	289/15852	0.00320493	0.0421215	0.0349335	PDGFRA/ADRA1A/CCL21/NRXN1/CD74/CCL19/L1CAM/TLR2/ACE2/CCL5/RAMP3/GAS6/EDNRA/PDGFRB/PSCA/LOC117800818/ICAM1/F2R/LOC100474348/FGG/FLT4/KLF4/GCNT2/TIMP3/BMP4/HAND2/FGB/TNFAIP8L3/GPNMB/CAV1/FBLN1/CEACAM1	32
GO:0051216	GO:0051216	cartilage development	19/1055	144/15852	0.00323681	0.0421215	0.0349335	LUM/MGP/MSX1/SULF2/GHR/GDF2/RSPO2/SATB2/STC1/NFIB/PKD1/RARB/BMP4/SMAD9/HAND2/TGFBR2/CCN3/ARID5A/TIMP1	19
GO:0071456	GO:0071456	cellular response to hypoxia	19/1055	144/15852	0.00323681	0.0421215	0.0349335	PTGS2/PTGIS/RORA/SLC2A4/LOC100465650/STC1/SLC29A1/ASL/LOC100474009/GATA6/NOL3/PTN/NFE2L2/CPEB2/SERPINE1/EGR1/EPAS1/PLAU/PLK3	19
GO:0009310	GO:0009310	amine catabolic process	6/1055	23/15852	0.00324012	0.0421215	0.0349335	ACMSD/TDO2/IDO1/DMGDH/SAT1/BHMT	6
GO:0034358	GO:0034358	plasma lipoprotein particle	6/1055	23/15852	0.00324012	0.0421215	0.0349335	LOC100482523/PON1/CLU/PLA2G7/APOC3/APOC1	6
GO:0042402	GO:0042402	cellular biogenic amine catabolic process	6/1055	23/15852	0.00324012	0.0421215	0.0349335	ACMSD/TDO2/IDO1/DMGDH/SAT1/BHMT	6
GO:1990777	GO:1990777	lipoprotein particle	6/1055	23/15852	0.00324012	0.0421215	0.0349335	LOC100482523/PON1/CLU/PLA2G7/APOC3/APOC1	6
GO:0097306	GO:0097306	cellular response to alcohol	14/1055	93/15852	0.00327028	0.0424286	0.0351882	L1CAM/AHR/CCL5/ADAMTS1/LOC100466967/ADAM15/KLF9/TP53INP1/SOD2/FDX1/KLF2/SERPINE1/ADCY5/SCP2	14
GO:0043648	GO:0043648	dicarboxylic acid metabolic process	15/1055	103/15852	0.003297	0.0426899	0.0354049	ACMSD/GNMT/LOC100477414/GHR/ASL/ACOT4/LOC117795017/LOC100470434/SHMT1/PHYH/LOC100470234/DGLUCY/TH/LOC100482963/SDHAF3	15
GO:0032526	GO:0032526	response to retinoic acid	18/1055	134/15852	0.0033733	0.0435909	0.0361521	BRINP3/GJB2/EPHA3/LOC100471407/LOC100481237/WNT2/FZD10/PDGFRB/MAP7/LOC100474871/LOC100474348/LOC100479522/KLF4/BMP4/HAND2/YES1/MMP2/NTRK3	18
GO:0071383	GO:0071383	cellular response to steroid hormone stimulus	25/1055	210/15852	0.00338255	0.0436111	0.0361689	GJB2/L1CAM/LOC100480641/AHR/SERPINA3/SSTR3/ZFP36/PAQR6/SGK1/ARG1/PLAT/LOC100484974/LOC100466967/LOC100474871/KLF9/LOC100474348/STC1/ASL/METTL21C/BMP4/NR1D1/SERPINE1/EGR1/NEDD4/PLPP1	25
GO:1902107	GO:1902107	positive regulation of leukocyte differentiation	21/1055	166/15852	0.00338832	0.0436111	0.0361689	IL34/CD74/CCL19/NFKBIZ/CCL5/GAS6/KITLG/ID2/PTPRC/PRDM1/IL4R/ATP11C/LCK/TGFBR2/FOXP3/AXL/CD83/IL12RB1/SHB/TRIB1/POU4F1	21
GO:0055021	GO:0055021	regulation of cardiac muscle tissue growth	11/1055	65/15852	0.00348993	0.0448121	0.037165	HAMP/COL14A1/BMP10/NCAM1/WNT2/RGS2/AKAP6/GATA6/TGFBR2/TBX20/RGS4	11
GO:0033673	GO:0033673	negative regulation of kinase activity	31/1055	279/15852	0.00349544	0.0448121	0.037165	GADD45B/PSEN2/SOCS3/MAPT/LOC100472171/FABP4/SOCS2/DCN/RGS2/BGN/WWTR1/PTPRC/LOC100473431/CDKN1A/THY1/MAPK8IP1/SFRP5/PAQR3/BMP4/PTPN5/CAV1/PODN/ZFYVE28/DEPTOR/DUSP16/SPRY4/SHB/RGS3/TRIB1/CEACAM1/RGS4	31
GO:0042446	GO:0042446	hormone biosynthetic process	10/1055	56/15852	0.00351821	0.0449264	0.0372598	LOC105235077/HSD3B1/LOC100472647/LOC100480153/LOC117797980/LOC109488752/LOC117799027/CACNA1H/FDX1/SCP2	10
GO:1902305	GO:1902305	regulation of sodium ion transmembrane transport	10/1055	56/15852	0.00351821	0.0449264	0.0372598	LOC100480641/LOC100469796/SCN4B/SCN1B/LOC100482121/ATP1B2/RANGRF/SNTA1/FXYD6/NEDD4	10
GO:0005796	GO:0005796	Golgi lumen	13/1055	84/15852	0.00353336	0.0450313	0.0373467	PRELP/LUM/RAB33B/GAS6/SOD3/LOC105235353/GPC1/DCN/BGN/GPC4/OMD/SDC4/SDC2	13
GO:0002460	GO:0002460	adaptive immune response based on somatic recombination of immune receptors built from immunoglobulin superfamily domains	16/1055	114/15852	0.00357589	0.0453063	0.0375748	CD74/LOC100479420/RORA/CRP/ICAM1/LOC100484974/BCL3/C1R/IL13RA2/IL4R/EMP2/RORC/LOC100466355/ICOSLG/FOXP3/C1S	16
GO:0044070	GO:0044070	regulation of anion transport	16/1055	114/15852	0.00357589	0.0453063	0.0375748	AVPR1A/MAP2K6/LOC100480641/ACE2/RGS2/ARG1/HRH2/STC1/CLTRN/DPYSL2/PLA2R1/SV2A/CRY2/GABBR1/P2RX7/RGS4	16
GO:2000181	GO:2000181	negative regulation of blood vessel morphogenesis	16/1055	114/15852	0.00357589	0.0453063	0.0375748	HHIP/HRG/NGFR/GDF2/PLK2/DLL4/DCN/ADAMTS1/LOC100474348/KLF4/LOC117802809/SERPINF1/TCF4/PTN/KLF2/SERPINE1	16
GO:0034103	GO:0034103	regulation of tissue remodeling	14/1055	94/15852	0.00361322	0.0453566	0.0376165	HAMP/SPP1/GREM1/HRG/LOC117800818/LTBP3/FLT4/HAND2/GPNMB/LOC100481923/TNFRSF11B/CEACAM1/LOC117797734/P2RX7	14
GO:0000096	GO:0000096	sulfur amino acid metabolic process	8/1055	39/15852	0.00362049	0.0453566	0.0376165	GNMT/LOC100477414/MAT1A/BHMT/CDO1/BHMT2/CTH/AGXT	8
GO:0050654	GO:0050654	chondroitin sulfate proteoglycan metabolic process	8/1055	39/15852	0.00362049	0.0453566	0.0376165	DCN/BGN/DSEL/LOC117800561/CHST7/CHPF/CHST15/MAMDC2	8
GO:1902624	GO:1902624	positive regulation of neutrophil migration	8/1055	39/15852	0.00362049	0.0453566	0.0376165	CCL21/CD74/CCL19/EDNRA/PAWR/LOC100471490/LOC100472839/LOC100463732	8
GO:0042035	GO:0042035	NA	15/1055	104/15852	0.00362182	0.0453566	0.0376165	RNF128/TLR2/CD3E/ZFP36/PRG2/PRG4/LOC100472839/BCL3/KLF4/LAG3/ADAM33/ICOSLG/FOXP3/EGR1/EREG	15
GO:0048661	GO:0048661	positive regulation of smooth muscle cell proliferation	15/1055	104/15852	0.00362182	0.0453566	0.0376165	IGFBP5/PTGS2/CALCRL/HPGD/CCL5/PDGFRB/LOC117800818/ADAMTS1/ID2/BMP4/TGFBR2/EGR1/CDH13/MMP2/EREG	15
GO:2000352	GO:2000352	negative regulation of endothelial cell apoptotic process	7/1055	31/15852	0.0036305	0.0453778	0.0376341	SEMA5A/GAS6/ICAM1/FGG/FGB/NFE2L2/SERPINE1	7
GO:0001910	GO:0001910	regulation of leukocyte mediated cytotoxicity	12/1055	75/15852	0.0037667	0.0469895	0.0389708	CADM1/LOC100479420/ARG1/LOC100471490/PTPRC/LOC100474348/LAG3/DNASE1L3/LOC100463732/IL12RB1/CEACAM1/P2RX7	12
GO:0032675	GO:0032675	regulation of interleukin-6 production	17/1055	125/15852	0.00379501	0.0472519	0.0391884	AQP4/TLR2/GAS6/HGF/PRG4/LOC100472839/LOC100474871/NLRX1/F2R/MAPK13/SELENOK/KLF2/FOXP3/ARID5A/EREG/ZC3H12A/P2RX7	17
GO:0032835	GO:0032835	glomerulus development	9/1055	48/15852	0.00393668	0.0487352	0.0404186	PDGFRA/AHR/PDGFRB/SULF2/WWTR1/ENPEP/TCF21/BMP4/EGR1	9
GO:0072523	GO:0072523	purine-containing compound catabolic process	9/1055	48/15852	0.00393668	0.0487352	0.0404186	PDE1A/PDE2A/AOX1/GDA/PDE3A/PDE1C/NUDT15/LOC100470134/DPYD	9
GO:0098531	GO:0098531	ligand-activated transcription factor activity	9/1055	48/15852	0.00393668	0.0487352	0.0404186	AHR/NR5A2/RORA/NR4A2/NR1D2/NR4A1/RORC/RARB/NR1D1	9
GO:0002449	GO:0002449	lymphocyte mediated immunity	15/1055	105/15852	0.00397237	0.04899	0.0406299	CD74/LOC100478771/LOC100479420/CRP/ICAM1/LOC100484974/BCL3/C1R/IL13RA2/IL4R/EMP2/LOC100466355/ICOSLG/FOXP3/C1S	15
GO:0046634	GO:0046634	regulation of alpha-beta T cell activation	15/1055	105/15852	0.00397237	0.04899	0.0406299	CCL19/NFKBIZ/CD3E/LOC100484974/PTPRC/PRDM1/IL4R/MAPK8IP1/TGFBR2/FOXP3/CD83/IL12RB1/SHB/CEACAM1/ZC3H12A	15
GO:0006576	GO:0006576	cellular biogenic amine metabolic process	10/1055	57/15852	0.00401798	0.0491785	0.0407863	ACMSD/TDO2/SULT1B1/IDO1/LOC100472452/DMGDH/SAT1/BHMT/HDC/SAT2	10
GO:0014911	GO:0014911	positive regulation of smooth muscle cell migration	10/1055	57/15852	0.00401798	0.0491785	0.0407863	IGFBP5/CCL5/PDGFRB/ADAMTS1/LOC100466967/F3/RAPGEF3/PCSK5/EGR1/PLAU	10
GO:0042379	GO:0042379	chemokine receptor binding	10/1055	57/15852	0.00401798	0.0491785	0.0407863	CCL21/CCL19/CXCL16/CCL5/LOC100471490/LOC100474348/CXCL12/LOC100463732/C5/CXCL14	10
GO:1902041	GO:1902041	regulation of extrinsic apoptotic signaling pathway via death domain receptors	10/1055	57/15852	0.00401798	0.0491785	0.0407863	PSEN2/BMP5/HGF/ICAM1/FGG/TNFSF10/NOL3/TIMP3/FGB/SERPINE1	10
GO:0070665	GO:0070665	positive regulation of leukocyte proliferation	19/1055	147/15852	0.0040765	0.0492012	0.0408051	CD59/CD74/CCL19/CD6/CCL5/CD3E/KITLG/BST1/ADK/LOC100477284/PTPRC/CDKN1A/CD320/SELENOK/ICOSLG/TGFBR2/FOXP3/IL12RB1/CEACAM1	19
GO:0002577	GO:0002577	regulation of antigen processing and presentation	5/1055	17/15852	0.00407714	0.0492012	0.0408051	CCL21/CD74/CCL19/LOC100479420/LOC100484974	5
GO:0003180	GO:0003180	aortic valve morphogenesis	5/1055	17/15852	0.00407714	0.0492012	0.0408051	SLIT2/EFNA1/SMAD6/BMP4/TBX20	5
GO:0005605	GO:0005605	NA	5/1055	17/15852	0.00407714	0.0492012	0.0408051	LAMA2/LAMC2/LAMA3/LAMB1/LAMC1	5
GO:0032693	GO:0032693	negative regulation of interleukin-10 production	5/1055	17/15852	0.00407714	0.0492012	0.0408051	LOC100479420/PRG2/IDO1/FOXP3/TNFRSF9	5
GO:0034616	GO:0034616	response to laminar fluid shear stress	5/1055	17/15852	0.00407714	0.0492012	0.0408051	SMAD6/KLF4/KLF2/NFE2L2/SERPINE1	5
GO:0042219	GO:0042219	cellular modified amino acid catabolic process	5/1055	17/15852	0.00407714	0.0492012	0.0408051	LOC100477414/DIO3/DIO2/LOC117795017/LOC100470434	5
GO:0042359	GO:0042359	vitamin D metabolic process	6/1055	24/15852	0.00408051	0.0492012	0.0408051	LOC105235077/LOC100472647/LOC100480153/LOC117797980/LOC109488752/LOC117799027	6
GO:1901343	GO:1901343	negative regulation of vasculature development	17/1055	126/15852	0.00412245	0.0496147	0.041148	HHIP/HRG/NGFR/GDF2/PLK2/DLL4/DCN/ADAMTS1/LOC100474348/KLF4/LOC117802809/SERPINF1/BMP4/TCF4/PTN/KLF2/SERPINE1	17
GO:0031345	GO:0031345	negative regulation of cell projection organization	23/1055	191/15852	0.00417714	0.0501798	0.0416167	CCL21/EPHA3/NRXN1/SLIT2/SPOCK1/SEMA5A/SPP1/HES1/EFEMP1/HRG/NGFR/MAG/EFNA1/PLK2/RAP1GAP/NTN1/THY1/PAQR3/PTPRZ1/FGF13/PMP22/PTPRG/KIAA0319	23
GO:0018108	GO:0018108	peptidyl-tyrosine phosphorylation	22/1055	180/15852	0.00419626	0.0503164	0.0417299	PDGFRA/EPHA3/FGF1/CRIM1/EFEMP1/HGF/PDGFRB/GHR/LOC117800789/LOC117800818/FLT4/SRMS/LCK/BMX/OSM/AXL/TWF1/RALA/IL12RB1/YES1/NTRK3/EREG	22
GO:0046635	GO:0046635	positive regulation of alpha-beta T cell activation	12/1055	76/15852	0.00420875	0.0503185	0.0417317	CCL19/NFKBIZ/CD3E/LOC100484974/PTPRC/IL4R/TGFBR2/FOXP3/CD83/IL12RB1/SHB/CEACAM1	12
GO:0042277	GO:0042277	peptide binding	33/1055	306/15852	0.00421195	0.0503185	0.0417317	GSTM3/AVPR1A/CD14/CLU/CD74/LOC100483428/LOC100464279/TLR2/LOC100483181/CALCRL/LOC100479420/NGFR/SSTR3/TM2D1/LOC117795758/MME/GHR/LOC117801028/LOC117800792/FBXO2/ITM2A/LOC100484974/LOC100472839/NFKBIA/VIPR1/ENPEP/DLGAP3/CTSB/CSNK1G3/CRIP1/GCAT/CTSV/LOC117797734	33
GO:0055024	GO:0055024	regulation of cardiac muscle tissue development	13/1055	86/15852	0.0043479	0.0510742	0.0423584	HAMP/COL14A1/BMP10/GREM1/NCAM1/WNT2/RGS2/AKAP6/GATA6/BMP4/TGFBR2/TBX20/RGS4	13
GO:0003073	GO:0003073	regulation of systemic arterial blood pressure	15/1055	106/15852	0.00435013	0.0510742	0.0423584	ADRA1A/AVPR1A/DDAH1/AHR/ACE2/GAS6/MME/REN/ADRB3/F2R/ENPEP/EMP2/SOD2/LOC100478578/LOC100482335	15
GO:0042481	GO:0042481	regulation of odontogenesis	7/1055	32/15852	0.00438488	0.0510742	0.0423584	MSX1/NGFR/EDNRA/RSPO2/TFAP2A/BMP4/TNFRSF11B	7
GO:0090023	GO:0090023	positive regulation of neutrophil chemotaxis	7/1055	32/15852	0.00438488	0.0510742	0.0423584	CCL21/CD74/CCL19/EDNRA/LOC100471490/LOC100472839/LOC100463732	7
GO:0002690	GO:0002690	positive regulation of leukocyte chemotaxis	14/1055	96/15852	0.00438708	0.0510742	0.0423584	CCL21/CD74/CCL19/CCL5/GAS6/EDNRA/LOC100471490/LOC100472839/LOC100474348/PLA2G7/CXCL12/LOC100463732/CXCL14/SERPINE1	14
GO:0005351	GO:0005351	carbohydrate:proton symporter activity	4/1055	11/15852	0.00440906	0.0510742	0.0423584	SLC2A9/SLC2A12/SLC2A4/SLC45A2	4
GO:0006730	GO:0006730	one-carbon metabolic process	4/1055	11/15852	0.00440906	0.0510742	0.0423584	GNMT/DMGDH/LOC117795017/SHMT1	4
GO:0009214	GO:0009214	cyclic nucleotide catabolic process	4/1055	11/15852	0.00440906	0.0510742	0.0423584	PDE1A/PDE2A/PDE3A/PDE1C	4
GO:0016840	GO:0016840	carbon-nitrogen lyase activity	4/1055	11/15852	0.00440906	0.0510742	0.0423584	SDS/PAM/HAL/ASL	4
GO:0019934	GO:0019934	cGMP-mediated signaling	4/1055	11/15852	0.00440906	0.0510742	0.0423584	PDE2A/GUCY1B1/PDE3A/NOS2	4
GO:0031581	GO:0031581	hemidesmosome assembly	4/1055	11/15852	0.00440906	0.0510742	0.0423584	LAMC2/LAMA3/LAMC1/ITGB4	4
GO:0034116	GO:0034116	positive regulation of heterotypic cell-cell adhesion	4/1055	11/15852	0.00440906	0.0510742	0.0423584	FGG/THY1/GCNT2/FGB	4
GO:0044342	GO:0044342	type B pancreatic cell proliferation	4/1055	11/15852	0.00440906	0.0510742	0.0423584	IGFBP5/ADK/IGFBP3/CCN3	4
GO:0047555	GO:0047555	3',5'-cyclic-GMP phosphodiesterase activity	4/1055	11/15852	0.00440906	0.0510742	0.0423584	PDE1A/PDE2A/PDE3A/PDE1C	4
GO:0051918	GO:0051918	negative regulation of fibrinolysis	4/1055	11/15852	0.00440906	0.0510742	0.0423584	HRG/THBD/CPB2/SERPINE1	4
GO:0090399	GO:0090399	replicative senescence	4/1055	11/15852	0.00440906	0.0510742	0.0423584	LOC100472171/MME/PLA2R1/SERPINE1	4
GO:1905048	GO:1905048	regulation of metallopeptidase activity	4/1055	11/15852	0.00440906	0.0510742	0.0423584	TIMP2/ANTXR1/TIMP3/TIMP1	4
GO:2000027	GO:2000027	regulation of animal organ morphogenesis	26/1055	226/15852	0.0045056	0.0520995	0.0432088	PDGFRA/FGF1/BMP10/GREM1/MSX1/LOC100472171/NGFR/WNT2/EDNRA/HGF/DIO3/SULF2/RSPO2/GPC4/TFAP2A/SFRP5/NFIB/HOXB7/CPB2/BMP4/HAND2/PTN/TGFBR2/PLAU/TNFRSF11B/CEACAM1	26
GO:0001912	GO:0001912	positive regulation of leukocyte mediated cytotoxicity	9/1055	49/15852	0.00454387	0.0523554	0.043421	CADM1/ARG1/LOC100471490/PTPRC/LOC100474348/LAG3/LOC100463732/IL12RB1/P2RX7	9
GO:0045429	GO:0045429	positive regulation of nitric oxide biosynthetic process	9/1055	49/15852	0.00454387	0.0523554	0.043421	CLU/TLR2/PTGS2/DDAH1/CRP/ICAM1/KLF4/SOD2/KLF2	9
GO:0044106	GO:0044106	cellular amine metabolic process	10/1055	58/15852	0.00457219	0.0525883	0.0436141	ACMSD/TDO2/SULT1B1/IDO1/LOC100472452/DMGDH/SAT1/BHMT/HDC/SAT2	10
GO:0004252	GO:0004252	serine-type endopeptidase activity	16/1055	117/15852	0.00463485	0.0531207	0.0440557	TMPRSS4/COLEC10/PRRG2/HTRA1/LOC100484190/CFD/PLAT/TLL1/CTSK/C1R/CTSB/GZMA/C1S/MMP2/PLAU/CTSV	16
GO:0008585	GO:0008585	female gonad development	16/1055	117/15852	0.00463485	0.0531207	0.0440557	PDGFRA/LOC117803056/SOHLH1/SLIT2/ACSBG1/PTGS2/AHR/KITLG/LOC117800792/ADAMTS1/LOC100469973/ARID5B/BMP4/SERPINE1/MMP2/EREG	16
GO:0060840	GO:0060840	artery development	13/1055	87/15852	0.00480844	0.0550129	0.045625	HPGD/NGFR/PDGFRB/DLL4/PDE2A/SMAD6/PRDM1/RAPGEF3/FOXF1/BMP4/HAND2/ADGRF5/LOC100482963	13
GO:0043502	GO:0043502	regulation of muscle adaptation	14/1055	97/15852	0.0048215	0.0550653	0.0456684	HAMP/ADRA1A/IGFBP5/COL14A1/BMP10/ADK/RGS2/AKAP6/KLF4/NOL3/HAND2/TWF1/NEDD4/RGS4	14
GO:0001936	GO:0001936	regulation of endothelial cell proliferation	17/1055	128/15852	0.0048471	0.0552603	0.0458302	ATOH8/SEMA5A/NGFR/WNT2/GDF2/DLL4/ARG1/F3/LOC100474348/FLT4/NR4A1/CAV2/CXCL12/BMP4/CAV1/LOC100464796/CDH13	17
GO:0070374	GO:0070374	positive regulation of ERK1 and ERK2 cascade	24/1055	205/15852	0.0049824	0.0565875	0.0469309	PDGFRA/ADRA1A/CCL21/NRXN1/CD74/CCL19/TLR2/CCL5/RAMP3/GAS6/EDNRA/PDGFRB/LOC117800818/ICAM1/F2R/LOC100474348/FGG/FLT4/GCNT2/BMP4/HAND2/FGB/TNFAIP8L3/GPNMB	24
GO:0060402	GO:0060402	calcium ion transport into cytosol	11/1055	68/15852	0.00498558	0.0565875	0.0469309	ADRA1A/CCL21/CCL19/CACNA2D1/ITPR3/PAWR/PTPRC/F2R/NOL3/LCK/P2RX7	11
GO:0008146	GO:0008146	sulfotransferase activity	8/1055	41/15852	0.0049984	0.0565875	0.0469309	SULT1B1/LOC100479867/LOC100468789/LOC117800561/CHST1/CHST7/CHST15/HS3ST6	8
GO:0048247	GO:0048247	lymphocyte chemotaxis	8/1055	41/15852	0.0049984	0.0565875	0.0469309	CCL21/CCL19/CXCL16/CCL5/GAS6/CH25H/LOC117799416/LOC100474348	8
GO:0048608	GO:0048608	reproductive structure development	47/1055	480/15852	0.00502651	0.0568066	0.0471126	PDGFRA/LOC117803056/GJB2/SOHLH1/SLIT2/HTRA1/SPP1/ACSBG1/PTGS2/SOCS3/PTGIS/AHR/WNT2/BMP5/TTPA/PDGFRB/MAP7/KITLG/LOC117800792/DCN/LOC117800818/REN/ADAMTS1/ICAM1/LOC100466967/ADAM15/STC1/PRDM1/LOC100469973/PLAUR/ETNK2/ARID5B/GATA6/TCF21/PKD1/CTSB/BMP4/KRT19/AXL/CRIP1/SERPINE1/SPINT2/EPAS1/MMP2/EREG/CTSV/LOC117797734	47
GO:0009713	GO:0009713	catechol-containing compound biosynthetic process	6/1055	25/15852	0.00507171	0.0568224	0.0471257	PAH/NR4A2/LOC100472452/HAND2/TH/EPAS1	6
GO:0009975	GO:0009975	cyclase activity	6/1055	25/15852	0.00507171	0.0568224	0.0471257	BST1/GUCY1A2/TKFC/GUCY1B1/DGLUCY/ADCY5	6
GO:0032994	GO:0032994	protein-lipid complex	6/1055	25/15852	0.00507171	0.0568224	0.0471257	LOC100482523/PON1/CLU/PLA2G7/APOC3/APOC1	6
GO:0042423	GO:0042423	catecholamine biosynthetic process	6/1055	25/15852	0.00507171	0.0568224	0.0471257	PAH/NR4A2/LOC100472452/HAND2/TH/EPAS1	6
GO:0050650	GO:0050650	chondroitin sulfate proteoglycan biosynthetic process	6/1055	25/15852	0.00507171	0.0568224	0.0471257	DCN/BGN/LOC117800561/CHST7/CHPF/CHST15	6
GO:0098742	GO:0098742	cell-cell adhesion via plasma-membrane adhesion molecules	19/1055	150/15852	0.00508889	0.0569166	0.0472039	COLEC10/NRXN1/TENM2/L1CAM/CD6/CADM1/CADM2/NCAM1/MAG/CLDN8/CLDN3/UNC5D/PKD1/TGFBR2/DSG2/CLDN14/CDH13/MPZL2/CEACAM1	19
GO:0018212	GO:0018212	peptidyl-tyrosine modification	22/1055	183/15852	0.00511438	0.0571033	0.0473587	PDGFRA/EPHA3/FGF1/CRIM1/EFEMP1/HGF/PDGFRB/GHR/LOC117800789/LOC117800818/FLT4/SRMS/LCK/BMX/OSM/AXL/TWF1/RALA/IL12RB1/YES1/NTRK3/EREG	22
GO:0052548	GO:0052548	regulation of endopeptidase activity	38/1055	370/15852	0.00513099	0.0571902	0.0474308	SPINK8/ITIH4/SPOCK1/PTGS2/MAPT/SERPING1/LOC100472171/SERPINA3/HRG/NGFR/GAS6/TIMP2/HGF/TNFRSF6B/EFNA1/PAWR/SERPINI2/F2R/F3/TNFSF10/LOC100469973/NR4A1/PLAUR/KLF4/NOL3/CSTB/TIMP3/LCK/SERPINF1/SERPINB6/RPS27L/LOC100483558/SERPINE1/LOC100473203/SPINT2/PI3/TIMP1/LOC117797734	38
GO:0030315	GO:0030315	T-tubule	10/1055	59/15852	0.00518479	0.0574099	0.047613	ADRA1A/AQP4/LOC100480641/CACNA2D1/EDNRA/SCN1B/SLC2A4/AKAP6/ABCC9/STAC	10
GO:0051899	GO:0051899	membrane depolarization	10/1055	59/15852	0.00518479	0.0574099	0.047613	LOC100480641/LOC100472171/CACNA2D1/SCN4B/SCN1B/HCN2/CACNA1H/SCN7A/CAV1/P2RX7	10
GO:0006029	GO:0006029	proteoglycan metabolic process	12/1055	78/15852	0.00521735	0.0574099	0.047613	GPC1/SULF2/DSE/DCN/BGN/DSEL/LOC117800561/GLCE/CHST7/CHPF/CHST15/MAMDC2	12
GO:0019199	GO:0019199	transmembrane receptor protein kinase activity	12/1055	78/15852	0.00521735	0.0574099	0.047613	PDGFRA/EPHA3/CRIM1/EFEMP1/PDGFRB/LOC117800789/LOC117800818/FLT4/LTBP4/TGFBR2/AXL/NTRK3	12
GO:0002040	GO:0002040	sprouting angiogenesis	9/1055	50/15852	0.0052215	0.0574099	0.047613	SLIT2/SEMA5A/GREM1/FLT4/NR4A1/CCBE1/LOC117802809/BMP4/CDH13	9
GO:0002820	GO:0002820	negative regulation of adaptive immune response	9/1055	50/15852	0.0052215	0.0574099	0.047613	CLEC4G/LOC100479420/ARG1/C4BPA/PTPRC/IL4R/FOXP3/CEACAM1/ZC3H12A	9
GO:1904407	GO:1904407	positive regulation of nitric oxide metabolic process	9/1055	50/15852	0.0052215	0.0574099	0.047613	CLU/TLR2/PTGS2/DDAH1/CRP/ICAM1/KLF4/SOD2/KLF2	9
GO:2000516	GO:2000516	positive regulation of CD4-positive, alpha-beta T cell activation	9/1055	50/15852	0.0052215	0.0574099	0.047613	CCL19/NFKBIZ/IL4R/TGFBR2/FOXP3/CD83/IL12RB1/SHB/CEACAM1	9
GO:0042036	GO:0042036	NA	7/1055	33/15852	0.00525183	0.0576458	0.0478086	RNF128/ZFP36/PRG4/BCL3/KLF4/LAG3/FOXP3	7
GO:0004114	GO:0004114	3',5'-cyclic-nucleotide phosphodiesterase activity	5/1055	18/15852	0.00534003	0.0581221	0.0482036	PDE1A/PDE2A/PDE3A/PDE1C/PDE4B	5
GO:0006000	GO:0006000	fructose metabolic process	5/1055	18/15852	0.00534003	0.0581221	0.0482036	ALDH1A1/LOC117799489/LOC105235263/KHK/TKFC	5
GO:0043295	GO:0043295	glutathione binding	5/1055	18/15852	0.00534003	0.0581221	0.0482036	GSTM3/LOC100483428/LOC100483181/LOC117795758/LOC117801028	5
GO:0061437	GO:0061437	renal system vasculature development	5/1055	18/15852	0.00534003	0.0581221	0.0482036	PDGFRA/PDGFRB/TCF21/BMP4/EGR1	5
GO:0061440	GO:0061440	kidney vasculature development	5/1055	18/15852	0.00534003	0.0581221	0.0482036	PDGFRA/PDGFRB/TCF21/BMP4/EGR1	5
GO:0071453	GO:0071453	cellular response to oxygen levels	21/1055	173/15852	0.00549599	0.0597194	0.0495284	PTGS2/PTGIS/RORA/SLC2A4/LOC100465650/STC1/SLC29A1/ASL/LOC100474009/GATA6/NOL3/PTN/CAV1/NFE2L2/CPEB2/SERPINE1/EGR1/EPAS1/PLAU/PLK3/CCDC115	21
GO:0005788	GO:0005788	endoplasmic reticulum lumen	31/1055	288/15852	0.00557752	0.060504	0.0501791	IGFBP5/CLU/WFS1/SLC27A2/SPP1/PTGS2/SPARCL1/ARSJ/IGFBP7/FMO1/GAS6/COL28A1/LAMB1/COL5A3/CRTAP/ADAMTSL1/CHRDL1/FGG/MZB1/PLAUR/IGFBP3/LAMC1/LOC100472453/LOC117796391/BMP4/P3H2/F8/SDC2/MXRA8/TIMP1/LOC117797734	31
GO:0050878	GO:0050878	regulation of body fluid levels	45/1055	458/15852	0.00561064	0.0607617	0.0503927	PDGFRA/CD59/AVPR1A/C1QTNF1/AQP4/WFS1/CD9/SERPING1/HRG/GAS6/C9/PROCR/SLC29A2/LOC117799416/THBD/SLC30A4/PAM/PLAT/LOC100465650/F2R/F3/FGG/SLC29A1/CDO1/LOC100469973/PLAUR/VKORC1/GATA6/EMP2/LOC100477216/LCK/JHY/CARMIL1/CPB2/FGB/F8/CAV1/AXL/SERPINE1/CEL/FBLN1/PLAU/CEACAM1/OAS2/P2RX7	45
GO:0045621	GO:0045621	positive regulation of lymphocyte differentiation	15/1055	109/15852	0.00566216	0.0612174	0.0507707	CD74/CCL19/NFKBIZ/GAS6/PTPRC/PRDM1/IL4R/ATP11C/LCK/TGFBR2/FOXP3/AXL/CD83/IL12RB1/SHB	15
GO:0051924	GO:0051924	regulation of calcium ion transport	30/1055	277/15852	0.00580451	0.0625305	0.0518597	WFS1/LOC100480641/PTGS2/HES1/CACNA2D1/CCL5/RAMP3/ATP2C2/EDNRA/PDGFRB/LOC117800792/PAWR/ICAM1/LOC100465650/F2R/LOC100474348/AKAP6/STC1/RAPGEF3/THY1/NOL3/METTL21C/CXCL12/STAC/BMP4/CAV1/SERPINE1/PDE4B/P2RX7/RGS4	30
GO:0006584	GO:0006584	catecholamine metabolic process	8/1055	42/15852	0.00582217	0.0625305	0.0518597	LOC100479867/PAH/NR4A2/LOC100472452/COMT/HAND2/TH/EPAS1	8
GO:0009712	GO:0009712	catechol-containing compound metabolic process	8/1055	42/15852	0.00582217	0.0625305	0.0518597	LOC100479867/PAH/NR4A2/LOC100472452/COMT/HAND2/TH/EPAS1	8
GO:1903115	GO:1903115	regulation of actin filament-based movement	8/1055	42/15852	0.00582217	0.0625305	0.0518597	LOC100480641/AKAP6/STC1/FGF13/RANGRF/CAV1/DSG2/PDE4B	8
GO:0031341	GO:0031341	regulation of cell killing	13/1055	89/15852	0.00584687	0.0626239	0.0519372	CADM1/LOC100479420/ARG1/LOC100471490/PTPRC/LOC100474348/LAG3/DNASE1L3/LOC100463732/NOS2/IL12RB1/CEACAM1/P2RX7	13
GO:0061458	GO:0061458	reproductive system development	47/1055	484/15852	0.0058558	0.0626239	0.0519372	PDGFRA/LOC117803056/GJB2/SOHLH1/SLIT2/HTRA1/SPP1/ACSBG1/PTGS2/SOCS3/PTGIS/AHR/WNT2/BMP5/TTPA/PDGFRB/MAP7/KITLG/LOC117800792/DCN/LOC117800818/REN/ADAMTS1/ICAM1/LOC100466967/ADAM15/STC1/PRDM1/LOC100469973/PLAUR/ETNK2/ARID5B/GATA6/TCF21/PKD1/CTSB/BMP4/KRT19/AXL/CRIP1/SERPINE1/SPINT2/EPAS1/MMP2/EREG/CTSV/LOC117797734	47
GO:0031343	GO:0031343	positive regulation of cell killing	10/1055	60/15852	0.00585983	0.0626239	0.0519372	CADM1/ARG1/LOC100471490/PTPRC/LOC100474348/LAG3/LOC100463732/NOS2/IL12RB1/P2RX7	10
GO:0043405	GO:0043405	regulation of MAP kinase activity	36/1055	349/15852	0.0059151	0.0631106	0.0523409	GADD45B/FGF1/MAP2K6/CD74/CCL19/FZD10/HGF/PDGFRB/GHR/KITLG/LOC117799416/LOC117800818/RGS2/FGD4/AVPI1/PTPRC/F2R/LOC100474009/MAPK8IP1/SFRP5/PAQR3/IRAK2/C5/BMP4/PTPN5/CAV1/DUSP16/SPRY4/ADRA2B/NTRK3/RGS3/TRIB1/CEACAM1/MAP3K21/P2RX7/RGS4	36
GO:1903708	GO:1903708	positive regulation of hemopoiesis	24/1055	208/15852	0.00596816	0.0633309	0.0525236	IL34/CD74/CCL19/NFKBIZ/CCL5/GAS6/KITLG/LOC100471490/ID2/PTPRC/PRDM1/IL4R/ATP11C/LCK/LOC100463732/TGFBR2/FOXP3/AXL/LOC100483558/CD83/IL12RB1/SHB/TRIB1/POU4F1	24
GO:0055025	GO:0055025	positive regulation of cardiac muscle tissue development	9/1055	51/15852	0.0059748	0.0633309	0.0525236	HAMP/BMP10/GREM1/NCAM1/WNT2/AKAP6/GATA6/BMP4/TBX20	9
GO:0060443	GO:0060443	mammary gland morphogenesis	9/1055	51/15852	0.0059748	0.0633309	0.0525236	IGFBP5/SLIT2/AREG/ARG1/NTN1/BMP4/ELF3/TGFBR2/CAV1	9
GO:2000351	GO:2000351	regulation of endothelial cell apoptotic process	9/1055	51/15852	0.0059748	0.0633309	0.0525236	SEMA5A/GAS6/ICAM1/LOC100474348/FGG/BMP4/FGB/NFE2L2/SERPINE1	9
GO:0071496	GO:0071496	cellular response to external stimulus	37/1055	362/15852	0.00615195	0.0641387	0.0531935	HAMP/AVPR1A/AOC1/LOC100480641/PTGS2/CCL5/GAS6/EDNRA/MAG/PAWR/PDE2A/ADAMTS1/NR4A2/GCK/BAIAP2/LOC100473431/LOC100474348/CDKN1A/IL13RA2/CTSB/BAG3/NOS2/BMP4/COMT/PTN/NUDT15/CAV1/AXL/LAMP2/DNAJC15/SERPINE1/LOC100482963/EGR1/LOC100464921/CTSV/ZC3H12A/P2RX7	37
GO:0051348	GO:0051348	negative regulation of transferase activity	33/1055	314/15852	0.00621385	0.0641387	0.0531935	GADD45B/PSEN2/SOCS3/CHCHD10/MAPT/LOC100472171/ZFP36/FABP4/SOCS2/DCN/RGS2/BGN/WWTR1/PTPRC/LOC100473431/CDKN1A/THY1/MAPK8IP1/SFRP5/PAQR3/BMP4/PTPN5/CAV1/PODN/ZFYVE28/DEPTOR/DUSP16/SPRY4/SHB/RGS3/TRIB1/CEACAM1/RGS4	33
GO:0002710	GO:0002710	negative regulation of T cell mediated immunity	6/1055	26/15852	0.00622858	0.0641387	0.0531935	CLEC4G/LOC100479420/ARG1/PTPRC/FOXP3/CEACAM1	6
GO:0004364	GO:0004364	glutathione transferase activity	6/1055	26/15852	0.00622858	0.0641387	0.0531935	GSTM3/LOC100483428/LOC100483181/LOC117795758/LOC117801028/LOC100480947	6
GO:0051957	GO:0051957	positive regulation of amino acid transport	6/1055	26/15852	0.00622858	0.0641387	0.0531935	AVPR1A/ACE2/CLTRN/DPYSL2/GABBR1/P2RX7	6
GO:0070233	GO:0070233	negative regulation of T cell apoptotic process	6/1055	26/15852	0.00622858	0.0641387	0.0531935	CCL5/EFNA1/IDO1/TSC22D3/RORC/BMP4	6
GO:0014743	GO:0014743	regulation of muscle hypertrophy	11/1055	70/15852	0.00623651	0.0641387	0.0531935	HAMP/ADRA1A/IGFBP5/COL14A1/BMP10/ADK/RGS2/AKAP6/HAND2/TWF1/RGS4	11
GO:0017085	GO:0017085	response to insecticide	7/1055	34/15852	0.00624125	0.0641387	0.0531935	LOC100479867/SCN1B/NR4A2/PDXK/MAPK13/TH/ZC3H12A	7
GO:0030834	GO:0030834	regulation of actin filament depolymerization	7/1055	34/15852	0.00624125	0.0641387	0.0531935	SEMA5A/DSTN/LIMA1/EPS8/CARMIL1/TWF1/CFL2	7
GO:0071624	GO:0071624	positive regulation of granulocyte chemotaxis	7/1055	34/15852	0.00624125	0.0641387	0.0531935	CCL21/CD74/CCL19/EDNRA/LOC100471490/LOC100472839/LOC100463732	7
GO:0072210	GO:0072210	metanephric nephron development	7/1055	34/15852	0.00624125	0.0641387	0.0531935	PDGFRA/GREM1/PDGFRB/TFAP2A/TCF21/PKD1/BMP4	7
GO:0001765	GO:0001765	membrane raft assembly	4/1055	12/15852	0.00626852	0.0641387	0.0531935	S100A10/CAV2/EMP2/CAV1	4
GO:0002003	GO:0002003	angiotensin maturation	4/1055	12/15852	0.00626852	0.0641387	0.0531935	ACE2/MME/REN/ENPEP	4
GO:0002579	GO:0002579	positive regulation of antigen processing and presentation	4/1055	12/15852	0.00626852	0.0641387	0.0531935	CCL21/CD74/CCL19/LOC100484974	4
GO:0010181	GO:0010181	FMN binding	4/1055	12/15852	0.00626852	0.0641387	0.0531935	HAO2/LOC100472056/NOS2/DPYD	4
GO:0030208	GO:0030208	dermatan sulfate biosynthetic process	4/1055	12/15852	0.00626852	0.0641387	0.0531935	DSE/DCN/BGN/DSEL	4
GO:0031362	GO:0031362	anchored component of external side of plasma membrane	4/1055	12/15852	0.00626852	0.0641387	0.0531935	CD59/CD14/THY1/LOC100482963	4
GO:0031639	GO:0031639	plasminogen activation	4/1055	12/15852	0.00626852	0.0641387	0.0531935	PLAT/FGG/FGB/PLAU	4
GO:0043121	GO:0043121	neurotrophin binding	4/1055	12/15852	0.00626852	0.0641387	0.0531935	NGFR/LOC100469973/LOC100473203/NTRK3	4
GO:0051764	GO:0051764	actin crosslink formation	4/1055	12/15852	0.00626852	0.0641387	0.0531935	BAIAP2/EPS8/LCP1/PLS1	4
GO:0060536	GO:0060536	cartilage morphogenesis	4/1055	12/15852	0.00626852	0.0641387	0.0531935	MSX1/RSPO2/STC1/HAND2	4
GO:1990573	GO:1990573	potassium ion import across plasma membrane	4/1055	12/15852	0.00626852	0.0641387	0.0531935	LOC100480641/LOC100469796/HCN2/KCNJ8	4
GO:0097237	GO:0097237	cellular response to toxic substance	24/1055	209/15852	0.00633058	0.0646716	0.0536355	PON1/GSTM3/LPO/L1CAM/PTGS2/CCL5/SOD3/ARG1/LOC100466967/F3/RAPGEF3/TP53INP1/SOD2/MAPK13/KLF2/AXL/TH/NFE2L2/GPX3/SERPINE1/EGR1/LOC117797734/ZC3H12A/NQO1	24
GO:0051289	GO:0051289	protein homotetramerization	13/1055	90/15852	0.00642923	0.0654936	0.0543172	GNMT/TDO2/MAT1A/LOC100469973/CDA/SHMT1/SOD2/ACOT13/CTH/ACP3/TH/GPX3/DCXR	13
GO:0046545	GO:0046545	development of primary female sexual characteristics	16/1055	121/15852	0.00643124	0.0654936	0.0543172	PDGFRA/LOC117803056/SOHLH1/SLIT2/ACSBG1/PTGS2/AHR/KITLG/LOC117800792/ADAMTS1/LOC100469973/ARID5B/BMP4/SERPINE1/MMP2/EREG	16
GO:0002757	GO:0002757	immune response-activating signal transduction	32/1055	303/15852	0.00649948	0.0660848	0.0548075	CD14/SKAP1/PSEN2/MAP2K6/LOC105234998/LOC100464279/TLR2/NFKBIZ/LOC100479420/CD3E/DMBT1/CD3D/CD3G/LOC100484974/LOC100472839/NFKBIA/PTPRC/BAIAP2/FGG/LOC100474009/THY1/LCK/IRAK2/WASL/RPS6KA5/FGB/FOXP3/PDE4B/YES1/SHB/LOC100481923/ZC3H12A	32
GO:0009308	GO:0009308	amine metabolic process	10/1055	61/15852	0.00660144	0.0669118	0.0554934	ACMSD/TDO2/SULT1B1/IDO1/LOC100472452/DMGDH/SAT1/BHMT/HDC/SAT2	10
GO:1903078	GO:1903078	positive regulation of protein localization to plasma membrane	10/1055	61/15852	0.00660144	0.0669118	0.0554934	EPHA3/NRXN1/RAMP3/ANXA13/SQSTM1/LOC117800818/STAC/RANGRF/NKD2/PLS1	10
GO:0044437	GO:0044437	obsolete vacuolar part	41/1055	413/15852	0.00670139	0.0677142	0.0561588	PIGR/PRELP/PSEN2/LUM/CD74/LOC100464279/SLC36A4/SERPINA3/HRG/GPC1/PDGFRB/CFD/THBD/DCN/ARG1/BGN/LOC100477284/GPC4/CTSK/OMD/LOC100484974/SDC4/LOC100474871/LITAF/TM6SF1/SPNS3/SLC30A2/CTSB/GM2A/OSTM1/SDC2/NSG1/MAN2B1/LAMP2/ACP3/NAAA/EEF1A2/TCN2/CCDC115/CTSV/ATRAID	41
GO:1903531	GO:1903531	negative regulation of secretion by cell	26/1055	233/15852	0.00670175	0.0677142	0.0561588	PIM3/RAB33B/SYP/CIDEA/LOC100479420/GAS6/GCK/F2R/IL13RA2/IGFBP3/IL1R2/ANXA4/FOXF1/PDE1C/OSM/C5/HTR7/FOXP3/CRY2/CCN3/GABBR1/ADRA2B/FBLN1/CEACAM1/TNFRSF9/ZC3H12A	26
GO:0050671	GO:0050671	positive regulation of lymphocyte proliferation	18/1055	143/15852	0.00671192	0.0677142	0.0561588	CD59/CD74/CCL19/CD6/CCL5/CD3E/BST1/ADK/LOC100477284/PTPRC/CDKN1A/CD320/SELENOK/ICOSLG/TGFBR2/FOXP3/IL12RB1/CEACAM1	18
GO:0003197	GO:0003197	endocardial cushion development	8/1055	43/15852	0.00674523	0.0677977	0.0562281	EPHA3/MSX1/BMP5/FOXF1/BMP4/TGFBR2/TBX20/NEDD4	8
GO:0070888	GO:0070888	E-box binding	8/1055	43/15852	0.00674523	0.0677977	0.0562281	ATOH8/HES1/AHR/BHLHE40/TCF21/HAND2/TCF4/NR1D1	8
GO:0010712	GO:0010712	regulation of collagen metabolic process	9/1055	52/15852	0.00680911	0.0677977	0.0562281	PDGFRB/F2R/LOC100474348/RAPGEF3/BMP4/SERPINE1/LOC117797734/LOC100482335/MFAP4	9
GO:0030166	GO:0030166	proteoglycan biosynthetic process	9/1055	52/15852	0.00680911	0.0677977	0.0562281	DSE/DCN/BGN/DSEL/LOC117800561/GLCE/CHST7/CHPF/CHST15	9
GO:0014706	GO:0014706	striated muscle tissue development	32/1055	304/15852	0.0068162	0.0677977	0.0562281	PDGFRA/ADRA1A/FGF1/COL14A1/SGCB/BMP10/CDON/NGFR/WNT2/BMP5/PDGFRB/DLL4/DCN/ID2/DIPK2A/SORBS2/NR4A1/NEBL/CAV2/GATA6/TCF21/METTL21C/CTSB/RARB/BMP4/CAV1/TBX20/DSG2/EGR1/IGSF8/CFL2/POU4F1	32
GO:0003176	GO:0003176	aortic valve development	5/1055	19/15852	0.00685607	0.0677977	0.0562281	SLIT2/EFNA1/SMAD6/BMP4/TBX20	5
GO:0004112	GO:0004112	cyclic-nucleotide phosphodiesterase activity	5/1055	19/15852	0.00685607	0.0677977	0.0562281	PDE1A/PDE2A/PDE3A/PDE1C/PDE4B	5
GO:0015645	GO:0015645	fatty acid ligase activity	5/1055	19/15852	0.00685607	0.0677977	0.0562281	SLC27A2/ACSBG1/ACSL1/SLC27A3/SLC27A6	5
GO:0034364	GO:0034364	high-density lipoprotein particle	5/1055	19/15852	0.00685607	0.0677977	0.0562281	LOC100482523/PON1/CLU/APOC3/APOC1	5
GO:0043395	GO:0043395	heparan sulfate proteoglycan binding	5/1055	19/15852	0.00685607	0.0677977	0.0562281	SLIT2/SEMA5A/GREM1/HRG/PTPRC	5
GO:0051709	GO:0051709	regulation of killing of cells of other organism	5/1055	19/15852	0.00685607	0.0677977	0.0562281	ARG1/LOC100471490/LOC100463732/NOS2/P2RX7	5
GO:0060192	GO:0060192	negative regulation of lipase activity	5/1055	19/15852	0.00685607	0.0677977	0.0562281	ANGPTL8/RGS2/APOC3/PLA2R1/APOC1	5
GO:1900750	GO:1900750	oligopeptide binding	5/1055	19/15852	0.00685607	0.0677977	0.0562281	GSTM3/LOC100483428/LOC100483181/LOC117795758/LOC117801028	5
GO:0031526	GO:0031526	brush border membrane	11/1055	71/15852	0.00694795	0.0686018	0.0568949	SLCO1A2/KCNK1/ACE2/SLC17A3/ATP8B1/SLC5A1/SLC5A6/RAPGEF3/CLTRN/LOC100482963/CEACAM1	11
GO:0060401	GO:0060401	cytosolic calcium ion transport	12/1055	81/15852	0.00708113	0.0698104	0.0578974	ADRA1A/CCL21/CCL19/CACNA2D1/ITPR3/PAWR/MCUR1/PTPRC/F2R/NOL3/LCK/P2RX7	12
GO:0060537	GO:0060537	muscle tissue development	33/1055	317/15852	0.00714602	0.0703433	0.0583393	PDGFRA/ADRA1A/FGF1/COL14A1/SGCB/BMP10/CDON/AHR/NGFR/WNT2/BMP5/PDGFRB/DLL4/DCN/ID2/DIPK2A/SORBS2/NR4A1/NEBL/CAV2/GATA6/TCF21/METTL21C/CTSB/RARB/BMP4/CAV1/TBX20/DSG2/EGR1/IGSF8/CFL2/POU4F1	33
GO:0036294	GO:0036294	cellular response to decreased oxygen levels	19/1055	155/15852	0.0072296	0.071043	0.0589196	PTGS2/PTGIS/RORA/SLC2A4/LOC100465650/STC1/SLC29A1/ASL/LOC100474009/GATA6/NOL3/PTN/NFE2L2/CPEB2/SERPINE1/EGR1/EPAS1/PLAU/PLK3	19
GO:0005975	GO:0005975	carbohydrate metabolic process	38/1055	378/15852	0.007239	0.071043	0.0589196	ALDH1A1/LOC117799489/IGFBP5/ALDH1B1/GBE1/LOC117799861/ST3GAL4/GNMT/LOC100465041/APOD/LOC105235263/ST6GALNAC1/SDS/LOC100474604/ENO2/SPAM1/GDF2/KHK/CREM/ADRB3/LOC117800561/SLC2A4/GCK/TKFC/CHST1/CHST7/GM2A/GCNT4/CHST15/PPP1R3C/LOC100478578/MAN2B1/NR1D1/PFKFB3/PYGM/DCXR/UGT2A1/PPP1R3B	38
GO:0060485	GO:0060485	mesenchyme development	23/1055	200/15852	0.00729171	0.0714522	0.0592589	EPHA3/MSX1/LOC100481237/WNT2/BMP5/RANBP3L/EDNRA/HGF/PDGFRB/KITLG/EFNA1/TFAP2A/WWTR1/ADAM15/PLAUR/TCF21/FOXF1/BMP4/HAND2/TGFBR2/TBX20/LOC100482963/NEDD4	23
GO:0042056	GO:0042056	chemoattractant activity	7/1055	35/15852	0.00736308	0.071826	0.059569	COLEC10/CCL5/HGF/LOC117799416/CXCL12/BMP4/GPNMB	7
GO:0046068	GO:0046068	cGMP metabolic process	7/1055	35/15852	0.00736308	0.071826	0.059569	PDE1A/GUCY1A2/RORA/PDE2A/GUCY1B1/PDE1C/ADCY5	7
GO:0086010	GO:0086010	membrane depolarization during action potential	7/1055	35/15852	0.00736308	0.071826	0.059569	LOC100480641/CACNA2D1/SCN4B/SCN1B/HCN2/CACNA1H/SCN7A	7
GO:0001540	GO:0001540	amyloid-beta binding	10/1055	62/15852	0.00741384	0.0722126	0.0598896	CLU/CD74/TLR2/LOC100479420/NGFR/TM2D1/FBXO2/ITM2A/DLGAP3/LOC117797734	10
GO:0007015	GO:0007015	actin filament organization	22/1055	189/15852	0.00745187	0.0724742	0.0601065	WASF3/RND1/PAWR/DSTN/TMOD2/NEDD9/BAIAP2/NEBL/LMOD1/SPIRE2/LIMA1/MSRB1/EMP2/EPS8/CARMIL1/WASL/USH1C/LCP1/COBLL1/LOC100464921/PLS1/CFL2	22
GO:0003014	GO:0003014	renal system process	16/1055	123/15852	0.00751978	0.0730252	0.0605635	ADRA1A/AVPR1A/AQP4/WFS1/JCHAIN/GAS6/EDNRA/SULF2/SGK1/REN/F2R/EMP2/HTR7/BMP4/ADGRF5/LOC100482335	16
GO:0001890	GO:0001890	placenta development	21/1055	178/15852	0.00758426	0.0734314	0.0609004	GJB2/HTRA1/SPP1/PTGS2/SOCS3/PTGIS/WNT2/BMP5/TTPA/DCN/LOC117800818/STC1/PRDM1/ETNK2/PKD1/CTSB/KRT19/SERPINE1/SPINT2/EPAS1/CTSV	21
GO:0097164	GO:0097164	ammonium ion metabolic process	21/1055	178/15852	0.00758426	0.0734314	0.0609004	PON1/DEGS2/PLAAT4/CHPT1/NR4A2/LPIN1/LOC100472452/DMGDH/STARD10/SAT1/BHMT/HDC/PLA2G7/SHMT1/COMT/TH/SGMS1/SAT2/PLA2G2F/SAMD8/PLPP1	21
GO:0003151	GO:0003151	outflow tract morphogenesis	11/1055	72/15852	0.00772125	0.0736727	0.0611005	SMAD6/TFAP2A/GATA6/RARB/BMP4/HAND2/TGFBR2/TBX20/DHRS3/LOC100482963/NEDD4	11
GO:0032677	GO:0032677	regulation of interleukin-8 production	11/1055	72/15852	0.00772125	0.0736727	0.0611005	CD14/TLR2/GDF2/CRP/LOC100472839/BCL3/F2R/KLF4/ANXA4/LOC100483558/SERPINE1	11
GO:0006027	GO:0006027	glycosaminoglycan catabolic process	9/1055	53/15852	0.00772983	0.0736727	0.0611005	PRELP/LUM/GPC1/DCN/BGN/GPC4/OMD/SDC4/SDC2	9
GO:0030260	GO:0030260	NA	9/1055	53/15852	0.00772983	0.0736727	0.0611005	LOC105234998/ACE2/GAS6/WWP1/CAV2/CTSB/CAV1/AXL/CEACAM1	9
GO:0032720	GO:0032720	negative regulation of tumor necrosis factor production	9/1055	53/15852	0.00772983	0.0736727	0.0611005	CIDEA/GAS6/LOC100472839/LOC100474871/BCL3/GPNMB/FOXP3/AXL/ZC3H12A	9
GO:0036296	GO:0036296	response to increased oxygen levels	9/1055	53/15852	0.00772983	0.0736727	0.0611005	PDGFRA/PDGFRB/SOD2/CAV1/SERPINE1/EGR1/MMP2/PLAU/CCDC115	9
GO:0044409	GO:0044409	entry into host	9/1055	53/15852	0.00772983	0.0736727	0.0611005	LOC105234998/ACE2/GAS6/WWP1/CAV2/CTSB/CAV1/AXL/CEACAM1	9
GO:0051806	GO:0051806	NA	9/1055	53/15852	0.00772983	0.0736727	0.0611005	LOC105234998/ACE2/GAS6/WWP1/CAV2/CTSB/CAV1/AXL/CEACAM1	9
GO:0051828	GO:0051828	NA	9/1055	53/15852	0.00772983	0.0736727	0.0611005	LOC105234998/ACE2/GAS6/WWP1/CAV2/CTSB/CAV1/AXL/CEACAM1	9
GO:0072341	GO:0072341	modified amino acid binding	13/1055	92/15852	0.00773185	0.0736727	0.0611005	GSTM3/LOC105234998/LOC100483428/GNMT/LOC100483181/GAS6/ANXA13/LOC117795758/LOC117801028/DMGDH/LOC117795017/AXL/LOC100482963	13
GO:0032946	GO:0032946	positive regulation of mononuclear cell proliferation	18/1055	145/15852	0.0077341	0.0736727	0.0611005	CD59/CD74/CCL19/CD6/CCL5/CD3E/BST1/ADK/LOC100477284/PTPRC/CDKN1A/CD320/SELENOK/ICOSLG/TGFBR2/FOXP3/IL12RB1/CEACAM1	18
GO:0010955	GO:0010955	negative regulation of protein processing	8/1055	44/15852	0.00777475	0.0737351	0.0611523	CD59/SERPING1/C4BPA/LOC100469973/IL1R2/NOL3/CPB2/SERPINE1	8
GO:0071354	GO:0071354	cellular response to interleukin-6	8/1055	44/15852	0.00777475	0.0737351	0.0611523	HAMP/SOCS3/PID1/PTGIS/SERPINA3/CRP/LOC100474348/FGG	8
GO:1903318	GO:1903318	negative regulation of protein maturation	8/1055	44/15852	0.00777475	0.0737351	0.0611523	CD59/SERPING1/C4BPA/LOC100469973/IL1R2/NOL3/CPB2/SERPINE1	8
GO:0007586	GO:0007586	digestion	15/1055	113/15852	0.00788944	0.0747135	0.0619637	LOC100466240/SLCO1A2/LOC117799861/LOC100465041/TFF3/SI/SERPINA3/LOC100474604/SLC5A1/AKR1D1/HRH2/LOC100465650/LOC100478578/CEL/PLS1	15
GO:0006643	GO:0006643	membrane lipid metabolic process	22/1055	190/15852	0.00791527	0.0748489	0.062076	GLT6D1/LOC100472495/ST3GAL4/PIGY/ELOVL5/ST6GALNAC1/UGT8/PYURF/MAP7/DEGS2/CREM/ELOVL7/LOC100466967/CLN8/GM2A/A4GALT/TH/SGMS1/CEL/P2RX7/SAMD8/PLPP1	22
GO:0042110	GO:0042110	T cell activation	27/1055	248/15852	0.00800616	0.0755981	0.0626974	CCL21/PSEN2/CD74/CCL19/CD3E/LOC100475588/CD3D/DLL4/WWP1/CD3G/LOC100475345/RORA/ICAM1/BCL3/PTPRC/CXCL12/LCK/RORC/TNFSF8/BMX/ICOSLG/FOXP3/LCP1/EGR1/MPZL2/NEDD4/P2RX7	27
GO:0032368	GO:0032368	regulation of lipid transport	16/1055	124/15852	0.00811688	0.0765323	0.0634722	PON1/C1QTNF1/MAP2K6/SPP1/REN/HRH2/GDF9/NFKBIA/IGFBP3/APOC3/PLA2R1/CRY2/APOC1/LOC100482335/SCP2/P2RX7	16
GO:0051260	GO:0051260	protein homooligomerization	32/1055	308/15852	0.00821456	0.0773409	0.0641427	C1QTNF1/AQP4/GNMT/TDO2/MAPT/C9/CD3E/HAO2/ITPR3/LNX2/CD3D/MAT1A/PAM/CD3G/ARG1/CLDN3/LOC100469973/C1QTNF7/CDA/SHMT1/SOD2/ACOT13/SCARA5/CTH/CAV1/ACP3/TH/GPX3/SEPTIN4/DCXR/CEACAM1/TNFRSF9	32
GO:0006665	GO:0006665	sphingolipid metabolic process	17/1055	135/15852	0.0082448	0.0773714	0.064168	LOC100472495/ELOVL5/ST6GALNAC1/UGT8/MAP7/DEGS2/CREM/ELOVL7/CLN8/GM2A/A4GALT/TH/SGMS1/CEL/P2RX7/SAMD8/PLPP1	17
GO:0010565	GO:0010565	regulation of cellular ketone metabolic process	17/1055	135/15852	0.0082448	0.0773714	0.064168	AVPR1A/ACMSD/DKK3/PTGS2/ELOVL5/BMP5/BHMT/INSIG2/APOC3/COMT/CAV1/NR1D1/APOC1/EGR1/ADIPOR2/CEACAM1/NQO1	17
GO:0004713	GO:0004713	protein tyrosine kinase activity	19/1055	157/15852	0.00826839	0.0773714	0.064168	PDGFRA/EPHA3/FGF1/CRIM1/EFEMP1/HGF/PDGFRB/LOC117800789/LOC117800818/FLT4/SRMS/LCK/BMX/AXL/TWF1/RALA/YES1/NTRK3/EREG	19
GO:0097327	GO:0097327	response to antineoplastic agent	18/1055	146/15852	0.00829034	0.0773714	0.064168	GJB2/LOC100477369/L1CAM/ARG1/PLAT/PTGR1/LOC100484974/LOC100466967/ADAM15/LOC100474348/ASL/METTL21C/MAPK13/NOS2/BMP4/SERPINE1/EGR1/ZC3H12A	18
GO:0004714	GO:0004714	transmembrane receptor protein tyrosine kinase activity	10/1055	63/15852	0.00830129	0.0773714	0.064168	PDGFRA/EPHA3/CRIM1/EFEMP1/PDGFRB/LOC117800789/LOC117800818/FLT4/AXL/NTRK3	10
GO:0032651	GO:0032651	regulation of interleukin-1 beta production	10/1055	63/15852	0.00830129	0.0773714	0.064168	S1PR3/AQP4/CCL19/TLR2/LOC100474871/F2R/EGR1/LOC100464921/ZC3H12A/P2RX7	10
GO:0098739	GO:0098739	import across plasma membrane	10/1055	63/15852	0.00830129	0.0773714	0.064168	LOC100480641/SLC36A4/LOC100469796/PAWR/HCN2/CLN8/KCNJ8/SLC39A14/LOC100478578/SLC7A2	10
GO:1903524	GO:1903524	positive regulation of blood circulation	13/1055	93/15852	0.00845685	0.0787082	0.0652767	ADRA1A/AVPR1A/PTGS2/ACE2/LOC117800818/RGS2/SMAD6/ICAM1/F2R/FGG/FGB/CAV1/RGS4	13
GO:0050851	GO:0050851	antigen receptor-mediated signaling pathway	15/1055	114/15852	0.008543	0.0787552	0.0653157	SKAP1/PSEN2/LOC100464279/NFKBIZ/CD3E/CD3D/CD3G/LOC100484974/PTPRC/THY1/LCK/FOXP3/PDE4B/SHB/ZC3H12A	15
GO:0043901	GO:0043901	negative regulation of multi-organism process	21/1055	180/15852	0.00858268	0.0787552	0.0653157	HTRA1/TLR2/CCL5/ZFP36/SHFL/SQSTM1/LOC100472839/NLRX1/TKFC/PRDM1/PTGDS/POU2F3/GRB14/MX1/SHB/FBLN1/TRIB1/TIMP1/CEACAM1/OAS2/ZC3H12A	21
GO:0002438	GO:0002438	acute inflammatory response to antigenic stimulus	4/1055	13/15852	0.00858331	0.0787552	0.0653157	CD6/ICAM1/LOC100474871/LOC100469973	4
GO:0008191	GO:0008191	metalloendopeptidase inhibitor activity	4/1055	13/15852	0.00858331	0.0787552	0.0653157	SPOCK1/TIMP2/TIMP3/TIMP1	4
GO:0019372	GO:0019372	lipoxygenase pathway	4/1055	13/15852	0.00858331	0.0787552	0.0653157	PON1/PTGS2/HPGD/LOC100467660	4
GO:0030205	GO:0030205	dermatan sulfate metabolic process	4/1055	13/15852	0.00858331	0.0787552	0.0653157	DSE/DCN/BGN/DSEL	4
GO:0034356	GO:0034356	NAD biosynthesis via nicotinamide riboside salvage pathway	4/1055	13/15852	0.00858331	0.0787552	0.0653157	NNMT/PTGS2/PTGIS/NAMPT	4
GO:0042268	GO:0042268	regulation of cytolysis	4/1055	13/15852	0.00858331	0.0787552	0.0653157	CD59/CFHR5/LOC100472839/P2RX7	4
GO:0043208	GO:0043208	glycosphingolipid binding	4/1055	13/15852	0.00858331	0.0787552	0.0653157	LAMB1/MAG/LAMC1/CEL	4
GO:0046415	GO:0046415	urate metabolic process	4/1055	13/15852	0.00858331	0.0787552	0.0653157	SLC2A9/SLC17A3/CARMIL1/LOC100470134	4
GO:0010543	GO:0010543	regulation of platelet activation	7/1055	36/15852	0.00862731	0.0790471	0.0655578	PDGFRA/C1QTNF1/CD9/HRG/THBD/FGG/CEACAM1	7
GO:0051495	GO:0051495	positive regulation of cytoskeleton organization	23/1055	203/15852	0.00867872	0.079406	0.0658555	CCL21/SEMA5A/BMP10/MAPT/RANBP3L/RGS2/DSTN/S100A10/ICAM1/SDC4/BAIAP2/RAPGEF3/LMOD1/GDA/CARMIL1/SYNPO2/WASL/CAV1/LOC100483558/NTRK3/CFL2/SORBS3/P2RX7	23
GO:0009064	GO:0009064	glutamine family amino acid metabolic process	9/1055	54/15852	0.00874245	0.0798145	0.0661943	DDAH1/LOC100477414/ARG1/GFPT2/ASL/LOC117795017/LOC100470434/NOS2/DGLUCY	9
GO:0003007	GO:0003007	heart morphogenesis	26/1055	238/15852	0.00876028	0.0798145	0.0661943	CPE/SLIT2/BMP10/AHR/MSX1/WNT2/BMP5/EFNA1/DLL4/ADAMTS1/SMAD6/TFAP2A/ID2/ADAM15/GATA6/FOXF1/RARB/BMP4/HAND2/TGFBR2/TBX20/DHRS3/TH/LOC100482963/NEDD4/POU4F1	26
GO:0009743	GO:0009743	response to carbohydrate	26/1055	238/15852	0.00876028	0.0798145	0.0661943	LOC100482523/AQP4/PTGS2/CALCRL/SI/LOC100472171/GAS6/KHK/ICAM1/GCK/LOC100474348/SLC29A1/CTSB/SOD2/MAPK13/CPB2/APOC3/LOC100478578/TGFBR2/TH/SERPINE1/EGR1/PLAU/NR0B2/CTSV/LOC117797734	26
GO:0050918	GO:0050918	positive chemotaxis	8/1055	45/15852	0.00891796	0.0809102	0.067103	COLEC10/SEMA5A/CCL5/HGF/LOC117799416/CXCL12/BMP4/GPNMB	8
GO:0055093	GO:0055093	response to hyperoxia	8/1055	45/15852	0.00891796	0.0809102	0.067103	PDGFRA/PDGFRB/SOD2/CAV1/SERPINE1/EGR1/MMP2/PLAU	8
GO:1904036	GO:1904036	negative regulation of epithelial cell apoptotic process	8/1055	45/15852	0.00891796	0.0809102	0.067103	WFS1/SEMA5A/GAS6/ICAM1/FGG/FGB/NFE2L2/SERPINE1	8
GO:0007596	GO:0007596	blood coagulation	25/1055	227/15852	0.00908772	0.0818612	0.0678917	PDGFRA/CD59/CD9/SERPING1/HRG/GAS6/C9/PROCR/LOC117799416/THBD/PLAT/F2R/F3/FGG/LOC100469973/PLAUR/VKORC1/GATA6/LCK/CARMIL1/FGB/F8/AXL/FBLN1/P2RX7	25
GO:0050817	GO:0050817	coagulation	25/1055	227/15852	0.00908772	0.0818612	0.0678917	PDGFRA/CD59/CD9/SERPING1/HRG/GAS6/C9/PROCR/LOC117799416/THBD/PLAT/F2R/F3/FGG/LOC100469973/PLAUR/VKORC1/GATA6/LCK/CARMIL1/FGB/F8/AXL/FBLN1/P2RX7	25
GO:0001968	GO:0001968	fibronectin binding	6/1055	28/15852	0.0090985	0.0818612	0.0678917	IGFBP5/CTSK/SDC4/IGFBP3/MMP2/FBLN1	6
GO:0030194	GO:0030194	positive regulation of blood coagulation	6/1055	28/15852	0.0090985	0.0818612	0.0678917	HRG/THBD/F2R/F3/CPB2/SERPINE1	6
GO:0060306	GO:0060306	regulation of membrane repolarization	6/1055	28/15852	0.0090985	0.0818612	0.0678917	CACNA2D1/SCN4B/SCN1B/AKAP6/SNTA1/CAV1	6
GO:1900048	GO:1900048	positive regulation of hemostasis	6/1055	28/15852	0.0090985	0.0818612	0.0678917	HRG/THBD/F2R/F3/CPB2/SERPINE1	6
GO:1902905	GO:1902905	positive regulation of supramolecular fiber organization	21/1055	181/15852	0.00912042	0.0819448	0.067961	CCL21/CLU/SEMA5A/BMP10/MAPT/RGS2/DSTN/S100A10/ICAM1/SDC4/BAIAP2/RAPGEF3/LMOD1/GDA/CARMIL1/SYNPO2/WASL/CAV1/LOC100483558/CFL2/SORBS3	21
GO:0050708	GO:0050708	regulation of protein secretion	45/1055	471/15852	0.00914574	0.0820587	0.0680555	NRXN1/CD14/PIM3/CCL19/TLR2/CADM1/CIDEA/LOC100479420/CCL5/GAS6/WLS/LOC117799416/LOC117800818/PAM/CRP/LOC100474871/GCK/F2R/FGG/RAPGEF3/IL4R/IL1R2/EXPH5/ANXA4/CLTRN/LOC117796391/PDE1C/NOS2/C5/FGB/SELENOK/CLEC9A/FOXP3/NR1D1/CCN3/LOC100464921/ARID5A/FBLN1/CEACAM1/NR0B2/TNFRSF9/ADCY5/ZC3H12A/LOC100482335/P2RX7	45
GO:0016323	GO:0016323	basolateral plasma membrane	26/1055	239/15852	0.00922844	0.0826653	0.0685585	SLCO1A2/LPO/AQP4/SLC16A10/LIN7A/CADM1/ANXA13/ITGA9/LOC100469796/ABCC3/SLC29A2/MAP7/CLDN8/LOC117800818/LOC100465650/SLC29A1/RAPGEF3/SLC16A8/PKD1/CAV1/LOC100483558/SLC22A1/LOC100482963/NKD2/CEACAM1/ITGB4	26
GO:0042476	GO:0042476	odontogenesis	15/1055	115/15852	0.00923883	0.0826653	0.0685585	PDGFRA/HTRA1/MSX1/LAMB1/PAM/ADAMTS1/EDA/ID3/ADAMTS4/GATA6/BMP4/HAND2/FAM20A/SERPINE1/ITGB4	15
GO:0010977	GO:0010977	negative regulation of neuron projection development	19/1055	159/15852	0.00942444	0.0841659	0.0698031	EPHA3/SLIT2/SPOCK1/SEMA5A/SPP1/HES1/EFEMP1/NGFR/MAG/EFNA1/PLK2/NTN1/THY1/PAQR3/PTPRZ1/FGF13/PMP22/PTPRG/KIAA0319	19
GO:0071548	GO:0071548	response to dexamethasone	12/1055	84/15852	0.0094325	0.0841659	0.0698031	GJB2/L1CAM/ARG1/PLAT/LOC100484974/LOC100466967/LOC100474348/ASL/METTL21C/NOS2/BMP4/SERPINE1	12
GO:0050679	GO:0050679	positive regulation of epithelial cell proliferation	22/1055	193/15852	0.00944812	0.0841895	0.0698226	FGF1/HTRA1/SEMA5A/CCL5/WNT2/LAMB1/BMP5/GDF2/LOC117800818/ARG1/F3/LOC100474348/FLT4/NR4A1/CAV2/LAMC1/CXCL12/BMP4/PTN/CAV1/LOC100464796/CDH13	22
GO:0005777	GO:0005777	peroxisome	17/1055	137/15852	0.00950486	0.0843475	0.0699537	AOC1/SLC27A2/PECR/HAO2/ACOT6/ACSL1/RIDA/ACOT4/PHYH/NOS2/LOC100470234/CAV1/LOC100470134/AGXT/PLAAT3/MVK/SCP2	17
GO:0042579	GO:0042579	microbody	17/1055	137/15852	0.00950486	0.0843475	0.0699537	AOC1/SLC27A2/PECR/HAO2/ACOT6/ACSL1/RIDA/ACOT4/PHYH/NOS2/LOC100470234/CAV1/LOC100470134/AGXT/PLAAT3/MVK/SCP2	17
GO:0046660	GO:0046660	female sex differentiation	17/1055	137/15852	0.00950486	0.0843475	0.0699537	PDGFRA/LOC117803056/SOHLH1/SLIT2/ACSBG1/PTGS2/AHR/KITLG/LOC117800792/ADAMTS1/LOC100469973/ARID5B/BMP4/AXL/SERPINE1/MMP2/EREG	17
GO:0098862	GO:0098862	cluster of actin-based cell projections	21/1055	182/15852	0.00968506	0.0857274	0.0710981	SLCO1A2/KCNK1/SI/ACE2/SLC17A3/ITPR3/ATP8B1/MME/SLC5A1/SLC5A6/IDO1/ENPEP/RAPGEF3/CLTRN/EPS8/USH1C/LOC100482963/DCXR/PLS1/SLC9A3R2/CEACAM1	21
GO:0042102	GO:0042102	positive regulation of T cell proliferation	14/1055	105/15852	0.00968678	0.0857274	0.0710981	CD59/CCL19/CD6/CCL5/CD3E/ADK/LOC100477284/PTPRC/SELENOK/ICOSLG/TGFBR2/FOXP3/IL12RB1/CEACAM1	14
GO:0008270	GO:0008270	zinc ion binding	32/1055	312/15852	0.00984241	0.0867722	0.0719646	ENPP3/AOC1/ACMSD/HHIP/DDAH1/HRG/ACE2/TIMP2/SOD3/MME/RPH3A/PAM/BHMT/LITAF/TNFSF10/ENPEP/LOC100479522/CDA/KLF4/MSRB1/GDA/TIMP3/PHEX/BHMT2/PDXK/ADAM33/CRIP1/EGR1/MMP2/TIMP1/S100A6/P2RX7	32
GO:0072676	GO:0072676	lymphocyte migration	9/1055	55/15852	0.00985246	0.0867722	0.0719646	CCL21/CCL19/CXCL16/CCL5/GAS6/CH25H/LOC117799416/ICAM1/LOC100474348	9
GO:1903556	GO:1903556	negative regulation of tumor necrosis factor superfamily cytokine production	9/1055	55/15852	0.00985246	0.0867722	0.0719646	CIDEA/GAS6/LOC100472839/LOC100474871/BCL3/GPNMB/FOXP3/AXL/ZC3H12A	9
GO:0005126	GO:0005126	cytokine receptor binding	28/1055	264/15852	0.00987283	0.0867722	0.0719646	CCL21/IL34/LOC105234998/CCL19/CXCL16/BMP10/GREM1/NGFR/CCL5/BMP5/GDF2/KITLG/LOC100471490/SMAD6/GDF9/LIFR/EDA/LOC100474348/TNFSF10/NOL3/CXCL12/LOC100463732/OSM/C5/BMP4/TGFBR2/CXCL14/CEACAM1	28
GO:0007204	GO:0007204	positive regulation of cytosolic calcium ion concentration	31/1055	300/15852	0.0098851	0.0867722	0.0719646	PDGFRA/ADRA1A/AVPR1A/S1PR3/CCL21/C1QTNF1/CCL19/CACNA2D1/RAMP3/EDNRA/ITPR3/LOC117799416/LOC117800792/PAWR/LOC100471490/LOC100465650/GCK/PTPRC/F2R/AKAP6/THY1/NOL3/LCK/PKD1/LOC100463732/C5/BMP4/CAV1/LOC100464796/ADCY5/P2RX7	31
GO:0097190	GO:0097190	apoptotic signaling pathway	31/1055	300/15852	0.0098851	0.0867722	0.0719646	CD14/CLU/MAPT/PTGIS/NGFR/SSTR3/CD3E/TM2D1/TNFRSF6B/KITLG/PAWR/LOC100466967/BCL3/CDKN1A/FZD9/HIC1/NOL3/LOC100470434/METTL21C/BAG3/SOD2/RPS27L/SELENOK/CAV1/CRIP1/LOC100464921/LOC100483518/TNFRSF11B/TNFRSF9/POU4F1/P2RX7	31
GO:0061061	GO:0061061	muscle structure development	46/1055	486/15852	0.00995617	0.0872779	0.072384	PDGFRA/ADRA1A/AVPR1A/IGFBP5/LAMA2/SGCB/BMP10/CDON/GREM1/MSX1/NGFR/WNT2/PDGFRB/DLL4/DCN/RORA/SMAD6/TMOD2/LOC100482121/SORBS2/TMEM204/ASL/NR4A1/NEBL/CAV2/LMOD1/ARID5B/GATA6/NOL3/TCF21/METTL21C/FOXF1/CTSB/RARB/CACNA1H/BMP4/KRT19/CAV1/TBX20/EGR1/EPAS1/IGSF8/CSRP2/CFL2/TMTC3/POU4F1	46
GO:0010906	GO:0010906	regulation of glucose metabolic process	15/1055	116/15852	0.00997876	0.0873579	0.0724504	AVPR1A/IGFBP5/C1QTNF1/FGL1/GNMT/TFF3/KHK/RORA/GCK/IGFBP3/RORC/PPP1R3C/NR1D1/SDHAF3/PPP1R3B	15
GO:0046189	GO:0046189	phenol-containing compound biosynthetic process	7/1055	37/15852	0.0100439	0.0877701	0.0727922	PAH/NR4A2/LOC100465650/LOC100472452/HAND2/TH/EPAS1	7
GO:0006637	GO:0006637	acyl-CoA metabolic process	13/1055	95/15852	0.0100664	0.0877701	0.0727922	ACSBG1/TDO2/ELOVL5/ACOT12/ACOT6/ACSL1/ELOVL7/ACOT4/SLC27A3/ACOT13/ACSS1/MVK/SCP2	13
GO:0035383	GO:0035383	thioester metabolic process	13/1055	95/15852	0.0100664	0.0877701	0.0727922	ACSBG1/TDO2/ELOVL5/ACOT12/ACOT6/ACSL1/ELOVL7/ACOT4/SLC27A3/ACOT13/ACSS1/MVK/SCP2	13
GO:0051209	GO:0051209	release of sequestered calcium ion into cytosol	8/1055	46/15852	0.0101821	0.0886594	0.0735297	CCL21/CCL19/ITPR3/PTPRC/F2R/NOL3/LCK/P2RX7	8
GO:0005402	GO:0005402	carbohydrate:cation symporter activity	5/1055	21/15852	0.0107416	0.0929077	0.0770531	SLC2A9/SLC5A1/SLC2A12/SLC2A4/SLC45A2	5
GO:0009415	GO:0009415	response to water	5/1055	21/15852	0.0107416	0.0929077	0.0770531	AVPR1A/CD9/TFAP2A/TH/LRP11	5
GO:0032331	GO:0032331	negative regulation of chondrocyte differentiation	5/1055	21/15852	0.0107416	0.0929077	0.0770531	EFEMP1/GREM1/LTBP3/RARB/BMP4	5
GO:0043218	GO:0043218	compact myelin	5/1055	21/15852	0.0107416	0.0929077	0.0770531	CD59/MAG/MPDZ/JAM3/PMP22	5
GO:0090026	GO:0090026	positive regulation of monocyte chemotaxis	5/1055	21/15852	0.0107416	0.0929077	0.0770531	CCL5/LOC100474348/PLA2G7/CXCL12/SERPINE1	5
GO:0003148	GO:0003148	outflow tract septum morphogenesis	6/1055	29/15852	0.0108405	0.0932624	0.0773473	SMAD6/GATA6/RARB/BMP4/TGFBR2/TBX20	6
GO:0008207	GO:0008207	C21-steroid hormone metabolic process	6/1055	29/15852	0.0108405	0.0932624	0.0773473	LOC117797980/AKR1D1/LOC100472452/CACNA1H/FDX1/SCP2	6
GO:0034104	GO:0034104	negative regulation of tissue remodeling	6/1055	29/15852	0.0108405	0.0932624	0.0773473	HAMP/GREM1/TNFRSF11B/CEACAM1/LOC117797734/P2RX7	6
GO:0034284	GO:0034284	response to monosaccharide	23/1055	207/15852	0.0108545	0.0932624	0.0773473	LOC100482523/AQP4/PTGS2/SI/LOC100472171/GAS6/KHK/ICAM1/GCK/LOC100474348/SLC29A1/CTSB/SOD2/CPB2/APOC3/LOC100478578/TGFBR2/TH/SERPINE1/EGR1/PLAU/NR0B2/CTSV	23
GO:0051896	GO:0051896	regulation of protein kinase B signaling	23/1055	207/15852	0.0108545	0.0932624	0.0773473	PDGFRA/CCL21/NRXN1/IGFBP5/C1QTNF1/FGF1/CCL19/SEMA5A/NGFR/RAMP3/GAS6/HGF/PDGFRB/KITLG/LOC117800818/F3/KLF4/SFRP5/GCNT2/LCK/TNFAIP8L3/AXL/EREG	23
GO:0019935	GO:0019935	cyclic-nucleotide-mediated signaling	16/1055	128/15852	0.0108942	0.0933566	0.0774254	ADRA1A/CALCRL/AHR/RAMP3/LOC117800792/CREM/PDE2A/ADRB3/AKAP6/GUCY1B1/RAPGEF3/PDE3A/NOS2/HTR7/ADRA2B/ADCY5	16
GO:0050864	GO:0050864	regulation of B cell activation	16/1055	128/15852	0.0108942	0.0933566	0.0774254	CD74/LOC100479420/AHR/LOC100472171/BST1/PAWR/ID2/PTPRC/CDKN1A/PRDM1/MZB1/ATP11C/CD320/LOC100466355/SHLD1/FOXP3	16
GO:0010812	GO:0010812	negative regulation of cell-substrate adhesion	9/1055	56/15852	0.0110654	0.0945735	0.0784346	SPOCK1/APOD/LOC100472171/AP1AR/ADAM15/GCNT2/PTPRZ1/SERPINE1/FBLN1	9
GO:0051017	GO:0051017	actin filament bundle assembly	9/1055	56/15852	0.0110654	0.0945735	0.0784346	PAWR/NEDD9/BAIAP2/SPIRE2/LIMA1/EPS8/USH1C/LCP1/PLS1	9
GO:1902903	GO:1902903	regulation of supramolecular fiber organization	33/1055	327/15852	0.0111319	0.0950163	0.0788019	CCL21/CLU/SLIT2/SEMA5A/TLR2/BMP10/MAPT/SGK1/DCN/RGS2/DSTN/S100A10/ICAM1/SDC4/BAIAP2/RAPGEF3/LMOD1/LIMA1/GDA/EPS8/CARMIL1/SYNPO2/WASL/CAMSAP3/FGF13/RANGRF/CAV1/LOC100483558/TWF1/MYADM/CFL2/SORBS3/RGS4	33
GO:0072593	GO:0072593	reactive oxygen species metabolic process	14/1055	107/15852	0.0113633	0.0956086	0.0792931	LPO/LOC100472774/TLR2/DDAH1/SOD3/RORA/LOC100466967/SOD2/NOS2/PLA2R1/GPX3/SLC7A2/NQO1/P2RX7	14
GO:0000098	GO:0000098	sulfur amino acid catabolic process	4/1055	14/15852	0.0113929	0.0956086	0.0792931	MAT1A/CDO1/CTH/AGXT	4
GO:0002002	GO:0002002	regulation of angiotensin levels in blood	4/1055	14/15852	0.0113929	0.0956086	0.0792931	ACE2/MME/REN/ENPEP	4
GO:0006568	GO:0006568	tryptophan metabolic process	4/1055	14/15852	0.0113929	0.0956086	0.0792931	ACMSD/TDO2/IDO1/LOC100472452	4
GO:0006590	GO:0006590	thyroid hormone generation	4/1055	14/15852	0.0113929	0.0956086	0.0792931	DIO1/TG/DIO3/DIO2	4
GO:0009750	GO:0009750	response to fructose	4/1055	14/15852	0.0113929	0.0956086	0.0792931	PTGS2/SI/KHK/LOC100478578	4
GO:0010224	GO:0010224	response to UV-B	4/1055	14/15852	0.0113929	0.0956086	0.0792931	MME/CDKN1A/CRIP1/MFAP4	4
GO:0030836	GO:0030836	positive regulation of actin filament depolymerization	4/1055	14/15852	0.0113929	0.0956086	0.0792931	SEMA5A/DSTN/CARMIL1/CFL2	4
GO:0031643	GO:0031643	positive regulation of myelination	4/1055	14/15852	0.0113929	0.0956086	0.0792931	WASF3/NGFR/HGF/MAG	4
GO:0042101	GO:0042101	T cell receptor complex	4/1055	14/15852	0.0113929	0.0956086	0.0792931	SKAP1/CD3E/CD3D/CD3G	4
GO:0046930	GO:0046930	pore complex	4/1055	14/15852	0.0113929	0.0956086	0.0792931	C6/C7/C9/C5	4
GO:0050651	GO:0050651	dermatan sulfate proteoglycan biosynthetic process	4/1055	14/15852	0.0113929	0.0956086	0.0792931	DSE/DCN/BGN/DSEL	4
GO:0090331	GO:0090331	negative regulation of platelet aggregation	4/1055	14/15852	0.0113929	0.0956086	0.0792931	C1QTNF1/CD9/FGG/CEACAM1	4
GO:0015914	GO:0015914	phospholipid transport	10/1055	66/15852	0.0114574	0.0960262	0.0796394	TMEM30B/ATP8B1/ATP11C/APOC3/TNFAIP8L3/PLSCR4/APOC1/ATP10D/SCP2/P2RX7	10
GO:0043407	GO:0043407	negative regulation of MAP kinase activity	11/1055	76/15852	0.0115028	0.096158	0.0797487	RGS2/MAPK8IP1/SFRP5/PAQR3/BMP4/PTPN5/CAV1/DUSP16/SPRY4/RGS3/RGS4	11
GO:1990266	GO:1990266	neutrophil migration	11/1055	76/15852	0.0115028	0.096158	0.0797487	CCL21/CCL19/SPP1/CCL5/ITGA9/CFD/LOC117799416/LOC100471490/LOC100474348/LOC100463732/PDE4B	11
GO:0004879	GO:0004879	nuclear receptor activity	8/1055	47/15852	0.0115744	0.0963836	0.0799358	AHR/NR5A2/NR4A2/NR1D2/NR4A1/RORC/RARB/NR1D1	8
GO:1905953	GO:1905953	negative regulation of lipid localization	8/1055	47/15852	0.0115744	0.0963836	0.0799358	CRP/HRH2/NFKBIA/IGFBP3/APOC3/PLA2R1/CRY2/APOC1	8
GO:2000649	GO:2000649	regulation of sodium ion transmembrane transporter activity	8/1055	47/15852	0.0115744	0.0963836	0.0799358	LOC100480641/LOC100469796/SCN4B/SCN1B/LOC100482121/RANGRF/FXYD6/NEDD4	8
GO:0019058	GO:0019058	viral life cycle	15/1055	118/15852	0.0115983	0.0964136	0.0799607	LOC105234998/ACE2/GAS6/WWP1/ICAM1/RAB43/LOC100474348/CAV2/LOC100474009/CTSB/VPS37A/CAV1/AXL/CHMP4C/CEACAM1	15
GO:0002764	GO:0002764	immune response-regulating signaling pathway	33/1055	328/15852	0.0116148	0.0964136	0.0799607	PIGR/CD14/SKAP1/PSEN2/MAP2K6/LOC105234998/LOC100464279/TLR2/NFKBIZ/LOC100479420/CD3E/DMBT1/CD3D/CD3G/LOC100484974/LOC100472839/NFKBIA/PTPRC/BAIAP2/FGG/LOC100474009/THY1/LCK/IRAK2/WASL/RPS6KA5/FGB/FOXP3/PDE4B/YES1/SHB/LOC100481923/ZC3H12A	33
GO:0016877	GO:0016877	ligase activity, forming carbon-sulfur bonds	7/1055	38/15852	0.0116225	0.0964136	0.0799607	SLC27A2/ACSBG1/ACSL1/SLC27A3/LOC100463551/ACSS1/SLC27A6	7
GO:0072524	GO:0072524	pyridine-containing compound metabolic process	17/1055	140/15852	0.0116778	0.0967479	0.080238	NNMT/ACMSD/PTGS2/LOC105237507/PTGIS/FMO1/ENO2/BST1/KHK/GCK/AOX1/TKFC/NAMPT/FDX1/PDXK/FMO2/DCXR	17
GO:0003231	GO:0003231	cardiac ventricle development	16/1055	129/15852	0.0116939	0.0967581	0.0802464	CPE/SLIT2/BMP10/AHR/DLL4/PDE2A/SMAD6/ID2/PRDM1/FOXF1/BMP4/HAND2/TGFBR2/TBX20/LMO4/POU4F1	16
GO:0007599	GO:0007599	hemostasis	25/1055	232/15852	0.0117924	0.0974487	0.0808192	PDGFRA/CD59/CD9/SERPING1/HRG/GAS6/C9/PROCR/LOC117799416/THBD/PLAT/F2R/F3/FGG/LOC100469973/PLAUR/VKORC1/GATA6/LCK/CARMIL1/FGB/F8/AXL/FBLN1/P2RX7	25
GO:0008217	GO:0008217	regulation of blood pressure	22/1055	197/15852	0.0118565	0.0977372	0.0810584	ADRA1A/AVPR1A/LOC100480641/PTGS2/DDAH1/AHR/ACE2/GAS6/LOC100479867/MME/SGK1/REN/ADRB3/ID2/F2R/ENPEP/EMP2/SOD2/NOS2/LOC100478578/ADRA2B/LOC100482335	22
GO:0048738	GO:0048738	cardiac muscle tissue development	20/1055	174/15852	0.0118574	0.0977372	0.0810584	PDGFRA/ADRA1A/FGF1/COL14A1/SGCB/BMP10/WNT2/BMP5/PDGFRB/DLL4/ID2/DIPK2A/SORBS2/NEBL/GATA6/RARB/BMP4/TBX20/DSG2/POU4F1	20
GO:0051701	GO:0051701	biological process involved in interaction with host	14/1055	108/15852	0.0122822	0.101073	0.0838251	LOC105234998/TLR2/ACE2/GAS6/C9/WWP1/CAV2/CTSB/CAV1/AXL/NTRK3/NEDD4/CEACAM1/ZC3H12A	14
GO:0016829	GO:0016829	lyase activity	18/1055	152/15852	0.0123386	0.101073	0.0838251	ACMSD/SDS/ENO2/BST1/GUCY1A2/PAM/SDSL/HAL/FAHD1/TKFC/HDC/CA13/GUCY1B1/ASL/SHMT1/CTH/DGLUCY/ADCY5	18
GO:0042581	GO:0042581	specific granule	18/1055	152/15852	0.0123386	0.101073	0.0838251	LOC100482523/CD59/AOC1/SLC27A2/TIMP2/BST1/ARG1/HMOX2/LOC100471490/LOC100474871/SCAMP1/PLAUR/PDXK/LOC100463732/LOC100478578/PTPRB/PLAU/CEACAM1	18
GO:0061097	GO:0061097	regulation of protein tyrosine kinase activity	12/1055	87/15852	0.0123496	0.101073	0.0838251	ADRA1A/PSEN2/GREM1/CCL5/GAS6/GPRC5B/EFNA1/THY1/CAV1/ZFYVE28/ADRA2B/EREG	12
GO:0097530	GO:0097530	granulocyte migration	12/1055	87/15852	0.0123496	0.101073	0.0838251	CCL21/CCL19/SPP1/CCL5/ITGA9/CFD/LOC117799416/LOC100471490/LOC100474348/LOC100463732/LOC100464796/PDE4B	12
GO:0048260	GO:0048260	positive regulation of receptor-mediated endocytosis	9/1055	57/15852	0.0123868	0.101073	0.0838251	HAMP/CCL21/CLU/CCL19/GREM1/SGIP1/WASL/PTPN5/SERPINE1	9
GO:0048286	GO:0048286	lung alveolus development	9/1055	57/15852	0.0123868	0.101073	0.0838251	IGFBP5/PSEN2/LTBP3/FLT4/GATA6/TCF21/FOXF1/BMP4/TMTC3	9
GO:0060761	GO:0060761	negative regulation of response to cytokine stimulus	9/1055	57/15852	0.0123868	0.101073	0.0838251	SLIT2/CCL5/GAS6/ARG1/PTPRC/IL1R2/KLF4/NOL3/CAV1	9
GO:0033865	GO:0033865	nucleoside bisphosphate metabolic process	15/1055	119/15852	0.0124817	0.101465	0.0841498	ACSBG1/TDO2/SULT1B1/ELOVL5/ACOT12/ACOT6/ACSL1/ELOVL7/ACOT4/SLC27A3/ACOT13/ACSS1/MVK/ABHD14B/SCP2	15
GO:0033875	GO:0033875	ribonucleoside bisphosphate metabolic process	15/1055	119/15852	0.0124817	0.101465	0.0841498	ACSBG1/TDO2/SULT1B1/ELOVL5/ACOT12/ACOT6/ACSL1/ELOVL7/ACOT4/SLC27A3/ACOT13/ACSS1/MVK/ABHD14B/SCP2	15
GO:0034032	GO:0034032	purine nucleoside bisphosphate metabolic process	15/1055	119/15852	0.0124817	0.101465	0.0841498	ACSBG1/TDO2/SULT1B1/ELOVL5/ACOT12/ACOT6/ACSL1/ELOVL7/ACOT4/SLC27A3/ACOT13/ACSS1/MVK/ABHD14B/SCP2	15
GO:0002429	GO:0002429	immune response-activating cell surface receptor signaling pathway	22/1055	198/15852	0.0125295	0.101726	0.0843666	SKAP1/PSEN2/LOC100464279/TLR2/NFKBIZ/LOC100479420/CD3E/CD3D/CD3G/LOC100484974/PTPRC/BAIAP2/THY1/LCK/WASL/RPS6KA5/FOXP3/PDE4B/YES1/SHB/LOC100481923/ZC3H12A	22
GO:0043900	GO:0043900	regulation of multi-organism process	40/1055	417/15852	0.0126356	0.102351	0.0848845	SPINK8/CD74/HTRA1/TLR2/PTGS2/CCL5/ZFP36/NR5A2/SHFL/SQSTM1/ARG1/PLAT/LOC100471490/LOC100472839/NLRX1/TKFC/PRDM1/CAV2/PTGDS/POU2F3/GRB14/CACNA1H/PDE3A/LOC100463732/NOS2/SELENOK/CAV1/CHMP4C/MX1/IL12RB1/TMPRSS2/SHB/FBLN1/PLAU/TRIB1/TIMP1/CEACAM1/OAS2/ZC3H12A/P2RX7	40
GO:0071621	GO:0071621	granulocyte chemotaxis	11/1055	77/15852	0.012638	0.102351	0.0848845	CCL21/CCL19/SPP1/CCL5/ITGA9/LOC117799416/LOC100471490/LOC100474348/LOC100463732/LOC100464796/PDE4B	11
GO:0030593	GO:0030593	neutrophil chemotaxis	10/1055	67/15852	0.0126886	0.102632	0.0851183	CCL21/CCL19/SPP1/CCL5/ITGA9/LOC117799416/LOC100471490/LOC100474348/LOC100463732/PDE4B	10
GO:0010107	GO:0010107	NA	6/1055	30/15852	0.0128059	0.103323	0.0856912	LOC100480641/LOC100469796/HCN2/ATP1B2/KCNJ8/ABCC9	6
GO:0032354	GO:0032354	response to follicle-stimulating hormone	6/1055	30/15852	0.0128059	0.103323	0.0856912	EPHA3/PAWR/PLAT/LOC100466967/SERPINE1/EGR1	6
GO:0031294	GO:0031294	lymphocyte costimulation	8/1055	48/15852	0.0131019	0.104966	0.0870534	CCL21/CCL19/CD3E/LCK/CD320/ICOSLG/CAV1/YES1	8
GO:0032892	GO:0032892	positive regulation of organic acid transport	8/1055	48/15852	0.0131019	0.104966	0.0870534	AVPR1A/MAP2K6/ACE2/CLTRN/DPYSL2/PLA2R1/GABBR1/P2RX7	8
GO:0051283	GO:0051283	negative regulation of sequestering of calcium ion	8/1055	48/15852	0.0131019	0.104966	0.0870534	CCL21/CCL19/ITPR3/PTPRC/F2R/NOL3/LCK/P2RX7	8
GO:0006555	GO:0006555	methionine metabolic process	5/1055	22/15852	0.0131551	0.104966	0.0870534	GNMT/MAT1A/BHMT/BHMT2/CTH	5
GO:0008210	GO:0008210	estrogen metabolic process	5/1055	22/15852	0.0131551	0.104966	0.0870534	PDGFRA/HSD3B1/LOC100479867/LOC100466967/COMT	5
GO:0009635	GO:0009635	response to herbicide	5/1055	22/15852	0.0131551	0.104966	0.0870534	ARG1/MAPK13/TH/ALAS1/ZC3H12A	5
GO:0014912	GO:0014912	negative regulation of smooth muscle cell migration	5/1055	22/15852	0.0131551	0.104966	0.0870534	IGFBP5/SLIT2/IGFBP3/SERPINE1/TRIB1	5
GO:0044321	GO:0044321	response to leptin	5/1055	22/15852	0.0131551	0.104966	0.0870534	PID1/GCK/FDX1/FGB/NR1D1	5
GO:2000316	GO:2000316	regulation of T-helper 17 type immune response	5/1055	22/15852	0.0131551	0.104966	0.0870534	NFKBIZ/FOXP3/IL12RB1/ARID5A/ZC3H12A	5
GO:0070062	GO:0070062	extracellular exosome	14/1055	109/15852	0.0132578	0.105526	0.0875178	AOC1/PRELP/CD9/WLS/GPRC5B/XPNPEP2/ICAM1/ITM2A/SLC2A4/ADAM15/BHMT/PKD1/LAMP2/SERPINE1	14
GO:0071322	GO:0071322	cellular response to carbohydrate stimulus	14/1055	109/15852	0.0132578	0.105526	0.0875178	AQP4/CALCRL/LOC100472171/GAS6/ICAM1/LOC100474348/SLC29A1/MAPK13/CPB2/APOC3/LOC100478578/TH/SERPINE1/PLAU	14
GO:0010613	GO:0010613	positive regulation of cardiac muscle hypertrophy	7/1055	39/15852	0.013373	0.105923	0.087847	HAMP/ADRA1A/BMP10/ADK/AKAP6/HAND2/TWF1	7
GO:0014742	GO:0014742	positive regulation of muscle hypertrophy	7/1055	39/15852	0.013373	0.105923	0.087847	HAMP/ADRA1A/BMP10/ADK/AKAP6/HAND2/TWF1	7
GO:0032451	GO:0032451	demethylase activity	7/1055	39/15852	0.013373	0.105923	0.087847	LOC105235077/LOC100472774/LOC100472647/LOC117797980/LOC109488752/ARID5B/LOC117799027	7
GO:0046173	GO:0046173	polyol biosynthetic process	7/1055	39/15852	0.013373	0.105923	0.087847	LOC105235077/LOC100472647/LOC100480153/LOC117797980/LOC109488752/LOC117799027/SCP2	7
GO:0006091	GO:0006091	generation of precursor metabolites and energy	37/1055	381/15852	0.0133941	0.10596	0.0878783	AVPR1A/ALDH1A1/LOC117799489/ALDH1B1/GBE1/LOC100472774/GNMT/CHCHD10/PID1/LOC105235263/ENO2/ETFRF1/KHK/IDO1/FAHD1/LOC100479689/ADRB3/GCK/AOX1/TKFC/COQ10B/DMGDH/GFPT2/LOC100479522/LOC100463551/SOD2/FDX1/PPP1R3C/ACSS1/DHRS3/NR1D1/ADGRF5/PYGM/LOC117801866/LOC100467762/PPP1R3B/NDUFS5	37
GO:0001656	GO:0001656	metanephros development	12/1055	88/15852	0.0134616	0.106235	0.0881061	PDGFRA/SLIT2/GREM1/PDGFRB/SLC5A1/TFAP2A/ID2/ID3/TCF21/PKD1/BMP4/EGR1	12
GO:1901570	GO:1901570	fatty acid derivative biosynthetic process	12/1055	88/15852	0.0134616	0.106235	0.0881061	CD74/ACSBG1/PTGS2/ELOVL5/HPGD/PTGIS/LOC100477414/ACSL1/ELOVL7/PTGDS/LOC100463551/GGT7	12
GO:0002704	GO:0002704	negative regulation of leukocyte mediated immunity	9/1055	58/15852	0.0138221	0.10829	0.0898104	CLEC4G/LOC100479420/ARG1/C4BPA/PTPRC/IL13RA2/FOXF1/FOXP3/CEACAM1	9
GO:0006026	GO:0006026	aminoglycan catabolic process	9/1055	58/15852	0.0138221	0.10829	0.0898104	PRELP/LUM/GPC1/DCN/BGN/GPC4/OMD/SDC4/SDC2	9
GO:0014704	GO:0014704	intercalated disc	9/1055	58/15852	0.0138221	0.10829	0.0898104	HAMP/PGM5/LOC100480641/SCN4B/SCN1B/AKAP6/FGF13/RANGRF/DSG2	9
GO:0030134	GO:0030134	COPII-coated ER to Golgi transport vesicle	9/1055	58/15852	0.0138221	0.10829	0.0898104	CD59/AREG/CD74/LOC100464279/LOC100484974/MCFD2/CNIH1/F8/LOC100482963	9
GO:0097553	GO:0097553	calcium ion transmembrane import into cytosol	9/1055	58/15852	0.0138221	0.10829	0.0898104	CCL21/CCL19/ITPR3/PAWR/PTPRC/F2R/NOL3/LCK/P2RX7	9
GO:1905207	GO:1905207	regulation of cardiocyte differentiation	9/1055	58/15852	0.0138221	0.10829	0.0898104	HAMP/COL14A1/GREM1/LOC117800818/RGS2/AKAP6/GATA6/BMP4/RGS4	9
GO:0045844	GO:0045844	positive regulation of striated muscle tissue development	11/1055	78/15852	0.0138563	0.108296	0.0898157	HAMP/BMP10/CDON/GREM1/NCAM1/WNT2/GPC1/AKAP6/GATA6/BMP4/TBX20	11
GO:0048636	GO:0048636	positive regulation of muscle organ development	11/1055	78/15852	0.0138563	0.108296	0.0898157	HAMP/BMP10/CDON/GREM1/NCAM1/WNT2/GPC1/AKAP6/GATA6/BMP4/TBX20	11
GO:0055074	GO:0055074	calcium ion homeostasis	45/1055	483/15852	0.0138982	0.108493	0.0899788	PDGFRA/ADRA1A/AVPR1A/S1PR3/CCL21/C1QTNF1/WFS1/PSEN2/CCL19/LOC100480641/CACNA2D1/CCL5/RAMP3/EDNRA/ITPR3/LOC117799416/LOC117800792/PAWR/TMTC2/LOC100471490/LOC100465650/GCK/MCUR1/PTPRC/F2R/LOC100474348/AKAP6/STC1/FZD9/ATP13A3/THY1/NOL3/LCK/PKD1/LOC100463732/C5/BMP4/SELENOK/FAM20A/CAV1/SV2A/PYGM/LOC100464796/ADCY5/P2RX7	45
GO:0031589	GO:0031589	cell-substrate adhesion	18/1055	154/15852	0.0139899	0.108764	0.0902035	CCL21/L1CAM/LAMB1/EFNA1/SMAD6/ADAM15/FGG/ITGA10/THY1/LAMC1/EMP2/ANTXR1/PKD1/JAM3/FGB/AXL/ITGB4/SORBS3	18
GO:1901861	GO:1901861	regulation of muscle tissue development	18/1055	154/15852	0.0139899	0.108764	0.0902035	HAMP/IGFBP5/COL14A1/BMP10/CDON/GREM1/NCAM1/WNT2/GPC1/RGS2/NR1D2/AKAP6/GATA6/TSC22D3/BMP4/TGFBR2/TBX20/RGS4	18
GO:0010611	GO:0010611	regulation of cardiac muscle hypertrophy	10/1055	68/15852	0.0140168	0.108764	0.0902035	HAMP/ADRA1A/COL14A1/BMP10/ADK/RGS2/AKAP6/HAND2/TWF1/RGS4	10
GO:0051602	GO:0051602	response to electrical stimulus	10/1055	68/15852	0.0140168	0.108764	0.0902035	LOC100482523/CD14/SOD2/HTR7/TH/EGR1/EEF1A2/MMP2/NQO1/P2RX7	10
GO:1904377	GO:1904377	positive regulation of protein localization to cell periphery	10/1055	68/15852	0.0140168	0.108764	0.0902035	EPHA3/NRXN1/RAMP3/ANXA13/SQSTM1/LOC117800818/STAC/RANGRF/NKD2/PLS1	10
GO:0044325	GO:0044325	ion channel binding	16/1055	132/15852	0.0143721	0.111388	0.0923798	SCN4B/S100A10/ID2/LOC100465650/AKAP6/RAPGEF3/KCNE4/PKD1/ABCC9/STAC/FGF13/RANGRF/SNTA1/CAV1/PDE4B/YES1	16
GO:0090101	GO:0090101	negative regulation of transmembrane receptor protein serine/threonine kinase signaling pathway	15/1055	121/15852	0.0144052	0.111511	0.092482	ADAMTSL2/HTRA1/TOB1/CIDEA/GREM1/SMAD6/CHRDL1/CAV2/LOC100474009/LOC100467519/TGFBR2/CAV1/TBX20/LOC100483558/CCN3	15
GO:0003094	GO:0003094	glomerular filtration	4/1055	15/15852	0.0147314	0.112824	0.093571	JCHAIN/EDNRA/SULF2/ADGRF5	4
GO:0032530	GO:0032530	regulation of microvillus organization	4/1055	15/15852	0.0147314	0.112824	0.093571	ATP8B1/RAP1GAP/USH1C/PLS1	4
GO:0042447	GO:0042447	hormone catabolic process	4/1055	15/15852	0.0147314	0.112824	0.093571	SPP1/DIO3/DIO2/LOC100467660	4
GO:0044320	GO:0044320	cellular response to leptin stimulus	4/1055	15/15852	0.0147314	0.112824	0.093571	PID1/GCK/FDX1/FGB	4
GO:0050655	GO:0050655	dermatan sulfate proteoglycan metabolic process	4/1055	15/15852	0.0147314	0.112824	0.093571	DSE/DCN/BGN/DSEL	4
GO:0060307	GO:0060307	regulation of ventricular cardiac muscle cell membrane repolarization	4/1055	15/15852	0.0147314	0.112824	0.093571	CACNA2D1/SCN4B/SCN1B/SNTA1	4
GO:0072562	GO:0072562	blood microparticle	4/1055	15/15852	0.0147314	0.112824	0.093571	LOC100482523/HRG/FGG/FGB	4
GO:0090036	GO:0090036	regulation of protein kinase C signaling	4/1055	15/15852	0.0147314	0.112824	0.093571	ADRA1A/SEZ6L2/FLT4/MYADM	4
GO:0097205	GO:0097205	renal filtration	4/1055	15/15852	0.0147314	0.112824	0.093571	JCHAIN/EDNRA/SULF2/ADGRF5	4
GO:0032934	GO:0032934	sterol binding	8/1055	49/15852	0.0147717	0.113	0.0937169	SYP/APOD/RORA/CRP/STARD5/RORC/APOC3/SCP2	8
GO:0008236	GO:0008236	serine-type peptidase activity	18/1055	155/15852	0.0148782	0.113547	0.09417	TMPRSS4/COLEC10/CPE/PRRG2/HTRA1/LOC100484190/CFD/PLAT/TLL1/CTSK/C1R/CTSB/GZMA/C1S/TMPRSS2/MMP2/PLAU/CTSV	18
GO:0016485	GO:0016485	protein processing	18/1055	155/15852	0.0148782	0.113547	0.09417	CPE/PSEN2/ACE2/LOC100477414/MME/PAWR/PLAT/REN/F3/C1R/FGG/ENPEP/FGB/SPCS1/TMPRSS2/PLAU/CTSV/P2RX7	18
GO:0007187	GO:0007187	G protein-coupled receptor signaling pathway, coupled to cyclic nucleotide second messenger	23/1055	213/15852	0.0149217	0.113735	0.0943259	GPR176/ADRA1A/S1PR3/CALCRL/SSTR3/RAMP3/CHRM1/EDNRA/LOC117800792/PDE2A/ADRB3/HRH2/VIPR1/LOC100474348/NOS2/HTR7/TSKU/CHRM2/GABBR1/LOC100464796/GCAT/ADRA2B/ADCY5	23
GO:0001530	GO:0001530	lipopolysaccharide binding	6/1055	31/15852	0.015008	0.113735	0.0943259	CD14/TLR2/CD6/DMBT1/LOC100472839/P2RX7	6
GO:0009072	GO:0009072	aromatic amino acid family metabolic process	6/1055	31/15852	0.015008	0.113735	0.0943259	ACMSD/TDO2/IDO1/PAH/LOC100472452/TH	6
GO:0016338	GO:0016338	calcium-independent cell-cell adhesion via plasma membrane cell-adhesion molecules	6/1055	31/15852	0.015008	0.113735	0.0943259	CADM1/NCAM1/CLDN8/CLDN3/CLDN14/CEACAM1	6
GO:0032369	GO:0032369	negative regulation of lipid transport	6/1055	31/15852	0.015008	0.113735	0.0943259	HRH2/IGFBP3/APOC3/PLA2R1/CRY2/APOC1	6
GO:0060419	GO:0060419	heart growth	6/1055	31/15852	0.015008	0.113735	0.0943259	ADRA1A/FGF1/BMP10/AHR/DIPK2A/SORBS2	6
GO:0030279	GO:0030279	negative regulation of ossification	11/1055	79/15852	0.0151613	0.114495	0.0949568	IGFBP5/AREG/TOB1/GREM1/RANBP3L/LTBP3/SMAD6/ID2/ID3/HAND2/UCMA	11
GO:0061844	GO:0061844	antimicrobial humoral immune response mediated by antimicrobial peptide	11/1055	79/15852	0.0151613	0.114495	0.0949568	HAMP/CCL21/CCL19/HRG/DMBT1/LOC100471490/LEAP2/LOC100474348/GALP/LOC100463732/CXCL14	11
GO:1901863	GO:1901863	positive regulation of muscle tissue development	11/1055	79/15852	0.0151613	0.114495	0.0949568	HAMP/BMP10/CDON/GREM1/NCAM1/WNT2/GPC1/AKAP6/GATA6/BMP4/TBX20	11
GO:0009746	GO:0009746	response to hexose	21/1055	190/15852	0.0152861	0.114908	0.0952995	AQP4/PTGS2/SI/LOC100472171/GAS6/KHK/ICAM1/GCK/LOC100474348/SLC29A1/CTSB/CPB2/APOC3/LOC100478578/TGFBR2/TH/SERPINE1/EGR1/PLAU/NR0B2/CTSV	21
GO:0009925	GO:0009925	basal plasma membrane	7/1055	40/15852	0.0153046	0.114908	0.0952995	AQP4/ITGA9/RAPGEF3/SLC16A8/CAV1/CEACAM1/ITGB4	7
GO:0033628	GO:0033628	regulation of cell adhesion mediated by integrin	7/1055	40/15852	0.0153046	0.114908	0.0952995	CCL21/HRG/CCL5/EFNA1/LOC100466967/SERPINE1/PLAU	7
GO:0050922	GO:0050922	negative regulation of chemotaxis	7/1055	40/15852	0.0153046	0.114908	0.0952995	SLIT2/SEMA5A/GREM1/HRG/LOC100474348/C5/CCN3	7
GO:0055023	GO:0055023	positive regulation of cardiac muscle tissue growth	7/1055	40/15852	0.0153046	0.114908	0.0952995	HAMP/BMP10/NCAM1/WNT2/AKAP6/GATA6/TBX20	7
GO:0048844	GO:0048844	artery morphogenesis	9/1055	59/15852	0.0153768	0.115001	0.0953759	HPGD/PDGFRB/DLL4/PRDM1/FOXF1/BMP4/HAND2/ADGRF5/LOC100482963	9
GO:0061572	GO:0061572	actin filament bundle organization	9/1055	59/15852	0.0153768	0.115001	0.0953759	PAWR/NEDD9/BAIAP2/SPIRE2/LIMA1/EPS8/USH1C/LCP1/PLS1	9
GO:0016052	GO:0016052	carbohydrate catabolic process	14/1055	111/15852	0.0153878	0.115001	0.0953759	ALDH1A1/LOC117799489/LOC117799861/LOC100465041/LOC105235263/LOC100474604/ENO2/KHK/GCK/TKFC/GM2A/MAN2B1/PYGM/DCXR	14
GO:0017015	GO:0017015	regulation of transforming growth factor beta receptor signaling pathway	14/1055	111/15852	0.0153878	0.115001	0.0953759	ADAMTSL2/HTRA1/DKK3/CIDEA/SMAD6/LOC100473431/CAV2/LOC100474009/LTBP4/LOC100467519/TGFBR2/CAV1/LOC100483558/LOC100482963	14
GO:0016999	GO:0016999	antibiotic metabolic process	15/1055	122/15852	0.0154491	0.115326	0.095646	ALDH1A1/LOC117799489/ALDH1B1/LPO/LOC100472774/SULT1B1/LOC105235263/HAO2/GHR/FAHD1/LOC100479522/LOC117795017/SOD2/ACSS1/GPX3	15
GO:1901653	GO:1901653	cellular response to peptide	33/1055	335/15852	0.015495	0.115536	0.0958198	CACNA2D3/GJB2/LOC100479420/CACNA2D1/NGFR/GHR/SLC29A2/LOC117800792/SGK1/ARG1/PLAT/NR4A2/LPIN1/LOC100466967/LOC100474871/SLC2A4/GCK/BAIAP2/KLF9/LOC100474348/ASL/NR4A1/CAV2/UMODL1/GRB14/CAV1/KLF2/CPEB2/SERPINE1/EGR1/LOC100464921/CEACAM1/ALAS1	33
GO:0006874	GO:0006874	cellular calcium ion homeostasis	43/1055	461/15852	0.015638	0.116468	0.096593	PDGFRA/ADRA1A/AVPR1A/S1PR3/CCL21/C1QTNF1/WFS1/PSEN2/CCL19/LOC100480641/CACNA2D1/CCL5/RAMP3/EDNRA/ITPR3/LOC117799416/LOC117800792/PAWR/LOC100471490/LOC100465650/GCK/MCUR1/PTPRC/F2R/LOC100474348/AKAP6/STC1/FZD9/ATP13A3/THY1/NOL3/LCK/PKD1/LOC100463732/C5/BMP4/SELENOK/CAV1/SV2A/PYGM/LOC100464796/ADCY5/P2RX7	43
GO:0034341	GO:0034341	response to interferon-gamma	18/1055	156/15852	0.0158099	0.117544	0.097485	CCL21/AQP4/CCL19/LOC100464279/CXCL16/TLR2/NCAM1/SERPINA3/CCL5/SHFL/RAB20/LOC100484974/LOC100474348/ASL/NOS2/RAB12/IL12RB1/OAS2	18
GO:0001501	GO:0001501	skeletal system development	45/1055	487/15852	0.0158731	0.117544	0.097485	PDGFRA/PRELP/LUM/MGP/RAB33B/HHIP/CADM1/MSX1/BMP5/RANBP3L/PDGFRB/SULF2/GHR/GDF2/RSPO2/LTBP3/TLL1/TFAP2A/PTPRC/SATB2/STC1/HOXB6/VKORC1/ARID5B/ADAMTS4/INSIG2/NFIB/PHEX/PKD1/RARB/HAPLN4/HOXB7/CSRNP1/BMP4/SMAD9/HAND2/TGFBR2/DHRS3/CCN3/ARID5A/MMP2/TIMP1/TNFRSF11B/CLEC3B/P2RX7	45
GO:0005248	GO:0005248	voltage-gated sodium channel activity	5/1055	23/15852	0.0159093	0.117544	0.097485	SCN4B/SCN1B/HCN2/CACNA1H/SCN7A	5
GO:0006536	GO:0006536	glutamate metabolic process	5/1055	23/15852	0.0159093	0.117544	0.097485	LOC100477414/ASL/LOC117795017/LOC100470434/DGLUCY	5
GO:0032891	GO:0032891	negative regulation of organic acid transport	5/1055	23/15852	0.0159093	0.117544	0.097485	RGS2/HRH2/PLA2R1/GABBR1/RGS4	5
GO:0046851	GO:0046851	negative regulation of bone remodeling	5/1055	23/15852	0.0159093	0.117544	0.097485	HAMP/GREM1/TNFRSF11B/CEACAM1/P2RX7	5
GO:0071372	GO:0071372	cellular response to follicle-stimulating hormone stimulus	5/1055	23/15852	0.0159093	0.117544	0.097485	EPHA3/PAWR/PLAT/SERPINE1/EGR1	5
GO:0060562	GO:0060562	epithelial tube morphogenesis	33/1055	336/15852	0.0161259	0.118894	0.0986051	FGF1/SLIT2/AREG/MGP/SEMA5A/HHIP/GREM1/AHR/BMP5/EDNRA/GDF2/DLL4/RSPO2/HESX1/TFAP2A/SDC4/NTN1/SFRP5/TCF21/CXCL12/FOXF1/PKD1/BMP4/SHROOM3/HAND2/TGFBR2/TBX20/LMO4/LOC100482963/SPINT2/LHX2/RALA/TMTC3	33
GO:0007548	GO:0007548	sex differentiation	30/1055	299/15852	0.0161287	0.118894	0.0986051	PDGFRA/LOC117803056/SOHLH1/SLIT2/ACSBG1/PTGS2/AHR/BMP5/PDGFRB/MAP7/KITLG/LOC117800792/REN/ADAMTS1/ICAM1/LOC100466967/ADAM15/LOC100469973/ARID5B/GATA6/TCF21/PKD1/BMP4/SMAD9/AXL/SERPINE1/MMP2/EREG/CTSV/LOC117797734	30
GO:0046649	GO:0046649	lymphocyte activation	37/1055	386/15852	0.0161646	0.119023	0.0987121	CCL21/PSEN2/CD74/CCL19/CD6/LOC100479420/AHR/CD3E/LOC100475588/CD3D/DLL4/WWP1/CD3G/LOC100475345/RORA/ICAM1/ITM2A/LOC100484974/ID2/BCL3/PTPRC/FZD9/ATP11C/CXCL12/LCK/RORC/TNFSF8/BMX/ICOSLG/FOXP3/AXL/LCP1/EGR1/MPZL2/SHB/NEDD4/P2RX7	37
GO:0030667	GO:0030667	secretory granule membrane	29/1055	287/15852	0.0162959	0.119855	0.0994015	PIGR/CD59/CD14/CPE/SLC27A2/CD9/TLR2/SYP/LOC105235353/DMBT1/SPAM1/MME/PCDH7/BST1/PAM/HMOX2/SCAMP1/PTPRC/CAV2/PLAUR/LOC100478578/CAV1/PHACTR2/LAMP2/ACP3/PTPRB/PLAU/LOC100481923/CEACAM1	29
GO:0071260	GO:0071260	cellular response to mechanical stimulus	13/1055	101/15852	0.0163521	0.120131	0.0996311	LOC100480641/PTGS2/EDNRA/MAG/PDE2A/IL13RA2/CTSB/BAG3/BMP4/CAV1/SERPINE1/EGR1/LOC100464921	13
GO:0009187	GO:0009187	cyclic nucleotide metabolic process	8/1055	50/15852	0.0165908	0.121432	0.10071	PDE1A/GUCY1A2/RORA/PDE2A/GUCY1B1/PDE3A/PDE1C/ADCY5	8
GO:0071392	GO:0071392	cellular response to estradiol stimulus	8/1055	50/15852	0.0165908	0.121432	0.10071	SSTR3/RAMP3/LOC117800818/PAWR/LOC100474348/IGFBP3/MMP2/POU4F1	8
GO:2000401	GO:2000401	regulation of lymphocyte migration	8/1055	50/15852	0.0165908	0.121432	0.10071	CCL21/APOD/CCL5/LOC100474348/CXCL12/WASL/SELENOK/CXCL14	8
GO:0043292	GO:0043292	contractile fiber	24/1055	227/15852	0.0166041	0.121432	0.10071	ADRA1A/PGM5/PSEN2/BMP10/SQSTM1/IDO1/TMOD2/SDC4/LOC100465650/SORBS2/NEBL/LMOD1/KCNJ8/BAG3/ABCC9/SYNPO2/KRT19/PYGM/TWF1/MYL7/PDE4B/MMP2/CFL2/LOC117797734	24
GO:0050890	GO:0050890	cognition	33/1055	337/15852	0.0167773	0.122561	0.101646	NRXN1/PSEN2/ST3GAL4/CHL1/LOC100464279/LOC100480641/TLR2/PTGS2/MAPT/NCAM1/LAMB1/GATM/ITPR3/PLK2/LOC117800792/SGK1/LOC117800818/TMOD2/HRH2/FZD9/CLN8/DNAAF4/PTPRZ1/FGF13/SERPINF1/RIN1/GM2A/HTR7/COMT/PTN/MAN2B1/TH/EGR1	33
GO:0022602	GO:0022602	ovulation cycle process	9/1055	60/15852	0.0170563	0.124459	0.10322	PDGFRA/SLIT2/PTGS2/LOC117800792/PAM/ADAMTS1/LOC100469973/MMP2/EREG	9
GO:0034614	GO:0034614	cellular response to reactive oxygen species	17/1055	146/15852	0.017187	0.125272	0.103895	PDGFRA/MAPT/SOD3/LOC117800818/ARG1/CRP/LOC100466967/F3/GUCY1B1/SOD2/MAPK13/KLF2/AXL/NFE2L2/SERPINE1/LOC117797734/NQO1	17
GO:0015893	GO:0015893	drug transport	19/1055	169/15852	0.0172873	0.125861	0.104383	AOC1/SLCO1A2/AQP4/SLC36A4/TLR2/SLC17A3/ATP8B1/ABCC3/SLC5A6/SLC22A18/CLN8/SLC52A3/CD320/LOC100473721/SLC6A20/SLC22A1/SLC7A2/LOC100482963/TCN2	19
GO:0030282	GO:0030282	bone mineralization	7/1055	41/15852	0.0174265	0.126124	0.104601	PTGS2/FBXL15/RSPO2/PHEX/GPNMB/PTN/CLEC3B	7
GO:0070229	GO:0070229	negative regulation of lymphocyte apoptotic process	7/1055	41/15852	0.0174265	0.126124	0.104601	CD74/CCL5/EFNA1/IDO1/TSC22D3/RORC/BMP4	7
GO:0097756	GO:0097756	negative regulation of blood vessel diameter	7/1055	41/15852	0.0174265	0.126124	0.104601	ADRA1A/PTGS2/EDNRA/SMAD6/CRP/CAV1/LOC100482335	7
GO:0000038	GO:0000038	very long-chain fatty acid metabolic process	6/1055	32/15852	0.0174595	0.126124	0.104601	SLC27A2/ACSBG1/ELOVL5/ELOVL7/ACOT4/SLC27A6	6
GO:0006636	GO:0006636	unsaturated fatty acid biosynthetic process	6/1055	32/15852	0.0174595	0.126124	0.104601	CD74/PTGS2/HPGD/PTGIS/PTGDS/FADS3	6
GO:0050869	GO:0050869	negative regulation of B cell activation	6/1055	32/15852	0.0174595	0.126124	0.104601	LOC100479420/LOC100472171/PAWR/ID2/PRDM1/FOXP3	6
GO:0071402	GO:0071402	cellular response to lipoprotein particle stimulus	6/1055	32/15852	0.0174595	0.126124	0.104601	CD9/CCL5/F3/LOC100474348/SERPINE1/CDH13	6
GO:1903844	GO:1903844	regulation of cellular response to transforming growth factor beta stimulus	14/1055	113/15852	0.0177708	0.12823	0.106348	ADAMTSL2/HTRA1/DKK3/CIDEA/SMAD6/LOC100473431/CAV2/LOC100474009/LTBP4/LOC100467519/TGFBR2/CAV1/LOC100483558/LOC100482963	14
GO:0006898	GO:0006898	receptor-mediated endocytosis	22/1055	205/15852	0.018137	0.130582	0.108299	LOC100482523/CD14/JCHAIN/CXCL16/CD9/CALCRL/LOC100479420/RAMP3/DMBT1/GHR/LOC117799416/LOC117800818/CAV2/SCARA5/LOC117795590/PLA2R1/TGFBR2/CAV1/CLEC9A/LOC100482963/NEDD4/CEACAM1	22
GO:0007178	GO:0007178	transmembrane receptor protein serine/threonine kinase signaling pathway	22/1055	205/15852	0.018137	0.130582	0.108299	ATOH8/TOB1/BMP10/HPGD/MSX1/BMP5/GDF2/LTBP3/SMAD6/CHRDL1/GDF9/LOC100474348/LOC100474009/GCNT2/LTBP4/ZCCHC18/BMP4/SMAD9/LOC100467519/TGFBR2/EGR1/NTRK3	22
GO:0008406	GO:0008406	gonad development	26/1055	253/15852	0.0182007	0.130896	0.108558	PDGFRA/LOC117803056/SOHLH1/SLIT2/ACSBG1/PTGS2/AHR/PDGFRB/MAP7/KITLG/LOC117800792/REN/ADAMTS1/ICAM1/LOC100466967/ADAM15/LOC100469973/ARID5B/GATA6/TCF21/BMP4/SERPINE1/MMP2/EREG/CTSV/LOC117797734	26
GO:0042304	GO:0042304	regulation of fatty acid biosynthetic process	8/1055	51/15852	0.0185659	0.131202	0.108812	AVPR1A/PTGS2/ELOVL5/INSIG2/APOC3/APOC1/ADIPOR2/CEACAM1	8
GO:0060411	GO:0060411	cardiac septum morphogenesis	10/1055	71/15852	0.0186258	0.131202	0.108812	SLIT2/BMP5/SMAD6/ID2/GATA6/RARB/BMP4/TGFBR2/TBX20/DHRS3	10
GO:0003184	GO:0003184	pulmonary valve morphogenesis	4/1055	16/15852	0.0186275	0.131202	0.108812	SLIT2/SMAD6/BMP4/TBX20	4
GO:0003214	GO:0003214	cardiac left ventricle morphogenesis	4/1055	16/15852	0.0186275	0.131202	0.108812	CPE/AHR/FOXF1/TGFBR2	4
GO:0005001	GO:0005001	transmembrane receptor protein tyrosine phosphatase activity	4/1055	16/15852	0.0186275	0.131202	0.108812	PTPRC/PTPRZ1/PTPRG/PTPRB	4
GO:0006534	GO:0006534	cysteine metabolic process	4/1055	16/15852	0.0186275	0.131202	0.108812	LOC100477414/CDO1/CTH/AGXT	4
GO:0007263	GO:0007263	nitric oxide mediated signal transduction	4/1055	16/15852	0.0186275	0.131202	0.108812	RASD1/DDAH1/GUCY1B1/NOS2	4
GO:0010755	GO:0010755	regulation of plasminogen activation	4/1055	16/15852	0.0186275	0.131202	0.108812	HRG/CPB2/SERPINE1/CLEC3B	4
GO:0019198	GO:0019198	transmembrane receptor protein phosphatase activity	4/1055	16/15852	0.0186275	0.131202	0.108812	PTPRC/PTPRZ1/PTPRG/PTPRB	4
GO:0030889	GO:0030889	negative regulation of B cell proliferation	4/1055	16/15852	0.0186275	0.131202	0.108812	LOC100479420/LOC100472171/PAWR/PRDM1	4
GO:0033004	GO:0033004	negative regulation of mast cell activation	4/1055	16/15852	0.0186275	0.131202	0.108812	ENPP3/LOC105234998/IL13RA2/FOXF1	4
GO:0034111	GO:0034111	negative regulation of homotypic cell-cell adhesion	4/1055	16/15852	0.0186275	0.131202	0.108812	C1QTNF1/CD9/FGG/CEACAM1	4
GO:0043301	GO:0043301	negative regulation of leukocyte degranulation	4/1055	16/15852	0.0186275	0.131202	0.108812	LOC100479420/IL13RA2/FOXF1/CEACAM1	4
GO:0043517	GO:0043517	positive regulation of DNA damage response, signal transduction by p53 class mediator	4/1055	16/15852	0.0186275	0.131202	0.108812	MSX1/LOC100472171/HIC1/PLA2R1	4
GO:0051712	GO:0051712	positive regulation of killing of cells of other organism	4/1055	16/15852	0.0186275	0.131202	0.108812	ARG1/LOC100471490/LOC100463732/NOS2	4
GO:0061298	GO:0061298	retina vasculature development in camera-type eye	4/1055	16/15852	0.0186275	0.131202	0.108812	PDGFRA/PDGFRB/LOC100466967/RHOJ	4
GO:1900746	GO:1900746	regulation of vascular endothelial growth factor signaling pathway	4/1055	16/15852	0.0186275	0.131202	0.108812	HRG/DCN/CCBE1/TCF4	4
GO:1904469	GO:1904469	NA	4/1055	16/15852	0.0186275	0.131202	0.108812	TLR2/LOC100474871/ARID5A/LOC100482335	4
GO:2001044	GO:2001044	regulation of integrin-mediated signaling pathway	4/1055	16/15852	0.0186275	0.131202	0.108812	BST1/EMP2/PCSK5/TIMP1	4
GO:0050840	GO:0050840	extracellular matrix binding	9/1055	61/15852	0.0188658	0.132398	0.109804	SLIT2/SPP1/SPARCL1/ITGA9/GPC1/TINAGL1/DCN/BGN/RPSA	9
GO:0098802	GO:0098802	plasma membrane signaling receptor complex	18/1055	159/15852	0.0188797	0.132398	0.109804	SKAP1/TLR2/CALCRL/RAMP3/CD3E/LOC100475588/ITGA9/CD3D/CD3G/LOC100475345/ITGA10/PORCN/EPS8/TGFBR2/ABHD6/IL12RB1/GABBR1/ITGB4	18
GO:0003071	GO:0003071	renal system process involved in regulation of systemic arterial blood pressure	5/1055	24/15852	0.0190221	0.132398	0.109804	GAS6/REN/F2R/EMP2/LOC100482335	5
GO:0006622	GO:0006622	protein targeting to lysosome	5/1055	24/15852	0.0190221	0.132398	0.109804	CLU/LOC117800792/LAMP2/SNX16/NEDD4	5
GO:0006699	GO:0006699	bile acid biosynthetic process	5/1055	24/15852	0.0190221	0.132398	0.109804	LOC100466240/SLC27A2/LOC100480153/CH25H/AKR1D1	5
GO:0007413	GO:0007413	axonal fasciculation	5/1055	24/15852	0.0190221	0.132398	0.109804	EPHA3/L1CAM/SEMA5A/NCAM1/PTPRZ1	5
GO:0021952	GO:0021952	central nervous system projection neuron axonogenesis	5/1055	24/15852	0.0190221	0.132398	0.109804	SLIT2/SCN1B/NR4A2/NFIB/TSKU	5
GO:0031146	GO:0031146	SCF-dependent proteasomal ubiquitin-dependent protein catabolic process	5/1055	24/15852	0.0190221	0.132398	0.109804	FBXL15/FBXL5/FBXO2/WWTR1/LOC100471620	5
GO:0060045	GO:0060045	positive regulation of cardiac muscle cell proliferation	5/1055	24/15852	0.0190221	0.132398	0.109804	BMP10/NCAM1/WNT2/GATA6/TBX20	5
GO:0106030	GO:0106030	neuron projection fasciculation	5/1055	24/15852	0.0190221	0.132398	0.109804	EPHA3/L1CAM/SEMA5A/NCAM1/PTPRZ1	5
GO:0120033	GO:0120033	negative regulation of plasma membrane bounded cell projection assembly	5/1055	24/15852	0.0190221	0.132398	0.109804	CCL21/NRXN1/SLIT2/HRG/RAP1GAP	5
GO:1902105	GO:1902105	regulation of leukocyte differentiation	30/1055	303/15852	0.0190475	0.132398	0.109804	IL34/CD74/CCL19/NFKBIZ/LOC100479420/LOC100472171/CCL5/GAS6/KITLG/LOC117800792/TMEM176A/ID2/PTPRC/PRDM1/IL4R/ATP11C/LCK/RORC/BMP4/TGFBR2/FOXP3/AXL/CD83/TMEM176B/IL12RB1/SHB/TRIB1/CEACAM1/ZC3H12A/POU4F1	30
GO:0045444	GO:0045444	fat cell differentiation	14/1055	114/15852	0.0190627	0.132398	0.109804	ANGPTL8/PTGS2/FABP4/RGS2/SMAD6/ADRB3/NR4A2/LPIN1/SLC2A4/NR4A1/ARID5B/KLF4/GRK5/ADGRF5	14
GO:0001937	GO:0001937	negative regulation of endothelial cell proliferation	7/1055	42/15852	0.0197473	0.136568	0.113263	ATOH8/NGFR/GDF2/DLL4/LOC100474348/CAV2/CAV1	7
GO:0043372	GO:0043372	positive regulation of CD4-positive, alpha-beta T cell differentiation	7/1055	42/15852	0.0197473	0.136568	0.113263	CCL19/NFKBIZ/IL4R/FOXP3/CD83/IL12RB1/SHB	7
GO:0051145	GO:0051145	smooth muscle cell differentiation	7/1055	42/15852	0.0197473	0.136568	0.113263	SGCB/PDGFRB/SMAD6/TMEM204/GATA6/FOXF1/BMP4	7
GO:0086001	GO:0086001	cardiac muscle cell action potential	7/1055	42/15852	0.0197473	0.136568	0.113263	LOC100480641/CACNA2D1/SCN4B/SCN1B/HCN2/KCNJ8/SNTA1	7
GO:0072503	GO:0072503	cellular divalent inorganic cation homeostasis	44/1055	481/15852	0.0198046	0.136818	0.11347	PDGFRA/ADRA1A/AVPR1A/S1PR3/CCL21/C1QTNF1/WFS1/PSEN2/CCL19/LOC100480641/CACNA2D1/CCL5/RAMP3/EDNRA/ITPR3/LOC117799416/LOC117800792/PAWR/LOC100471490/LOC100465650/GCK/MCUR1/PTPRC/F2R/LOC100474348/AKAP6/STC1/FZD9/ATP13A3/THY1/NOL3/LCK/PKD1/LOC100463732/SLC39A14/C5/BMP4/SELENOK/CAV1/SV2A/PYGM/LOC100464796/ADCY5/P2RX7	44
GO:0050729	GO:0050729	positive regulation of inflammatory response	16/1055	137/15852	0.0198679	0.136964	0.113591	TLR2/PTGS2/CD6/CCL5/EDNRA/FABP4/GPRC5B/LOC117800818/IDO1/PDE2A/LOC100472839/NFKBIA/PLA2G7/OSM/MAPK13/SERPINE1	16
GO:0071346	GO:0071346	cellular response to interferon-gamma	16/1055	137/15852	0.0198679	0.136964	0.113591	CCL21/AQP4/CCL19/LOC100464279/TLR2/NCAM1/SERPINA3/CCL5/RAB20/LOC100484974/LOC100474348/ASL/NOS2/RAB12/IL12RB1/OAS2	16
GO:0017171	GO:0017171	serine hydrolase activity	18/1055	160/15852	0.0199991	0.137722	0.11422	TMPRSS4/COLEC10/CPE/PRRG2/HTRA1/LOC100484190/CFD/PLAT/TLL1/CTSK/C1R/CTSB/GZMA/C1S/TMPRSS2/MMP2/PLAU/CTSV	18
GO:0046890	GO:0046890	regulation of lipid biosynthetic process	22/1055	207/15852	0.0200551	0.137961	0.114418	AVPR1A/FGF1/DKK3/PTGS2/ELOVL5/IGFBP7/BMP5/LOC117800792/INSIG2/CREBL2/APOC3/NR1D1/ABHD6/ADGRF5/APOC1/SC5D/EGR1/MVK/ADIPOR2/CEACAM1/SCP2/SAMD8	22
GO:0030199	GO:0030199	collagen fibril organization	6/1055	33/15852	0.0201723	0.138327	0.114722	LUM/COL14A1/GREM1/COL5A3/LOC100466967/DPT	6
GO:0043094	GO:0043094	cellular metabolic compound salvage	6/1055	33/15852	0.0201723	0.138327	0.114722	UPP1/ADK/BHMT/CDA/BHMT2/PDXK	6
GO:0050716	GO:0050716	NA	6/1055	33/15852	0.0201723	0.138327	0.114722	CCL19/TLR2/LOC117799416/LOC100474871/LOC100464921/P2RX7	6
GO:0005976	GO:0005976	polysaccharide metabolic process	10/1055	72/15852	0.0203846	0.139488	0.115685	GBE1/GNMT/LOC117800561/GCK/CHST1/CHST7/PPP1R3C/NR1D1/PYGM/PPP1R3B	10
GO:0071300	GO:0071300	cellular response to retinoic acid	10/1055	72/15852	0.0203846	0.139488	0.115685	BRINP3/EPHA3/LOC100481237/WNT2/FZD10/LOC100474871/LOC100474348/HAND2/YES1/NTRK3	10
GO:0031333	GO:0031333	negative regulation of protein-containing complex assembly	14/1055	115/15852	0.0204244	0.139613	0.115789	CLU/PSEN2/SLIT2/TLR2/SGK1/SMAD6/NOL3/EPS8/TBX20/LMO4/LAMP2/DNAJC15/TWF1/MYADM	14
GO:0010656	GO:0010656	negative regulation of muscle cell apoptotic process	8/1055	52/15852	0.0207035	0.141224	0.117124	LIFR/HSPB6/RAPGEF3/NOL3/BAG3/HAND2/CAV1/ZC3H12A	8
GO:0070741	GO:0070741	response to interleukin-6	8/1055	52/15852	0.0207035	0.141224	0.117124	HAMP/SOCS3/PID1/PTGIS/SERPINA3/CRP/LOC100474348/FGG	8
GO:0030522	GO:0030522	intracellular receptor signaling pathway	20/1055	184/15852	0.0207548	0.141424	0.117291	MAP2K6/AHR/LOC100481237/NR5A2/CREM/RORA/NR4A2/NFKBIA/KLF9/NR1D2/NR4A1/LOC100474009/RORC/RARB/IRAK2/NOS2/NR1D1/CRY2/NEDD4/PLPP1	20
GO:0031594	GO:0031594	neuromuscular junction	9/1055	62/15852	0.0208105	0.141507	0.117359	PSEN2/SPOCK1/SYP/LOC100484486/F2R/SNTA1/PTN/SV2A/P2RX7	9
GO:1903428	GO:1903428	positive regulation of reactive oxygen species biosynthetic process	9/1055	62/15852	0.0208105	0.141507	0.117359	CLU/TLR2/PTGS2/DDAH1/CRP/ICAM1/KLF4/SOD2/KLF2	9
GO:0016324	GO:0016324	apical plasma membrane	31/1055	318/15852	0.0211343	0.143455	0.118974	CD9/KCNK1/SI/ANXA13/SLC17A3/ATP8B1/PDGFRB/MPDZ/SLC5A1/LOC117800818/C1QTNF5/SLC22A18/STC1/SLC29A1/ENPEP/THY1/KCNE4/ANXA4/ATP1B2/CTSB/SHROOM3/LOC100478578/GP2/SLC6A20/CAV1/DSG2/LOC100483558/LOC100482963/DRAM2/SLC9A3R2/CEACAM1	31
GO:0051480	GO:0051480	regulation of cytosolic calcium ion concentration	33/1055	343/15852	0.0211411	0.143455	0.118974	PDGFRA/ADRA1A/AVPR1A/S1PR3/CCL21/C1QTNF1/CCL19/LOC100480641/CACNA2D1/RAMP3/EDNRA/ITPR3/LOC117799416/LOC117800792/PAWR/LOC100471490/LOC100465650/GCK/PTPRC/F2R/AKAP6/FZD9/THY1/NOL3/LCK/PKD1/LOC100463732/C5/BMP4/CAV1/LOC100464796/ADCY5/P2RX7	33
GO:0060759	GO:0060759	regulation of response to cytokine stimulus	18/1055	161/15852	0.0211687	0.143492	0.119005	SLIT2/LOC105234998/CD74/TLR2/SOCS3/CCL5/GAS6/ARG1/LIFR/PTPRC/IL1R2/KLF4/NOL3/IRAK2/CAV1/AXL/LOC100483558/LOC100464921	18
GO:0006767	GO:0006767	water-soluble vitamin metabolic process	11/1055	83/15852	0.0213188	0.143907	0.11935	ACMSD/GNMT/AOX1/LOC117795017/SLC52A3/SHMT1/CD320/PDXK/ACP3/LOC100482963/TCN2	11
GO:0006970	GO:0006970	response to osmotic stress	11/1055	83/15852	0.0213188	0.143907	0.11935	PTGS2/LOC100472171/FMO1/CCL5/MAP7/SLC2A4/TSC22D3/MAPK13/ICOSLG/TH/PLK3	11
GO:0060021	GO:0060021	roof of mouth development	11/1055	83/15852	0.0213188	0.143907	0.11935	PDGFRA/MSX1/TFAP2A/SATB2/ARID5B/INSIG2/TCF21/CSRNP1/HAND2/TGFBR2/DHRS3	11
GO:1904035	GO:1904035	regulation of epithelial cell apoptotic process	11/1055	83/15852	0.0213188	0.143907	0.11935	WFS1/SEMA5A/GAS6/ZFP36/ICAM1/LOC100474348/FGG/BMP4/FGB/NFE2L2/SERPINE1	11
GO:0071331	GO:0071331	cellular response to hexose stimulus	12/1055	94/15852	0.0218075	0.147053	0.121959	AQP4/LOC100472171/GAS6/ICAM1/LOC100474348/SLC29A1/CPB2/APOC3/LOC100478578/TH/SERPINE1/PLAU	12
GO:0043492	GO:0043492	NA	14/1055	116/15852	0.0218581	0.147242	0.122115	ABCC11/LOC100480641/LOC100469796/ATP8B1/ABCC3/ABCA10/ATP13A3/ATP1B2/ATP11C/CD320/ABCC9/LOC100473721/ABCA9/ATP10D	14
GO:0051961	GO:0051961	negative regulation of nervous system development	31/1055	319/15852	0.0219749	0.147875	0.12264	EPHA3/CPE/SLIT2/SPOCK1/SEMA5A/TLR2/SPP1/HES1/EFEMP1/NGFR/MAG/DIO3/EFNA1/PLK2/RAP1GAP/ID2/LOC100473431/NTN1/THY1/PAQR3/PTPRZ1/FGF13/BMP4/PMP22/PTN/CAV1/PTPRG/LHX2/KIAA0319/DIXDC1/NTRK3	31
GO:0044449	GO:0044449	obsolete contractile fiber part	21/1055	197/15852	0.0220464	0.148202	0.122912	ADRA1A/PGM5/PSEN2/BMP10/SQSTM1/IDO1/TMOD2/SDC4/LOC100465650/SORBS2/NEBL/LMOD1/BAG3/ABCC9/SYNPO2/KRT19/PYGM/MYL7/PDE4B/MMP2/CFL2	21
GO:0044291	GO:0044291	cell-cell contact zone	10/1055	73/15852	0.0222616	0.148664	0.123294	HAMP/PGM5/LOC100480641/SCN4B/SCN1B/AKAP6/JAM3/FGF13/RANGRF/DSG2	10
GO:0046637	GO:0046637	regulation of alpha-beta T cell differentiation	10/1055	73/15852	0.0222616	0.148664	0.123294	CCL19/NFKBIZ/PRDM1/IL4R/TGFBR2/FOXP3/CD83/IL12RB1/SHB/ZC3H12A	10
GO:0001974	GO:0001974	blood vessel remodeling	7/1055	43/15852	0.0222755	0.148664	0.123294	AHR/DLL4/BGN/NOL3/NOS2/AXL/EPAS1	7
GO:0032965	GO:0032965	regulation of collagen biosynthetic process	7/1055	43/15852	0.0222755	0.148664	0.123294	PDGFRB/F2R/LOC100474348/RAPGEF3/BMP4/SERPINE1/LOC100482335	7
GO:0045622	GO:0045622	regulation of T-helper cell differentiation	7/1055	43/15852	0.0222755	0.148664	0.123294	CCL19/NFKBIZ/IL4R/FOXP3/IL12RB1/SHB/ZC3H12A	7
GO:0060421	GO:0060421	positive regulation of heart growth	7/1055	43/15852	0.0222755	0.148664	0.123294	HAMP/BMP10/NCAM1/WNT2/AKAP6/GATA6/TBX20	7
GO:2000725	GO:2000725	regulation of cardiac muscle cell differentiation	7/1055	43/15852	0.0222755	0.148664	0.123294	HAMP/COL14A1/GREM1/RGS2/AKAP6/BMP4/RGS4	7
GO:0032535	GO:0032535	regulation of cellular component size	32/1055	332/15852	0.0224007	0.149305	0.123826	PRR16/CCL21/SLIT2/L1CAM/SEMA5A/TLR2/SPP1/MAPT/AHR/MAG/DSTN/ICAM1/BAIAP2/CLN8/RAPGEF3/LMOD1/NTN1/LIMA1/CXCL12/EPS8/CARMIL1/WASL/FGF13/DPYSL2/USH1C/DEPTOR/TWF1/NTRK3/PLS1/MYADM/CFL2/P2RX7	32
GO:0048762	GO:0048762	mesenchymal cell differentiation	16/1055	139/15852	0.022467	0.149305	0.123826	MSX1/LOC100481237/WNT2/RANBP3L/EDNRA/HGF/KITLG/EFNA1/TFAP2A/WWTR1/ADAM15/PLAUR/TCF21/BMP4/HAND2/LOC100482963	16
GO:0008305	GO:0008305	integrin complex	5/1055	25/15852	0.0225097	0.149305	0.123826	LOC100475588/ITGA9/LOC100475345/ITGA10/ITGB4	5
GO:0016849	GO:0016849	phosphorus-oxygen lyase activity	5/1055	25/15852	0.0225097	0.149305	0.123826	BST1/GUCY1A2/TKFC/GUCY1B1/ADCY5	5
GO:0019682	GO:0019682	glyceraldehyde-3-phosphate metabolic process	5/1055	25/15852	0.0225097	0.149305	0.123826	ALDH1A1/LOC117799489/LOC105235263/KHK/TKFC	5
GO:0046625	GO:0046625	sphingolipid binding	5/1055	25/15852	0.0225097	0.149305	0.123826	LOC105234998/LAMB1/MAG/LAMC1/CEL	5
GO:0045137	GO:0045137	development of primary sexual characteristics	26/1055	258/15852	0.0227115	0.149327	0.123844	PDGFRA/LOC117803056/SOHLH1/SLIT2/ACSBG1/PTGS2/AHR/PDGFRB/MAP7/KITLG/LOC117800792/REN/ADAMTS1/ICAM1/LOC100466967/ADAM15/LOC100469973/ARID5B/GATA6/TCF21/BMP4/SERPINE1/MMP2/EREG/CTSV/LOC117797734	26
GO:0030426	GO:0030426	growth cone	19/1055	174/15852	0.0227762	0.149327	0.123844	NRXN1/CLU/PSEN2/TENM2/STMN3/L1CAM/MAPT/NCAM1/TIMP2/ENO2/CRP/TMOD2/RAPGEF3/THY1/MAPK8IP1/EPS8/PTPRZ1/FGF13/DPYSL2	19
GO:0030258	GO:0030258	lipid modification	25/1055	246/15852	0.0229242	0.149327	0.123844	PDGFRA/LOC100468607/GLT6D1/LOC105235077/FGF1/ST3GAL4/SLC27A2/PECR/LOC100472647/PLPPR5/HAO2/HGF/PDGFRB/KITLG/LOC117797980/LOC117800818/LOC109488752/PLA2G7/LOC117799027/LCK/PHYH/LOC100470234/ADIPOR2/EREG/PLPP1	25
GO:0015718	GO:0015718	monocarboxylic acid transport	15/1055	128/15852	0.0229844	0.149327	0.123844	SLCO1A2/SLC16A10/SLC27A2/FABP4/ATP8B1/ABCC3/LOC117800792/ACSL1/SLC5A6/STARD10/STARD5/SLC16A8/NOS2/SLC27A6/CEACAM1	15
GO:0045933	GO:0045933	positive regulation of muscle contraction	8/1055	53/15852	0.0230099	0.149327	0.123844	ADRA1A/PTGS2/ACE2/PAWR/RGS2/F2R/LCK/ADRA2B	8
GO:0045619	GO:0045619	regulation of lymphocyte differentiation	20/1055	186/15852	0.0230318	0.149327	0.123844	CD74/CCL19/NFKBIZ/LOC100472171/GAS6/ID2/PTPRC/PRDM1/IL4R/ATP11C/LCK/RORC/BMP4/TGFBR2/FOXP3/AXL/CD83/IL12RB1/SHB/ZC3H12A	20
GO:0002643	GO:0002643	regulation of tolerance induction	4/1055	17/15852	0.0231046	0.149327	0.123844	CD3E/IDO1/TGFBR2/FOXP3	4
GO:0005523	GO:0005523	tropomyosin binding	4/1055	17/15852	0.0231046	0.149327	0.123844	TMOD2/NEBL/LMOD1/S100A6	4
GO:0006525	GO:0006525	arginine metabolic process	4/1055	17/15852	0.0231046	0.149327	0.123844	DDAH1/ARG1/ASL/NOS2	4
GO:0006586	GO:0006586	indolalkylamine metabolic process	4/1055	17/15852	0.0231046	0.149327	0.123844	ACMSD/TDO2/IDO1/LOC100472452	4
GO:0014049	GO:0014049	positive regulation of glutamate secretion	4/1055	17/15852	0.0231046	0.149327	0.123844	AVPR1A/DPYSL2/GABBR1/P2RX7	4
GO:0031657	GO:0031657	obsolete regulation of cyclin-dependent protein serine/threonine kinase activity involved in G1/S transition of mitotic cell cycle	4/1055	17/15852	0.0231046	0.149327	0.123844	LOC100472171/LOC117800818/LOC100473431/PKD1	4
GO:0032288	GO:0032288	myelin assembly	4/1055	17/15852	0.0231046	0.149327	0.123844	CD9/TLR2/GPC1/PMP22	4
GO:0046500	GO:0046500	S-adenosylmethionine metabolic process	4/1055	17/15852	0.0231046	0.149327	0.123844	GNMT/MAT1A/BHMT2/COMT	4
GO:0051917	GO:0051917	regulation of fibrinolysis	4/1055	17/15852	0.0231046	0.149327	0.123844	HRG/THBD/CPB2/SERPINE1	4
GO:0060281	GO:0060281	regulation of oocyte development	4/1055	17/15852	0.0231046	0.149327	0.123844	PTGS2/GRB14/PDE3A/SHB	4
GO:0060312	GO:0060312	regulation of blood vessel remodeling	4/1055	17/15852	0.0231046	0.149327	0.123844	HRG/FLT4/CEACAM1/LOC117797734	4
GO:0060602	GO:0060602	branch elongation of an epithelium	4/1055	17/15852	0.0231046	0.149327	0.123844	FGF1/AREG/BMP4/TMTC3	4
GO:0060841	GO:0060841	venous blood vessel development	4/1055	17/15852	0.0231046	0.149327	0.123844	AHR/CCBE1/FOXF1/TBX20	4
GO:0070064	GO:0070064	proline-rich region binding	4/1055	17/15852	0.0231046	0.149327	0.123844	GHR/BAIAP2/SH3D19/NEDD4	4
GO:1902547	GO:1902547	regulation of cellular response to vascular endothelial growth factor stimulus	4/1055	17/15852	0.0231046	0.149327	0.123844	HRG/DCN/CCBE1/TCF4	4
GO:1905879	GO:1905879	regulation of oogenesis	4/1055	17/15852	0.0231046	0.149327	0.123844	PTGS2/GRB14/PDE3A/SHB	4
GO:0016202	GO:0016202	regulation of striated muscle tissue development	17/1055	151/15852	0.023156	0.149327	0.123844	HAMP/COL14A1/BMP10/CDON/GREM1/NCAM1/WNT2/GPC1/RGS2/NR1D2/AKAP6/GATA6/TSC22D3/BMP4/TGFBR2/TBX20/RGS4	17
GO:0032928	GO:0032928	regulation of superoxide anion generation	6/1055	34/15852	0.0231575	0.149327	0.123844	MAPT/LOC117800818/LOC100471490/CRP/LOC100463732/LOC100467660	6
GO:0042558	GO:0042558	pteridine-containing compound metabolic process	6/1055	34/15852	0.0231575	0.149327	0.123844	GNMT/PAH/DMGDH/LOC117795017/SHMT1/LOC100482963	6
GO:0045987	GO:0045987	positive regulation of smooth muscle contraction	6/1055	34/15852	0.0231575	0.149327	0.123844	ADRA1A/PTGS2/PAWR/F2R/LCK/ADRA2B	6
GO:0051953	GO:0051953	negative regulation of amine transport	6/1055	34/15852	0.0231575	0.149327	0.123844	RGS2/GCK/C5/GABBR1/ADRA2B/RGS4	6
GO:0060325	GO:0060325	face morphogenesis	6/1055	34/15852	0.0231575	0.149327	0.123844	PDGFRA/MSX1/TFAP2A/ARID5B/CSRNP1/MMP2	6
GO:1903561	GO:1903561	extracellular vesicle	14/1055	117/15852	0.023366	0.150521	0.124835	AOC1/PRELP/CD9/WLS/GPRC5B/XPNPEP2/ICAM1/ITM2A/SLC2A4/ADAM15/BHMT/PKD1/LAMP2/SERPINE1	14
GO:0048640	GO:0048640	negative regulation of developmental growth	12/1055	95/15852	0.023505	0.151267	0.125453	SLIT2/SEMA5A/SPP1/MAG/RGS2/ADRB3/NTN1/SFRP5/FGF13/BMP4/TGFBR2/RGS4	12
GO:0043409	GO:0043409	negative regulation of MAPK cascade	19/1055	175/15852	0.0240182	0.154222	0.127904	ACE2/PSCA/EFNA1/RGS2/MAPK8IP1/KLF4/SFRP5/TIMP3/PAQR3/BMP4/PTPN5/CAV1/DUSP16/SPRY4/FBLN1/RGS3/CEACAM1/P2RX7/RGS4	19
GO:0031349	GO:0031349	positive regulation of defense response	35/1055	372/15852	0.0242549	0.154222	0.127904	CD14/MAP2K6/LOC105234998/CD74/TLR2/PTGS2/CD6/CADM1/CCL5/EDNRA/FABP4/GPRC5B/DMBT1/LOC117800818/IDO1/ARG1/PDE2A/LOC100471490/LOC100472839/NFKBIA/FGG/PLA2G7/LOC100474009/LAG3/IRAK2/LOC100463732/OSM/MAPK13/RPS6KA5/FGB/CAV1/LOC100483558/SERPINE1/MMP2/EREG	35
GO:0070228	GO:0070228	regulation of lymphocyte apoptotic process	10/1055	74/15852	0.0242607	0.154222	0.127904	CD74/CCL5/EFNA1/IDO1/CD3G/TSC22D3/RORC/BMP4/CEACAM1/P2RX7	10
GO:2000514	GO:2000514	regulation of CD4-positive, alpha-beta T cell activation	10/1055	74/15852	0.0242607	0.154222	0.127904	CCL19/NFKBIZ/IL4R/TGFBR2/FOXP3/CD83/IL12RB1/SHB/CEACAM1/ZC3H12A	10
GO:0002768	GO:0002768	immune response-regulating cell surface receptor signaling pathway	23/1055	223/15852	0.0242923	0.154222	0.127904	PIGR/SKAP1/PSEN2/LOC100464279/TLR2/NFKBIZ/LOC100479420/CD3E/CD3D/CD3G/LOC100484974/PTPRC/BAIAP2/THY1/LCK/WASL/RPS6KA5/FOXP3/PDE4B/YES1/SHB/LOC100481923/ZC3H12A	23
GO:0048705	GO:0048705	skeletal system morphogenesis	23/1055	223/15852	0.0242923	0.154222	0.127904	PDGFRA/MGP/RAB33B/HHIP/MSX1/PDGFRB/GHR/LTBP3/TFAP2A/SATB2/STC1/HOXB6/ARID5B/INSIG2/PKD1/RARB/HOXB7/CSRNP1/BMP4/TGFBR2/DHRS3/MMP2/P2RX7	23
GO:0050768	GO:0050768	negative regulation of neurogenesis	29/1055	297/15852	0.0246356	0.154222	0.127904	EPHA3/SLIT2/SPOCK1/SEMA5A/SPP1/HES1/EFEMP1/NGFR/MAG/DIO3/EFNA1/PLK2/RAP1GAP/ID2/LOC100473431/NTN1/THY1/PAQR3/PTPRZ1/FGF13/BMP4/PMP22/PTN/CAV1/PTPRG/LHX2/KIAA0319/DIXDC1/NTRK3	29
GO:0002676	GO:0002676	regulation of chronic inflammatory response	3/1055	10/15852	0.0247726	0.154222	0.127904	CCL5/IDO1/FOXP3	3
GO:0002713	GO:0002713	negative regulation of B cell mediated immunity	3/1055	10/15852	0.0247726	0.154222	0.127904	LOC100479420/C4BPA/FOXP3	3
GO:0002890	GO:0002890	negative regulation of immunoglobulin mediated immune response	3/1055	10/15852	0.0247726	0.154222	0.127904	LOC100479420/C4BPA/FOXP3	3
GO:0003093	GO:0003093	regulation of glomerular filtration	3/1055	10/15852	0.0247726	0.154222	0.127904	GAS6/F2R/EMP2	3
GO:0003680	GO:0003680	minor groove of adenine-thymine-rich DNA binding	3/1055	10/15852	0.0247726	0.154222	0.127904	MAPT/HAND2/CRIP1	3
GO:0005890	GO:0005890	sodium:potassium-exchanging ATPase complex	3/1055	10/15852	0.0247726	0.154222	0.127904	LOC100480641/LOC100469796/ATP1B2	3
GO:0005981	GO:0005981	regulation of glycogen catabolic process	3/1055	10/15852	0.0247726	0.154222	0.127904	AVPR1A/PPP1R3C/PPP1R3B	3
GO:0006527	GO:0006527	arginine catabolic process	3/1055	10/15852	0.0247726	0.154222	0.127904	DDAH1/ARG1/NOS2	3
GO:0006569	GO:0006569	tryptophan catabolic process	3/1055	10/15852	0.0247726	0.154222	0.127904	ACMSD/TDO2/IDO1	3
GO:0016857	GO:0016857	racemase and epimerase activity, acting on carbohydrates and derivatives	3/1055	10/15852	0.0247726	0.154222	0.127904	DSE/DSEL/GLCE	3
GO:0032908	GO:0032908	regulation of transforming growth factor beta1 production	3/1055	10/15852	0.0247726	0.154222	0.127904	LUM/GATA6/FOXP3	3
GO:0042421	GO:0042421	norepinephrine biosynthetic process	3/1055	10/15852	0.0247726	0.154222	0.127904	HAND2/TH/EPAS1	3
GO:0042436	GO:0042436	indole-containing compound catabolic process	3/1055	10/15852	0.0247726	0.154222	0.127904	ACMSD/TDO2/IDO1	3
GO:0045059	GO:0045059	positive thymic T cell selection	3/1055	10/15852	0.0247726	0.154222	0.127904	CD74/CD3D/PTPRC	3
GO:0045586	GO:0045586	regulation of gamma-delta T cell differentiation	3/1055	10/15852	0.0247726	0.154222	0.127904	PTPRC/LCK/RORC	3
GO:0046007	GO:0046007	negative regulation of activated T cell proliferation	3/1055	10/15852	0.0247726	0.154222	0.127904	IDO1/ARG1/FOXP3	3
GO:0046218	GO:0046218	indolalkylamine catabolic process	3/1055	10/15852	0.0247726	0.154222	0.127904	ACMSD/TDO2/IDO1	3
GO:0060433	GO:0060433	bronchus development	3/1055	10/15852	0.0247726	0.154222	0.127904	ADAMTSL2/BMP4/TGFBR2	3
GO:0060439	GO:0060439	trachea morphogenesis	3/1055	10/15852	0.0247726	0.154222	0.127904	RSPO2/BMP4/TGFBR2	3
GO:0070244	GO:0070244	negative regulation of thymocyte apoptotic process	3/1055	10/15852	0.0247726	0.154222	0.127904	EFNA1/RORC/BMP4	3
GO:0070391	GO:0070391	response to lipoteichoic acid	3/1055	10/15852	0.0247726	0.154222	0.127904	CD14/TLR2/LOC100472839	3
GO:0071223	GO:0071223	cellular response to lipoteichoic acid	3/1055	10/15852	0.0247726	0.154222	0.127904	CD14/TLR2/LOC100472839	3
GO:0071317	GO:0071317	cellular response to isoquinoline alkaloid	3/1055	10/15852	0.0247726	0.154222	0.127904	CCL5/LOC100484974/EGR1	3
GO:0071447	GO:0071447	cellular response to hydroperoxide	3/1055	10/15852	0.0247726	0.154222	0.127904	CCL5/TP53INP1/OXR1	3
GO:0072111	GO:0072111	cell proliferation involved in kidney development	3/1055	10/15852	0.0247726	0.154222	0.127904	PDGFRB/BMP4/EGR1	3
GO:1903748	GO:1903748	negative regulation of establishment of protein localization to mitochondrion	3/1055	10/15852	0.0247726	0.154222	0.127904	MAPT/NOL3/BAG3	3
GO:2000346	GO:2000346	negative regulation of hepatocyte proliferation	3/1055	10/15852	0.0247726	0.154222	0.127904	LOC100472171/CPB2/CEACAM1	3
GO:0019933	GO:0019933	cAMP-mediated signaling	14/1055	118/15852	0.0249501	0.154422	0.12807	ADRA1A/CALCRL/AHR/RAMP3/LOC117800792/CREM/PDE2A/ADRB3/AKAP6/RAPGEF3/PDE3A/HTR7/ADRA2B/ADCY5	14
GO:0042562	GO:0042562	hormone binding	14/1055	118/15852	0.0249501	0.154422	0.12807	AVPR1A/ALDH1A1/LOC117799489/LOC100480641/CALCRL/LOC105235263/GHR/LOC117800792/LOC117800818/VIPR1/SHBG/CDH13/GCAT/ADIPOR2	14
GO:0046467	GO:0046467	membrane lipid biosynthetic process	14/1055	118/15852	0.0249501	0.154422	0.12807	GLT6D1/ST3GAL4/PIGY/ELOVL5/ST6GALNAC1/PYURF/DEGS2/ELOVL7/CLN8/A4GALT/SGMS1/P2RX7/SAMD8/PLPP1	14
GO:0002027	GO:0002027	regulation of heart rate	11/1055	85/15852	0.0250084	0.154422	0.12807	ADRA1A/AVPR1A/CACNA2D1/SCN4B/SCN1B/RANGRF/SNTA1/CAV1/DSG2/EPAS1/RGS4	11
GO:0005272	GO:0005272	sodium channel activity	7/1055	44/15852	0.0250189	0.154422	0.12807	ASIC5/KCNK1/SCN4B/SCN1B/HCN2/CACNA1H/SCN7A	7
GO:0033116	GO:0033116	endoplasmic reticulum-Golgi intermediate compartment membrane	7/1055	44/15852	0.0250189	0.154422	0.12807	CD59/AREG/MCFD2/CNIH1/ERGIC2/F8/LOC100482963	7
GO:0034109	GO:0034109	homotypic cell-cell adhesion	7/1055	44/15852	0.0250189	0.154422	0.12807	PDGFRA/L1CAM/NCAM1/GAS6/FGG/FGB/DSG2	7
GO:0046456	GO:0046456	icosanoid biosynthetic process	7/1055	44/15852	0.0250189	0.154422	0.12807	CD74/PTGS2/HPGD/PTGIS/LOC100477414/PTGDS/GGT7	7
GO:0090322	GO:0090322	regulation of superoxide metabolic process	7/1055	44/15852	0.0250189	0.154422	0.12807	MAPT/BST1/LOC117800818/LOC100471490/CRP/LOC100463732/LOC100467660	7
GO:2001023	GO:2001023	regulation of response to drug	13/1055	107/15852	0.0252485	0.155338	0.12883	LOC100480641/HGF/PAWR/RGS2/ARG1/GDF9/NOL3/CXCL12/C5/PTPN5/NFE2L2/GABBR1/RGS4	13
GO:0045665	GO:0045665	negative regulation of neuron differentiation	24/1055	236/15852	0.0252587	0.155338	0.12883	EPHA3/SLIT2/SPOCK1/SEMA5A/SPP1/HES1/EFEMP1/NGFR/MAG/DIO3/EFNA1/PLK2/RAP1GAP/ID2/NTN1/THY1/PAQR3/PTPRZ1/FGF13/PMP22/CAV1/PTPRG/KIAA0319/DIXDC1	24
GO:0006639	GO:0006639	acylglycerol metabolic process	12/1055	96/15852	0.0252977	0.155338	0.12883	FABP4/LOC100472056/ACSL1/LPIN1/PNPLA5/INSIG2/APOC3/CAV1/ABHD6/APOC1/PLAAT3/PLPP1	12
GO:0015748	GO:0015748	organophosphate ester transport	12/1055	96/15852	0.0252977	0.155338	0.12883	TMEM30B/ABCC11/SLC17A3/ATP8B1/ATP11C/APOC3/TNFAIP8L3/PLSCR4/APOC1/ATP10D/SCP2/P2RX7	12
GO:0030509	GO:0030509	BMP signaling pathway	12/1055	96/15852	0.0252977	0.155338	0.12883	TOB1/BMP10/MSX1/BMP5/GDF2/SMAD6/CHRDL1/GDF9/ZCCHC18/BMP4/SMAD9/EGR1	12
GO:0032271	GO:0032271	regulation of protein polymerization	19/1055	176/15852	0.025311	0.155338	0.12883	CCL21/SLIT2/TLR2/MAPT/SGK1/RGS2/ICAM1/BAIAP2/LMOD1/GDA/EPS8/CARMIL1/WASL/CAMSAP3/RANGRF/CAV1/LOC100483558/TWF1/MYADM	19
GO:0001960	GO:0001960	negative regulation of cytokine-mediated signaling pathway	8/1055	54/15852	0.0254912	0.155415	0.128894	SLIT2/CCL5/GAS6/ARG1/PTPRC/IL1R2/NOL3/CAV1	8
GO:0016765	GO:0016765	transferase activity, transferring alkyl or aryl (other than methyl) groups	8/1055	54/15852	0.0254912	0.155415	0.128894	GSTM3/LOC100483428/LOC100483181/LOC117795758/MAT1A/LOC117801028/CTH/LOC100480947	8
GO:0031113	GO:0031113	regulation of microtubule polymerization	8/1055	54/15852	0.0254912	0.155415	0.128894	MAPT/SGK1/RGS2/GDA/CAMSAP3/RANGRF/CAV1/LOC100483558	8
GO:0034605	GO:0034605	cellular response to heat	8/1055	54/15852	0.0254912	0.155415	0.128894	FGF1/PTGS2/MAPT/SLC52A3/BAG3/STAC/SCARA5/LOC100483558	8
GO:0061098	GO:0061098	positive regulation of protein tyrosine kinase activity	8/1055	54/15852	0.0254912	0.155415	0.128894	ADRA1A/GREM1/CCL5/GAS6/GPRC5B/EFNA1/ADRA2B/EREG	8
GO:0070988	GO:0070988	demethylation	8/1055	54/15852	0.0254912	0.155415	0.128894	LOC105235077/LOC100472774/LOC100472647/LOC117797980/LOC109488752/LOC100472452/ARID5B/LOC117799027	8
GO:0090303	GO:0090303	positive regulation of wound healing	8/1055	54/15852	0.0254912	0.155415	0.128894	HRG/THBD/F2R/F3/LOC100474348/CPB2/TGFBR2/SERPINE1	8
GO:0043178	GO:0043178	alcohol binding	10/1055	75/15852	0.0263859	0.15843	0.131394	SYP/APOD/ITPR3/RPH3A/CRP/LOC100465650/LOC100479522/STARD5/APOC3/SCP2	10
GO:0002437	GO:0002437	inflammatory response to antigenic stimulus	5/1055	26/15852	0.0263861	0.15843	0.131394	AK7/CD6/ICAM1/LOC100474871/LOC100469973	5
GO:0031103	GO:0031103	axon regeneration	5/1055	26/15852	0.0263861	0.15843	0.131394	APOD/NCAM1/JAM3/LOC100482963/MMP2	5
GO:0031579	GO:0031579	membrane raft organization	5/1055	26/15852	0.0263861	0.15843	0.131394	S100A10/CAV2/EMP2/CAV1/MYADM	5
GO:0033612	GO:0033612	receptor serine/threonine kinase binding	5/1055	26/15852	0.0263861	0.15843	0.131394	BMP10/BMP5/SMAD6/BMP4/CAV1	5
GO:0046058	GO:0046058	cAMP metabolic process	5/1055	26/15852	0.0263861	0.15843	0.131394	PDE1A/PDE2A/PDE3A/PDE1C/ADCY5	5
GO:0051861	GO:0051861	glycolipid binding	5/1055	26/15852	0.0263861	0.15843	0.131394	LAMB1/MAG/THY1/LAMC1/CEL	5
GO:0061037	GO:0061037	negative regulation of cartilage development	5/1055	26/15852	0.0263861	0.15843	0.131394	EFEMP1/GREM1/LTBP3/RARB/BMP4	5
GO:0061050	GO:0061050	regulation of cell growth involved in cardiac muscle cell development	5/1055	26/15852	0.0263861	0.15843	0.131394	HAMP/COL14A1/RGS2/AKAP6/RGS4	5
GO:0071709	GO:0071709	membrane assembly	5/1055	26/15852	0.0263861	0.15843	0.131394	NRXN1/S100A10/CAV2/EMP2/CAV1	5
GO:1900117	GO:1900117	regulation of execution phase of apoptosis	5/1055	26/15852	0.0263861	0.15843	0.131394	CIDEA/PTGIS/LOC100472171/IGFBP3/ZC3H12A	5
GO:1904467	GO:1904467	NA	5/1055	26/15852	0.0263861	0.15843	0.131394	TLR2/LOC100474871/ARID5A/ZC3H12A/LOC100482335	5
GO:1905314	GO:1905314	semi-lunar valve development	5/1055	26/15852	0.0263861	0.15843	0.131394	SLIT2/EFNA1/SMAD6/BMP4/TBX20	5
GO:2000831	GO:2000831	regulation of steroid hormone secretion	5/1055	26/15852	0.0263861	0.15843	0.131394	C1QTNF1/REN/GDF9/CRY2/LOC100482335	5
GO:2001234	GO:2001234	negative regulation of apoptotic signaling pathway	24/1055	237/15852	0.0264021	0.15843	0.131394	CLU/WFS1/PSEN2/CD74/PTGS2/BMP5/HGF/NR4A2/ICAM1/FGG/FZD9/TNFSF10/PLAUR/MAPK8IP1/NOL3/CXCL12/SOD2/BMP4/CTH/FGB/NFE2L2/LOC100483558/SERPINE1/SGMS1	24
GO:0061462	GO:0061462	protein localization to lysosome	6/1055	35/15852	0.0264253	0.15843	0.131394	RNF128/CLU/LOC117800792/LAMP2/SNX16/NEDD4	6
GO:1901890	GO:1901890	positive regulation of cell junction assembly	6/1055	35/15852	0.0264253	0.15843	0.131394	HRG/ACE2/S100A10/SDC4/THY1/CAV1	6
GO:1904659	GO:1904659	glucose transmembrane transport	6/1055	35/15852	0.0264253	0.15843	0.131394	SLC2A9/EDNRA/SLC5A1/SLC2A12/SLC2A4/LOC100478578	6
GO:0015711	GO:0015711	organic anion transport	38/1055	413/15852	0.0266014	0.159338	0.132147	TMEM30B/SLC2A9/SLCO1A2/ABCC11/SLC16A10/SLC27A2/SLC36A4/ACE2/SLC17A3/FABP4/ATP8B1/ABCC3/LOC117800792/ACSL1/SLC5A6/SLC22A18/STARD10/CA13/CLN8/SLC52A3/STARD5/ATP11C/SLC16A8/NOS2/APOC3/TNFAIP8L3/SLC6A20/PLSCR4/SLC22A1/APOC1/AGXT/SLC27A6/SLC7A2/LOC100482963/CEACAM1/ATP10D/SCP2/P2RX7	38
GO:0030016	GO:0030016	myofibril	22/1055	213/15852	0.0267645	0.160167	0.132835	ADRA1A/PGM5/PSEN2/BMP10/SQSTM1/TMOD2/SDC4/LOC100465650/SORBS2/NEBL/LMOD1/KCNJ8/BAG3/ABCC9/SYNPO2/KRT19/PYGM/TWF1/MYL7/PDE4B/MMP2/CFL2	22
GO:0001503	GO:0001503	ossification	21/1055	201/15852	0.0268304	0.160305	0.132949	IGFBP5/MGP/SPP1/PTGS2/FBXL15/GDF2/RSPO2/LOC117800818/CTSK/WWTR1/SATB2/STC1/FZD9/IGFBP3/PHEX/BMP4/GPNMB/PTN/GABBR1/MMP2/CLEC3B	21
GO:0048469	GO:0048469	cell maturation	16/1055	142/15852	0.0268369	0.160305	0.132949	CCL21/NRXN1/CCL19/ANGPTL8/RND1/REN/DLG2/NR4A2/ID2/FGG/PDE3A/KLF2/AXL/EPAS1/SEPTIN4/EREG	16
GO:0030510	GO:0030510	regulation of BMP signaling pathway	11/1055	86/15852	0.0270175	0.161087	0.133598	HTRA1/TOB1/GREM1/MSX1/FBXL15/GDF2/SMAD6/CHRDL1/GATA6/BMP4/CAV1	11
GO:0046165	GO:0046165	alcohol biosynthetic process	11/1055	86/15852	0.0270175	0.161087	0.133598	LOC105235077/LOC100472647/LOC100480153/LOC117797980/LOC109488752/LOC117799027/INSIG2/CACNA1H/SC5D/MVK/SCP2	11
GO:0071326	GO:0071326	cellular response to monosaccharide stimulus	12/1055	97/15852	0.0271884	0.161957	0.134319	AQP4/LOC100472171/GAS6/ICAM1/LOC100474348/SLC29A1/CPB2/APOC3/LOC100478578/TH/SERPINE1/PLAU	12
GO:0033267	GO:0033267	obsolete axon part	37/1055	401/15852	0.0273347	0.162679	0.134918	NRXN1/CLU/PSEN2/TENM2/STMN3/SPOCK1/L1CAM/SYP/CADM1/MAPT/NCAM1/CHRM1/TIMP2/MAG/SGIP1/ENO2/SCN1B/DLG2/CRP/TMOD2/SCAMP1/LOC100474348/RAPGEF3/THY1/MAPK8IP1/EPS8/PTPRZ1/FGF13/SERPINF1/DPYSL2/HTR7/TH/SV2A/CHRM2/GABBR1/DIXDC1/P2RX7	37
GO:0046850	GO:0046850	regulation of bone remodeling	9/1055	65/15852	0.0275049	0.163542	0.135634	HAMP/SPP1/GREM1/LOC117800818/LTBP3/LOC100481923/TNFRSF11B/CEACAM1/P2RX7	9
GO:0030100	GO:0030100	regulation of endocytosis	27/1055	275/15852	0.0276089	0.16401	0.136022	HAMP/CCL21/EPHA3/CD14/CLU/LOC105234998/CCL19/TLR2/STON1/LOC100479420/GREM1/GAS6/SGIP1/CFD/RAP1GAP/RAB20/LOC100472839/C4BPA/LOC100474348/WASL/APOC3/PTPN5/CAV1/AXL/APOC1/SERPINE1/CDH13	27
GO:0007611	GO:0007611	learning or memory	29/1055	300/15852	0.0276961	0.164098	0.136094	NRXN1/PSEN2/LOC100480641/TLR2/PTGS2/MAPT/NCAM1/LAMB1/GATM/ITPR3/PLK2/SGK1/LOC117800818/TMOD2/HRH2/FZD9/CLN8/DNAAF4/PTPRZ1/FGF13/SERPINF1/RIN1/GM2A/HTR7/COMT/PTN/MAN2B1/TH/EGR1	29
GO:0031295	GO:0031295	T cell costimulation	7/1055	45/15852	0.0279849	0.164098	0.136094	CCL21/CCL19/CD3E/LCK/ICOSLG/CAV1/YES1	7
GO:0031638	GO:0031638	zymogen activation	7/1055	45/15852	0.0279849	0.164098	0.136094	LOC100477414/PAWR/PLAT/C1R/FGG/FGB/PLAU	7
GO:0035902	GO:0035902	response to immobilization stress	7/1055	45/15852	0.0279849	0.164098	0.136094	LOC100472774/REN/SOD2/NOS2/PTPN5/TH/LRP11	7
GO:0030427	GO:0030427	site of polarized growth	19/1055	178/15852	0.0280543	0.164098	0.136094	NRXN1/CLU/PSEN2/TENM2/STMN3/L1CAM/MAPT/NCAM1/TIMP2/ENO2/CRP/TMOD2/RAPGEF3/THY1/MAPK8IP1/EPS8/PTPRZ1/FGF13/DPYSL2	19
GO:0003170	GO:0003170	heart valve development	8/1055	55/15852	0.0281532	0.164098	0.136094	SLIT2/EFNA1/PDE2A/SMAD6/PRDM1/BMP4/TGFBR2/TBX20	8
GO:0014072	GO:0014072	response to isoquinoline alkaloid	8/1055	55/15852	0.0281532	0.164098	0.136094	CCL5/EDNRA/GHR/LOC100484974/GRK5/EGR1/ADCY5/RGS4	8
GO:0016328	GO:0016328	lateral plasma membrane	8/1055	55/15852	0.0281532	0.164098	0.136094	GJB2/C1QTNF5/CLDN3/PKD1/FGF13/NSG1/DSG2/CEACAM1	8
GO:0043392	GO:0043392	negative regulation of DNA binding	8/1055	55/15852	0.0281532	0.164098	0.136094	HES1/MSX1/ID2/NFKBIA/NFIB/HAND2/GZMA/LHX2	8
GO:0070588	GO:0070588	calcium ion transmembrane transport	20/1055	190/15852	0.0281547	0.164098	0.136094	CACNA2D3/CCL21/CCL19/CACNA2D1/GAS6/ITPR3/TRPM3/PAWR/PDE2A/LOC100465650/MCUR1/PTPRC/F2R/ATP13A3/NOL3/LCK/PKD1/CACNA1H/LOC117800809/P2RX7	20
GO:0003177	GO:0003177	pulmonary valve development	4/1055	18/15852	0.0281802	0.164098	0.136094	SLIT2/SMAD6/BMP4/TBX20	4
GO:0015020	GO:0015020	glucuronosyltransferase activity	4/1055	18/15852	0.0281802	0.164098	0.136094	LOC100477369/UGT8/CHPF/UGT2A1	4
GO:0042487	GO:0042487	regulation of odontogenesis of dentin-containing tooth	4/1055	18/15852	0.0281802	0.164098	0.136094	NGFR/RSPO2/BMP4/TNFRSF11B	4
GO:0045332	GO:0045332	phospholipid translocation	4/1055	18/15852	0.0281802	0.164098	0.136094	ATP8B1/ATP11C/ATP10D/P2RX7	4
GO:0045717	GO:0045717	negative regulation of fatty acid biosynthetic process	4/1055	18/15852	0.0281802	0.164098	0.136094	INSIG2/APOC3/APOC1/CEACAM1	4
GO:0046655	GO:0046655	folic acid metabolic process	4/1055	18/15852	0.0281802	0.164098	0.136094	GNMT/LOC117795017/SHMT1/LOC100482963	4
GO:0047617	GO:0047617	acyl-CoA hydrolase activity	4/1055	18/15852	0.0281802	0.164098	0.136094	ACOT12/ACOT6/ACOT4/ACOT13	4
GO:0048557	GO:0048557	embryonic digestive tract morphogenesis	4/1055	18/15852	0.0281802	0.164098	0.136094	PDGFRA/ID2/TCF21/FOXF1	4
GO:0050998	GO:0050998	nitric-oxide synthase binding	4/1055	18/15852	0.0281802	0.164098	0.136094	CD74/NOS2/SNTA1/CAV1	4
GO:0060547	GO:0060547	negative regulation of necrotic cell death	4/1055	18/15852	0.0281802	0.164098	0.136094	AHR/FZD9/NOL3/CAV1	4
GO:0099623	GO:0099623	regulation of cardiac muscle cell membrane repolarization	4/1055	18/15852	0.0281802	0.164098	0.136094	CACNA2D1/SCN4B/SCN1B/SNTA1	4
GO:2000319	GO:2000319	regulation of T-helper 17 cell differentiation	4/1055	18/15852	0.0281802	0.164098	0.136094	NFKBIZ/FOXP3/IL12RB1/ZC3H12A	4
GO:0006641	GO:0006641	triglyceride metabolic process	10/1055	76/15852	0.0286409	0.166332	0.137948	FABP4/LOC100472056/ACSL1/LPIN1/PNPLA5/INSIG2/APOC3/CAV1/APOC1/PLAAT3	10
GO:0030512	GO:0030512	negative regulation of transforming growth factor beta receptor signaling pathway	10/1055	76/15852	0.0286409	0.166332	0.137948	ADAMTSL2/HTRA1/CIDEA/SMAD6/CAV2/LOC100474009/LOC100467519/TGFBR2/CAV1/LOC100483558	10
GO:1903670	GO:1903670	regulation of sprouting angiogenesis	10/1055	76/15852	0.0286409	0.166332	0.137948	FGF1/PTGS2/NGFR/PLK2/DLL4/KLF4/RHOJ/LOC117802809/KLF2/CEACAM1	10
GO:1904427	GO:1904427	positive regulation of calcium ion transmembrane transport	11/1055	87/15852	0.0291405	0.169083	0.140229	CACNA2D1/RAMP3/EDNRA/LOC117800792/LOC100465650/F2R/AKAP6/RAPGEF3/THY1/STAC/BMP4	11
GO:0006638	GO:0006638	neutral lipid metabolic process	12/1055	98/15852	0.0291798	0.169159	0.140292	FABP4/LOC100472056/ACSL1/LPIN1/PNPLA5/INSIG2/APOC3/CAV1/ABHD6/APOC1/PLAAT3/PLPP1	12
GO:0045807	GO:0045807	positive regulation of endocytosis	18/1055	167/15852	0.0293183	0.169811	0.140833	HAMP/CCL21/CD14/CLU/LOC105234998/CCL19/LOC100479420/GREM1/GAS6/SGIP1/RAP1GAP/LOC100472839/LOC100474348/WASL/PTPN5/CAV1/AXL/SERPINE1	18
GO:0004175	GO:0004175	endopeptidase activity	28/1055	289/15852	0.0293539	0.169865	0.140878	TMPRSS4/COLEC10/PSEN2/PRRG2/HTRA1/LOC100484190/ACE2/MME/CFD/PLAT/REN/TLL1/ADAMTS1/CTSK/ADGB/ADAM15/CAPN6/C1R/ADAMTS4/PHEX/CTSB/ADAM33/GZMA/LOC100464921/C1S/MMP2/PLAU/CTSV	28
GO:0030017	GO:0030017	sarcomere	19/1055	179/15852	0.0295071	0.1706	0.141487	ADRA1A/PGM5/PSEN2/BMP10/SQSTM1/TMOD2/LOC100465650/SORBS2/NEBL/LMOD1/BAG3/ABCC9/SYNPO2/KRT19/PYGM/MYL7/PDE4B/MMP2/CFL2	19
GO:0060428	GO:0060428	lung epithelium development	6/1055	36/15852	0.0299849	0.173208	0.14365	ADAMTSL2/GATA6/NFIB/PKD1/BMP4/KLF2	6
GO:1903036	GO:1903036	positive regulation of response to wounding	9/1055	66/15852	0.0300387	0.173257	0.143691	HRG/THBD/F2R/F3/LOC100474348/CPB2/TGFBR2/SERPINE1/NTRK3	9
GO:0031983	GO:0031983	vesicle lumen	32/1055	340/15852	0.030047	0.173257	0.143691	LOC100482523/AOC1/CLU/ITIH4/SERPING1/SERPINA3/HRG/GAS6/TIMP2/HGF/CFD/LOC117799416/ISLR/LOC117800818/ARG1/LOC100471490/SCCPDH/LOC100474871/FGG/LOC100469973/ENPEP/CDA/TIMP3/PDXK/LOC100463732/GM2A/FGB/F8/MAN2B1/SERPINE1/TIMP1/CLEC3B	32
GO:0002009	GO:0002009	morphogenesis of an epithelium	43/1055	482/15852	0.0304087	0.175188	0.145292	IGFBP5/FGF1/SLIT2/AREG/MGP/SEMA5A/SOCS3/HHIP/GREM1/AHR/NGFR/BMP5/EDNRA/HGF/GDF2/DLL4/RSPO2/LOC117800818/HESX1/TFAP2A/SDC4/NTN1/KLF4/SFRP5/TCF21/CXCL12/FOXF1/PKD1/CAMSAP3/BMP4/SHROOM3/HAND2/TGFBR2/TBX20/LMO4/LOC100482963/SPINT2/LHX2/RALA/MMP2/TMTC3/CEACAM1/CTSV	43
GO:0048634	GO:0048634	regulation of muscle organ development	17/1055	156/15852	0.0305774	0.176003	0.145969	HAMP/COL14A1/BMP10/CDON/GREM1/NCAM1/WNT2/GPC1/RGS2/NR1D2/AKAP6/GATA6/TSC22D3/BMP4/TGFBR2/TBX20/RGS4	17
GO:0071677	GO:0071677	positive regulation of mononuclear cell migration	5/1055	27/15852	0.0306634	0.176342	0.146249	CCL5/LOC100474348/PLA2G7/CXCL12/SERPINE1	5
GO:0003279	GO:0003279	cardiac septum development	13/1055	110/15852	0.0308427	0.176873	0.14669	SLIT2/BMP5/PDE2A/SMAD6/ID2/PRDM1/GATA6/RARB/BMP4/TGFBR2/TBX20/LMO4/DHRS3	13
GO:0071772	GO:0071772	response to BMP	13/1055	110/15852	0.0308427	0.176873	0.14669	TOB1/BMP10/MSX1/BMP5/GDF2/SMAD6/CHRDL1/GDF9/GATA6/ZCCHC18/BMP4/SMAD9/EGR1	13
GO:0071773	GO:0071773	cellular response to BMP stimulus	13/1055	110/15852	0.0308427	0.176873	0.14669	TOB1/BMP10/MSX1/BMP5/GDF2/SMAD6/CHRDL1/GDF9/GATA6/ZCCHC18/BMP4/SMAD9/EGR1	13
GO:0008643	GO:0008643	carbohydrate transport	8/1055	56/15852	0.0310011	0.176873	0.14669	SLC2A9/EDNRA/SLC5A1/SLC2A12/SLC2A4/LOC100478578/SLC45A2/PLS1	8
GO:0045124	GO:0045124	regulation of bone resorption	8/1055	56/15852	0.0310011	0.176873	0.14669	HAMP/SPP1/LOC117800818/LTBP3/LOC100481923/TNFRSF11B/CEACAM1/P2RX7	8
GO:0046638	GO:0046638	positive regulation of alpha-beta T cell differentiation	8/1055	56/15852	0.0310011	0.176873	0.14669	CCL19/NFKBIZ/IL4R/TGFBR2/FOXP3/CD83/IL12RB1/SHB	8
GO:0050771	GO:0050771	negative regulation of axonogenesis	8/1055	56/15852	0.0310011	0.176873	0.14669	SLIT2/SEMA5A/SPP1/NGFR/MAG/NTN1/THY1/FGF13	8
GO:0051893	GO:0051893	regulation of focal adhesion assembly	8/1055	56/15852	0.0310011	0.176873	0.14669	EPHA3/APOD/GREM1/HRG/S100A10/SDC4/THY1/CAMSAP3	8
GO:0090109	GO:0090109	regulation of cell-substrate junction assembly	8/1055	56/15852	0.0310011	0.176873	0.14669	EPHA3/APOD/GREM1/HRG/S100A10/SDC4/THY1/CAMSAP3	8
GO:0006672	GO:0006672	ceramide metabolic process	10/1055	77/15852	0.0310293	0.176878	0.146694	LOC100472495/ST6GALNAC1/DEGS2/CLN8/GM2A/SGMS1/CEL/P2RX7/SAMD8/PLPP1	10
GO:0051282	GO:0051282	regulation of sequestering of calcium ion	15/1055	133/15852	0.0311368	0.177335	0.147073	CCL21/CCL19/LOC100480641/EDNRA/ITPR3/LOC117800792/LOC100465650/PTPRC/F2R/AKAP6/THY1/NOL3/METTL21C/LCK/P2RX7	15
GO:0002931	GO:0002931	response to ischemia	7/1055	46/15852	0.0311802	0.177426	0.147149	GJB2/SQSTM1/NOL3/CAV1/LOC100483558/EGR1/P2RX7	7
GO:0062014	GO:0062014	negative regulation of small molecule metabolic process	12/1055	99/15852	0.0312744	0.177806	0.147464	ACMSD/DKK3/PID1/BMP5/PDE2A/GCK/CDA/INSIG2/APOC3/APOC1/DNAJC15/CEACAM1	12
GO:0010771	GO:0010771	negative regulation of cell morphogenesis involved in differentiation	11/1055	88/15852	0.0313804	0.178253	0.147834	SLIT2/SEMA5A/SPP1/NGFR/MAG/EFNA1/AP1AR/NTN1/THY1/FGF13/FBLN1	11
GO:0005938	GO:0005938	cell cortex	23/1055	229/15852	0.0317738	0.179843	0.149153	HAMP/FGF1/PSEN2/LAMC2/ENO2/CNKSR1/DSTN/HMCN2/NEDD9/GCK/FGG/SPIRE2/EPS8/WASL/NOS2/FGB/KRT19/CAV1/SEPTIN4/PLS1/MYADM/NEDD4/ITGB4	23
GO:0006733	GO:0006733	obsolete oxidoreduction coenzyme metabolic process	16/1055	145/15852	0.0318115	0.179843	0.149153	NNMT/PTGS2/LOC105237507/PTGIS/FMO1/ENO2/BST1/KHK/COQ8A/GCK/TKFC/COQ10B/NAMPT/FDX1/FMO2/DCXR	16
GO:0042542	GO:0042542	response to hydrogen peroxide	16/1055	145/15852	0.0318115	0.179843	0.149153	LOC100482523/AREG/PDGFRB/ARG1/LOC100466967/F3/LCK/SOD2/MAPK13/KLF2/AXL/NFE2L2/SERPINE1/MMP2/LOC117797734/NQO1	16
GO:0009791	GO:0009791	post-embryonic development	14/1055	122/15852	0.0320903	0.179843	0.149153	LOC100472774/EFEMP1/AHR/NR4A2/PRDM1/ASL/ETNK2/ARID5B/KLF4/SOD2/CSRNP1/PYGO1/BMP4/TMTC3	14
GO:0043230	GO:0043230	extracellular organelle	14/1055	122/15852	0.0320903	0.179843	0.149153	AOC1/PRELP/CD9/WLS/GPRC5B/XPNPEP2/ICAM1/ITM2A/SLC2A4/ADAM15/BHMT/PKD1/LAMP2/SERPINE1	14
GO:0001771	GO:0001771	immunological synapse formation	3/1055	11/15852	0.0324089	0.179843	0.149153	CCL21/CCL19/CD6	3
GO:0002887	GO:0002887	negative regulation of myeloid leukocyte mediated immunity	3/1055	11/15852	0.0324089	0.179843	0.149153	LOC100479420/IL13RA2/FOXF1	3
GO:0004861	GO:0004861	cyclin-dependent protein serine/threonine kinase inhibitor activity	3/1055	11/15852	0.0324089	0.179843	0.149153	LOC100472171/LOC100473431/CDKN1A	3
GO:0004935	GO:0004935	adrenergic receptor activity	3/1055	11/15852	0.0324089	0.179843	0.149153	ADRA1A/ADRB3/ADRA2B	3
GO:0005520	GO:0005520	insulin-like growth factor binding	3/1055	11/15852	0.0324089	0.179843	0.149153	IGFBP5/IGFBP6/IGFBP3	3
GO:0010623	GO:0010623	programmed cell death involved in cell development	3/1055	11/15852	0.0324089	0.179843	0.149153	KITLG/DNASE1L3/LOC100464921	3
GO:0014052	GO:0014052	regulation of gamma-aminobutyric acid secretion	3/1055	11/15852	0.0324089	0.179843	0.149153	SV2A/GABBR1/P2RX7	3
GO:0014745	GO:0014745	negative regulation of muscle adaptation	3/1055	11/15852	0.0324089	0.179843	0.149153	IGFBP5/KLF4/NOL3	3
GO:0016813	GO:0016813	hydrolase activity, acting on carbon-nitrogen (but not peptide) bonds, in linear amidines	3/1055	11/15852	0.0324089	0.179843	0.149153	DDAH1/ARG1/ALLC	3
GO:0019430	GO:0019430	removal of superoxide radicals	3/1055	11/15852	0.0324089	0.179843	0.149153	SOD3/SOD2/NQO1	3
GO:0031404	GO:0031404	chloride ion binding	3/1055	11/15852	0.0324089	0.179843	0.149153	LOC117799861/LOC100465041/LOC100474604	3
GO:0033083	GO:0033083	regulation of immature T cell proliferation	3/1055	11/15852	0.0324089	0.179843	0.149153	LOC100472171/BMP4/FOXP3	3
GO:0036376	GO:0036376	sodium ion export across plasma membrane	3/1055	11/15852	0.0324089	0.179843	0.149153	LOC100480641/LOC100469796/ATP1B2	3
GO:0043031	GO:0043031	negative regulation of macrophage activation	3/1055	11/15852	0.0324089	0.179843	0.149153	LOC100479420/ADGRF5/ZC3H12A	3
GO:0043225	GO:0043225	ATPase-coupled inorganic anion transmembrane transporter activity	3/1055	11/15852	0.0324089	0.179843	0.149153	ABCC11/ABCC3/ABCC9	3
GO:0046643	GO:0046643	regulation of gamma-delta T cell activation	3/1055	11/15852	0.0324089	0.179843	0.149153	PTPRC/LCK/RORC	3
GO:0048245	GO:0048245	eosinophil chemotaxis	3/1055	11/15852	0.0324089	0.179843	0.149153	CCL5/LOC100474348/LOC100464796	3
GO:0060452	GO:0060452	positive regulation of cardiac muscle contraction	3/1055	11/15852	0.0324089	0.179843	0.149153	ADRA1A/ACE2/RGS2	3
GO:0072224	GO:0072224	metanephric glomerulus development	3/1055	11/15852	0.0324089	0.179843	0.149153	PDGFRA/PDGFRB/TCF21	3
GO:0099133	GO:0099133	NA	3/1055	11/15852	0.0324089	0.179843	0.149153	ABCC11/ABCC3/ABCC9	3
GO:1903624	GO:1903624	regulation of DNA catabolic process	3/1055	11/15852	0.0324089	0.179843	0.149153	CIDEA/LOC100472171/IGFBP3	3
GO:2000318	GO:2000318	positive regulation of T-helper 17 type immune response	3/1055	11/15852	0.0324089	0.179843	0.149153	NFKBIZ/IL12RB1/ARID5A	3
GO:0006814	GO:0006814	sodium ion transport	18/1055	169/15852	0.0324976	0.180027	0.149306	SLC28A3/ASIC5/LOC100480641/KCNK1/SLC17A3/LOC100469796/SCN4B/SLC5A1/SLC5A6/SGK1/SCN1B/HCN2/SLC13A1/ATP1B2/CACNA1H/FGF13/SCN7A/LOC117800809	18
GO:0009108	GO:0009108	obsolete coenzyme biosynthetic process	18/1055	169/15852	0.0324976	0.180027	0.149306	NNMT/ACSBG1/PTGS2/ELOVL5/PTGIS/ENO2/MAT1A/ACSL1/KHK/COQ8A/ELOVL7/GCK/TKFC/COQ10B/NAMPT/LOC117795017/PDXK/ACSS1	18
GO:0002521	GO:0002521	leukocyte differentiation	33/1055	355/15852	0.0325269	0.180036	0.149313	PSEN2/LOC105234998/CD74/CCL19/TLR2/LOC100479420/AHR/GAS6/CD3E/CD3D/CFD/DLL4/WWP1/RORA/PDE2A/ITM2A/LOC100484974/ID2/BCL3/PTPRC/FZD9/ATP11C/LCK/RORC/TNFSF8/BMX/BMP4/OSTM1/TGFBR2/FOXP3/AXL/EGR1/MPZL2	33
GO:0006855	GO:0006855	drug transmembrane transport	13/1055	111/15852	0.0328929	0.181906	0.150864	SLCO1A2/SLC36A4/SLC17A3/ATP8B1/ABCC3/SLC22A18/CLN8/SLC52A3/CD320/LOC100473721/SLC6A20/SLC22A1/SLC7A2	13
GO:0050715	GO:0050715	NA	15/1055	134/15852	0.0329935	0.182307	0.151197	CD14/CCL19/TLR2/CADM1/LOC117799416/LOC100474871/F2R/IL4R/C5/SELENOK/CLEC9A/LOC100464921/ARID5A/LOC100482335/P2RX7	15
GO:0030148	GO:0030148	sphingolipid biosynthetic process	10/1055	78/15852	0.0335548	0.18323	0.151962	ELOVL5/ST6GALNAC1/DEGS2/ELOVL7/CLN8/A4GALT/SGMS1/P2RX7/SAMD8/PLPP1	10
GO:0032760	GO:0032760	positive regulation of tumor necrosis factor production	10/1055	78/15852	0.0335548	0.18323	0.151962	CD14/CLU/CCL19/TLR2/LOC100472839/LOC100474871/LOC100474348/SELENOK/ARID5A/LOC100482335	10
GO:0042475	GO:0042475	odontogenesis of dentin-containing tooth	10/1055	78/15852	0.0335548	0.18323	0.151962	PDGFRA/HTRA1/MSX1/EDA/GATA6/BMP4/HAND2/FAM20A/SERPINE1/ITGB4	10
GO:0070301	GO:0070301	cellular response to hydrogen peroxide	10/1055	78/15852	0.0335548	0.18323	0.151962	ARG1/LOC100466967/F3/MAPK13/KLF2/AXL/NFE2L2/SERPINE1/LOC117797734/NQO1	10
GO:1903845	GO:1903845	negative regulation of cellular response to transforming growth factor beta stimulus	10/1055	78/15852	0.0335548	0.18323	0.151962	ADAMTSL2/HTRA1/CIDEA/SMAD6/CAV2/LOC100474009/LOC100467519/TGFBR2/CAV1/LOC100483558	10
GO:0015144	GO:0015144	carbohydrate transmembrane transporter activity	6/1055	37/15852	0.0338445	0.18323	0.151962	SLC2A9/SLC5A1/SLC2A12/SLC2A4/LOC100478578/SLC45A2	6
GO:0030325	GO:0030325	adrenal gland development	6/1055	37/15852	0.0338445	0.18323	0.151962	PDGFRA/DKK3/PDGFRB/LOC100466967/ARID5B/FDX1	6
GO:0031641	GO:0031641	regulation of myelination	6/1055	37/15852	0.0338445	0.18323	0.151962	TG/WASF3/NGFR/HGF/MAG/RARB	6
GO:0043114	GO:0043114	regulation of vascular permeability	6/1055	37/15852	0.0338445	0.18323	0.151962	SLIT2/DDAH1/PDE2A/PDE3A/YES1/CEACAM1	6
GO:0050706	GO:0050706	NA	6/1055	37/15852	0.0338445	0.18323	0.151962	CCL19/TLR2/LOC100474871/LOC100464921/ZC3H12A/P2RX7	6
GO:0051180	GO:0051180	vitamin transport	6/1055	37/15852	0.0338445	0.18323	0.151962	TTPA/SLC5A6/SLC52A3/CD320/LOC100482963/TCN2	6
GO:0090218	GO:0090218	positive regulation of lipid kinase activity	6/1055	37/15852	0.0338445	0.18323	0.151962	PDGFRA/CCL21/CCL19/PDGFRB/TNFAIP8L3/EEF1A2	6
GO:0001991	GO:0001991	regulation of systemic arterial blood pressure by circulatory renin-angiotensin	4/1055	19/15852	0.0338666	0.18323	0.151962	ACE2/MME/REN/ENPEP	4
GO:0002042	GO:0002042	cell migration involved in sprouting angiogenesis	4/1055	19/15852	0.0338666	0.18323	0.151962	SLIT2/GREM1/NR4A1/LOC117802809	4
GO:0002523	GO:0002523	leukocyte migration involved in inflammatory response	4/1055	19/15852	0.0338666	0.18323	0.151962	LOC100472839/LOC100474348/JAM3/C5	4
GO:0004029	GO:0004029	aldehyde dehydrogenase (NAD+) activity	4/1055	19/15852	0.0338666	0.18323	0.151962	ALDH1A1/LOC117799489/ALDH1B1/LOC105235263	4
GO:0006521	GO:0006521	regulation of cellular amino acid metabolic process	4/1055	19/15852	0.0338666	0.18323	0.151962	ACMSD/BHMT/COMT/NQO1	4
GO:0019865	GO:0019865	immunoglobulin binding	4/1055	19/15852	0.0338666	0.18323	0.151962	JCHAIN/FCAMR/LOC100479420/HRG	4
GO:0033604	GO:0033604	negative regulation of catecholamine secretion	4/1055	19/15852	0.0338666	0.18323	0.151962	GCK/C5/GABBR1/ADRA2B	4
GO:0034204	GO:0034204	lipid translocation	4/1055	19/15852	0.0338666	0.18323	0.151962	ATP8B1/ATP11C/ATP10D/P2RX7	4
GO:0035338	GO:0035338	long-chain fatty-acyl-CoA biosynthetic process	4/1055	19/15852	0.0338666	0.18323	0.151962	ACSBG1/ELOVL5/ACSL1/ELOVL7	4
GO:0042573	GO:0042573	retinoic acid metabolic process	4/1055	19/15852	0.0338666	0.18323	0.151962	LOC100481237/BCO2/LOC100479522/ALDH8A1	4
GO:0060438	GO:0060438	trachea development	4/1055	19/15852	0.0338666	0.18323	0.151962	RSPO2/FOXF1/BMP4/TGFBR2	4
GO:1901881	GO:1901881	positive regulation of protein depolymerization	4/1055	19/15852	0.0338666	0.18323	0.151962	SEMA5A/DSTN/CARMIL1/CFL2	4
GO:1903214	GO:1903214	regulation of protein targeting to mitochondrion	4/1055	19/15852	0.0338666	0.18323	0.151962	LOC100472171/NOL3/BAG3/PTPN5	4
GO:0016782	GO:0016782	transferase activity, transferring sulfur-containing groups	8/1055	57/15852	0.0340402	0.183958	0.152566	SULT1B1/LOC100479867/LOC100468789/LOC117800561/CHST1/CHST7/CHST15/HS3ST6	8
GO:0035051	GO:0035051	cardiocyte differentiation	14/1055	123/15852	0.0340862	0.183958	0.152566	PDGFRA/ADRA1A/SGCB/BMP10/GREM1/PDGFRB/SMAD6/SORBS2/NEBL/GATA6/RARB/BMP4/HAND2/LOC100482963	14
GO:0045667	GO:0045667	regulation of osteoblast differentiation	14/1055	123/15852	0.0340862	0.183958	0.152566	IGFBP5/AREG/TOB1/GREM1/RANBP3L/HGF/GDF2/SMAD6/ID2/ID3/BMP4/HAND2/UCMA/ATRAID	14
GO:0035821	GO:0035821	modulation of process of other organism	18/1055	170/15852	0.0341797	0.184309	0.152857	HAMP/CCL21/CCL19/TLR2/HRG/CCL5/C9/LOC100471490/LOC100474348/CAV2/PTGDS/POU2F3/GALP/LOC100463732/CXCL14/NTRK3/CEACAM1/ZC3H12A	18
GO:0002707	GO:0002707	negative regulation of lymphocyte mediated immunity	7/1055	47/15852	0.0346113	0.185864	0.154146	CLEC4G/LOC100479420/ARG1/C4BPA/PTPRC/FOXP3/CEACAM1	7
GO:0005977	GO:0005977	glycogen metabolic process	7/1055	47/15852	0.0346113	0.185864	0.154146	GBE1/GNMT/GCK/PPP1R3C/NR1D1/PYGM/PPP1R3B	7
GO:0006073	GO:0006073	cellular glucan metabolic process	7/1055	47/15852	0.0346113	0.185864	0.154146	GBE1/GNMT/GCK/PPP1R3C/NR1D1/PYGM/PPP1R3B	7
GO:0044042	GO:0044042	glucan metabolic process	7/1055	47/15852	0.0346113	0.185864	0.154146	GBE1/GNMT/GCK/PPP1R3C/NR1D1/PYGM/PPP1R3B	7
GO:0051954	GO:0051954	positive regulation of amine transport	7/1055	47/15852	0.0346113	0.185864	0.154146	AVPR1A/ACE2/CLTRN/CXCL12/DPYSL2/GABBR1/P2RX7	7
GO:0031253	GO:0031253	cell projection membrane	29/1055	306/15852	0.0346888	0.186126	0.154364	SLCO1A2/AQP4/KCNK1/HHIP/MAPT/NGFR/SSTR3/ACE2/SLC17A3/ATP8B1/WLS/SLC5A1/SLC5A6/CNGA3/LOC100482121/FZD9/RAPGEF3/THY1/ANTXR1/CLTRN/PKD1/EPS8/PTPRZ1/BMX/DHRS3/LOC100482963/SH3YL1/GABBR1/CEACAM1	29
GO:0003401	GO:0003401	axis elongation	5/1055	28/15852	0.0353515	0.18751	0.155512	FGF1/AREG/SFRP5/BMP4/TMTC3	5
GO:0006692	GO:0006692	prostanoid metabolic process	5/1055	28/15852	0.0353515	0.18751	0.155512	CD74/PTGS2/HPGD/PTGIS/PTGDS	5
GO:0006693	GO:0006693	prostaglandin metabolic process	5/1055	28/15852	0.0353515	0.18751	0.155512	CD74/PTGS2/HPGD/PTGIS/PTGDS	5
GO:0016769	GO:0016769	transferase activity, transferring nitrogenous groups	5/1055	28/15852	0.0353515	0.18751	0.155512	GPT/GATM/GFPT2/AGXT/ABAT	5
GO:0018146	GO:0018146	keratan sulfate biosynthetic process	5/1055	28/15852	0.0353515	0.18751	0.155512	PRELP/LUM/ST3GAL4/OMD/CHST1	5
GO:0030837	GO:0030837	negative regulation of actin filament polymerization	5/1055	28/15852	0.0353515	0.18751	0.155512	SLIT2/TLR2/EPS8/TWF1/MYADM	5
GO:0032673	GO:0032673	regulation of interleukin-4 production	5/1055	28/15852	0.0353515	0.18751	0.155512	CD3E/PRG2/ICOSLG/FOXP3/CD83	5
GO:0034110	GO:0034110	regulation of homotypic cell-cell adhesion	5/1055	28/15852	0.0353515	0.18751	0.155512	C1QTNF1/CD9/CCL5/FGG/CEACAM1	5
[truncated: 5,270 more rows]

## Sheet: Table S5
Table S5 GO enrichment results for downregulated DEGs in adult group of liver in giant panda compared to suckling group
[truncated: 6,545 more rows]

[truncated: 35 more sheets: Table S6, Table S7, Table S8, Table S9, Table S10, Table S11, Table S12, Table S13, Table S14, Table S15, Table S16, Table S17, Table S18, Table S19, Table S20, Table S21, Table S22, Table S23, Table S24, Table S25 …]
